# Supplementary material for: Transcriptome Analysis of Zebrafish Embryogenesis Using Microarrays
Source: PLoS Genet. 2005 Aug 26;1(2):e29. doi: 10.1371/journal.pgen.0010029 (PMC1193535; doi:10.1371/journal.pgen.0010029)
Supplement: Dataset S26 — (3.5 MB XLS) [file pgen.0010029.sd026.xls]

## Sheet: Annotation datase 1_Development
Developmentally regulated genes_3657 genes selected for anallyis _wtih putative annotations: Annottions were obtained from zebrafish chip annotation database created by us. In addition, nrdb blast hits are also included.
Genbank ID	Unigene ID	Unigene Name	Gene symbol	Locus Link	Gene Ontology	Entrez GeneID	Entrez Gene	Chromosome location	Human_ protein similarity id	Human_protein similarity description	Human_protein_identity	Mouse_protein similarity id	Mouse_protein similarity description	Mouse_protein identity	HomoloGene ID(Human)	HomoloGene Name(Human)	HomoloGene ID(Mouse)	HomoloGene Name(Mouse)	TGI Name	Description by Compugen	NCBI-nrdb hits (Best 3 hits)
AA494728	Dr.363	Zgc:73333	zgc:73333	335015		335015	zgc:73333								Hs.288304	Hypothetical protein MGC33371	Mm.246174	RIKEN cDNA 2810485I05 gene		fa11h02.s1 Zebrafish ICRFzfls Danio rerio cDNA clone 13L14 3', mRNA sequence.	ref|NP_956226.1| hypothetical protein LOC335015 [Danio rerio] >g... 557 e-157||ref|XP_345898.2| PREDICTED: similar to RIKEN cDNA 2810485I05 [Ra... 501 e-140||ref|NP_789806.1| hypothetical protein LOC72826 [Mus musculus] >g... 501 e-140
AA494746	Dr.35327	Wu:fa12a07	wu:fa12a07	335027		335027	wu:fa12a07	LG19												fa12a07.s1 Zebrafish ICRFzfls Danio rerio cDNA clone 7N11 3', mRNA sequence.
AA494762	Dr.379	Zgc:85938	zgc:85938	405852	cellular component|nucleus|IEA|GO:0005634|ZFIN|na//biological process|regulation of transcription, DNA-dependent|IEA|GO:0006355|ZFIN|na//molecular function|transcription factor activity|IEA|GO:0003700|ZFIN|na	405852	zgc:85938								Hs.118964	P66 alpha	Mm.270044	CDNA sequence BC031407	TC280802 similar to UP|P66A_HUMAN (Q86YP4) Transcriptional repressor p66 alpha (Hp66alpha), partial (48%)	fa12c05.s1 Zebrafish ICRFzfls Danio rerio cDNA clone 26L19 3', mRNA sequence.	gb|AAH67707.1| Hypothetical protein zgc:85938 [Danio rerio] >gi|... 988 0.0 ||emb|CAG04867.1| unnamed protein product [Tetraodon nigroviridis] 505 e-141||emb|CAH65456.1| hypothetical protein [Gallus gallus] >gi|6030275... 425 e-117
AA494787																				fa12f06.s1 Zebrafish ICRFzfls Danio rerio cDNA clone 8M18 3' similar to contains element MER11 MER11 repetitive element ;, mRNA sequence.	ref|XP_143616.5| PREDICTED: hypothetical protein XP_143616 [Mus ... 42 0.007||ref|XP_140320.4| PREDICTED: similar to mutated in bladder cancer... 35 0.88 ||ref|XP_418888.1| PREDICTED: similar to KIAA0947 protein [Gallus ... 33 2.6
AA494837	Dr.422	Wu:fb74b10	wu:fb74b10	322820		322820	wu:fb74b10	LG23							Hs.441783	Chromosome 14 open reading frame 78	Mm.313169	Transcribed locus, strongly similar to XP_234572.2 similar to KIAA2019 protein [Rattus norvegicus]	TC292623 similar to UP|Q9W3T0 (Q9W3T0) CG14427-PA (RE73396p), partial (10%)	fa11e12.s1 Zebrafish ICRFzfls Danio rerio cDNA clone 7L3 3' similar to contains element MER25 repetitive element ;, mRNA sequence.	emb|CAG05676.1| unnamed protein product [Tetraodon nigroviridis] 113 1e-23||emb|CAG11942.1| unnamed protein product [Tetraodon nigroviridis] 73 2e-11||ref|XP_391866.2| PREDICTED: similar to ENSANGP00000021274 [Apis ... 45 0.005
AA494842	Dr.17198	Wu:fa11f09	wu:fa11f09	335003		335003	wu:fa11f09	LG11							Hs.166270	Hypothetical gene supported by AK124869	Mm.271936	CDNA sequence BC036961		fa11f09.s1 Zebrafish ICRFzfls Danio rerio cDNA clone 8I9 3', mRNA sequence.	gb|AAK77584.1| heme maturase [Tetrahymena thermophila] >gi|15027... 29 1.4 ||gb|AAH57738.1| MGC68989 protein [Xenopus laevis] 31 2.4 ||emb|CAH84180.1| hypothetical protein PC401978.00.0 [Plasmodium c... 33 2.5
AA494997	Dr.141	Wu:fa06h09	wu:fa06h09	334878		334878	wu:fa06h09	LG5											TC294368 similar to UP|Q6UWI4 (Q6UWI4) WGAR9166, partial (19%)	fa06h09.s1 Zebrafish ICRFzfls Danio rerio cDNA clone 52B23 3', mRNA sequence.	ref|NP_001003631.1| hypothetical protein LOC445237 [Danio rerio]... 436 e-121||gb|AAT64430.1| shisa [Xenopus laevis] 177 7e-43||ref|NP_989832.1| hypothetical protein LOC395162 [Gallus gallus] ... 154 4e-36
AA495032	Dr.8694	Zgc:55764	zgc:55764	324211	molecular function|nicotinate phosphoribosyltransferase activity|IEA|GO:0004516|ZFIN|na//biological process|pyridine nucleotide biosynthesis|IEA|GO:0019363|ZFIN|na	324211	zgc:55764	LG11	pir:A55927	pre-B cell enhancing factor - human	PROTGI=1082712; PROTID=pir:A55927; PCT=61.12; ALN=469	ref:NP_067499.1	pre-B-cell colony-enhancing factor 1 [Mus musculus]	PROTGI=10946948; PROTID=ref:NP_067499.1; PCT=60.08; ALN=473	Hs.487748||Hs.489615	Transcribed locus, strongly similar to NP_005737.1 pre-B-cell colony enhancing factor 1 [Homo sapiens]||Pre-B-cell colony enhancing factor 1	Mm.202727	Pre-B-cell colony-enhancing factor 1		fa05d12.s1 Zebrafish ICRFzfls Danio rerio cDNA clone 48I8 3', mRNA sequence.	gb|AAH44476.1| Pre-B-cell colony-enhancing factor [Danio rerio] ... 1010 0.0 ||ref|NP_808789.1| pre-B-cell colony enhancing factor 1 [Rattus no... 605 e-172||gb|AAT72933.1| nicotinamide phosphoribosyltransferase [Mus muscu... 604 e-171
AA495154						334798	wu:fa04a07												TC280778 weakly similar to UP|Q99KF9 (Q99KF9) Lrpprc protein, partial (43%)	fa04a07.s1 Zebrafish ICRFzfls Danio rerio cDNA clone 1M4 3' similar to contains element L1 repetitive element ;, mRNA sequence.	gb|AAQ96223.1| LRRGT00010 [Rattus norvegicus] 43 0.012||gb|AAN86346.1| SPOT2 [Mus musculus] >gi|38524610|ref|NP_942566.1... 43 0.015||gb|AAH95744.1| Integrin, beta-like 1 [Danio rerio] >gi|66571325|... 43 0.015
AA495157	Dr.518	Sb:cb319	sb:cb319	321204		321204	sb:cb319	LG12											AA495157 similar to UP|Q7ZZT0 (Q7ZZT0) Low density lipoprotein receptor, partial (2%)	fa04a10.s1 Zebrafish ICRFzfls Danio rerio cDNA clone 1N16 3', mRNA sequence.	ref|XP_601745.1| PREDICTED: similar to zinc finger protein 347, ... 32 7.2 ||dbj|BAC20156.1| maturase K [Bongardia chrysogonum] 31 9.4 ||
AA495267	Dr.4035	Transcribed locus																		fa02c08.s1 Zebrafish ICRFzfls Danio rerio cDNA clone 3G1 3', mRNA sequence.	emb|CAG79330.1| unnamed protein product [Yarrowia lipolytica CLI... 36 0.39 ||gb|AAQ95765.1| putative pancortin-3 [Aeromonas hydrophila] 33 1.9 ||emb|CAD11604.1| cystathionine beta-synthase [Ostertagia ostertagi] 32 7.3
AA495418	Dr.64	Sarcoglycan, beta (dystrophin-associated glycoprotein)	sgcb	334755	cellular component|dystrophin-associated glycoprotein complex|NAS|GO:0016010|ZFIN|na	334755	sarcoglycan, beta (dystrophin-associated glycoprotein)	LG20	sp:Q16585	Beta-sarcoglycan (Beta-SG) (43 kDa dystrophin-associated glycoprotein)	PROTGI=13431857; PROTID=sp:Q16585; PCT=77.92; ALN=77	sp:P82349	Beta-sarcoglycan (Beta-SG) (43 kDa dystrophin-associated glycoprotein)	PROTGI=13431853; PROTID=sp:P82349; PCT=74.03; ALN=77	Hs.438953	Sarcoglycan, beta (43kDa dystrophin-associated glycoprotein)	Mm.89310||Mm.348686	Similar to beta-sarcoglycan||Sarcoglycan, beta (dystrophin-associated glycoprotein)		fa03a05.s1 Zebrafish ICRFzfls Danio rerio cDNA clone 1I19 3', mRNA sequence.	ref|XP_528809.1| PREDICTED: similar to RIKEN cDNA 4921515A04 [Pa... 33 7.2 ||ref|XP_528789.1| PREDICTED: hypothetical protein XP_528789 [Pan ... 33 9.4 ||
AA495427	Dr.8352	Wu:fa03b06	wu:fa03b06	334763		334763	wu:fa03b06	LG3												fa03b06.s1 Zebrafish ICRFzfls Danio rerio cDNA clone 2I13 3', mRNA sequence.	gb|EAL36473.1| hypothetical protein Chro.10394 [Cryptosporidium ... 32 5.5 ||gb|EAK88306.1| TPR repeat proteini [Cryptosporidium parvum] >gi|... 32 5.5 ||
AA497144	Dr.87	Cholinergic receptor, nicotinic, delta polypeptide	chrnd	404273	molecular function|contributes_to acetylcholine receptor activity|TAS|GO:0015464|ZFIN|na//molecular function|extracellular ligand-gated ion channel activity|IEA|GO:0005230|ZFIN|na//cellular component|integral to membrane|IEA|GO:0016021|ZFIN|na//molecular	404273	cholinergic receptor, nicotinic, delta polypeptide	LG21	ref:NP_000742.1	nicotinic acetylcholine receptor delta polypeptide precursor [Homo sapiens]	PROTGI=4557461; PROTID=ref:NP_000742.1; PCT=68.94; ALN=498	sp:P02716	Acetylcholine receptor protein, delta chain precursor [Gene: Chrnd or	PROTGI=113088; PROTID=sp:P02716; PCT=66.47; ALN=515	Hs.156289	Cholinergic receptor, nicotinic, delta polypeptide	Mm.2811||Mm.84618	Cholinergic receptor, nicotinic, delta polypeptide||Similar to transmembrane serine protease 9; polyserase 1	TC295390 UP|Q75XT1 (Q75XT1) Acetylcholine receptor delta subunit, complete	fa01e01.s1 Zebrafish ICRFzfls Danio rerio cDNA clone 1B20 3' similar to SW:ACHD_XENLA P09628 ACETYLCHOLINE RECEPTOR PROTEIN, DELTA CHAIN PRECURSOR. ;, mRNA sequence.	dbj|BAD12562.1| acetylcholine receptor delta subunit [Danio reri... 1021 0.0 ||gb|AAH90405.1| Cholinergic receptor, nicotinic, delta polypeptid... 1017 0.0 ||emb|CAF93805.1| unnamed protein product [Tetraodon nigroviridis] 717 0.0
AA497147	Dr.34099	Wu:fa01e05	wu:fa01e05	334726		334726	wu:fa01e05	LG15											TC294884 similar to UP|CLD8_MOUSE (Q9Z260) Claudin-8, partial (55%)	fa01e05.s1 Zebrafish ICRFzfls Danio rerio cDNA clone 1C11 3', mRNA sequence.	gb|AAH77161.1| Zgc:91900 [Danio rerio] >gi|51230552|ref|NP_00100... 520 e-146||gb|AAT64044.1| claudin 8b [Takifugu rubripes] 303 1e-80||emb|CAG12766.1| unnamed protein product [Tetraodon nigroviridis] 298 5e-79
AA497153	Dr.93	Zgc:77832	zgc:77832	406478	molecular function|nucleic acid binding|IEA|GO:0003676|ZFIN|na//cellular component|nucleus|IEA|GO:0005634|ZFIN|na//molecular function|zinc ion binding|IEA|GO:0008270|ZFIN|na	406478	zgc:77832	LG3	ref:NP_003448.1	zinc finger protein 207 [Homo sapiens]	PROTGI=4508017; PROTID=ref:NP_003448.1; PCT=65.30; ALN=437	ref:NP_035881.1	zinc finger protein 207 [Mus musculus]	PROTGI=6756051; PROTID=ref:NP_035881.1; PCT=65.39; ALN=437	Hs.500775||Hs.535161	Zinc finger protein 207||Similar to zinc finger protein 207	Mm.102253	Zinc finger protein 207	TC269548 UP|Q6P0T3 (Q6P0T3) Zgc:77832, complete	fa01e11.s1 Zebrafish ICRFzfls Danio rerio cDNA clone 1D15 3', mRNA sequence.	emb|CAI20827.1| novel protein [Danio rerio] 251 3e-65||gb|AAH65456.1| Zgc:77832 [Danio rerio] >gi|47085991|ref|NP_99836... 251 3e-65||gb|AAH49335.1| Zinc finger protein 207 [Danio rerio] >gi|4138711... 226 9e-58
AA497159	Dr.98	Zgc:100943	zgc:100943	445231		445231	zgc:100943		ref:NP_079120.1	pericentrin 1 [Homo sapiens]	PROTGI=13376259; PROTID=ref:NP_079120.1; PCT=65.65; ALN=648				Hs.362817	Pericentrin 1	Mm.4379	Pericentrin 1	TC271022 similar to UP|Q8R480 (Q8R480) Frount protein, partial (80%)	fa01f06.s1 Zebrafish ICRFzfls Danio rerio cDNA clone 2B2 3', mRNA sequence.	ref|NP_001003625.1| pericentrin 1 [Danio rerio] >gi|50418517|gb|... 1256 0.0 ||emb|CAG03133.1| unnamed protein product [Tetraodon nigroviridis] 966 0.0 ||emb|CAD38749.1| hypothetical protein [Homo sapiens] 865 0.0
AA497205	Dr.133	Wu:fa02g08	wu:fa02g08	334750		334750	wu:fa02g08	LG8												fa02g08.s1 Zebrafish ICRFzfls Danio rerio cDNA clone 3I1 3', mRNA sequence.	gb|EAL44601.1| amino acid transporter, putative [Entamoeba histo... 32 4.3 ||||
AA497336																				fa04e10.r1 Zebrafish ICRFzfls Danio rerio cDNA clone 1O8 5', mRNA sequence.	ref|XP_316249.2| ENSANGP00000017074 [Anopheles gambiae str. PEST... 35 1.9 ||||
AA542593	Dr.252	Wu:fa08e04	wu:fa08e04	334910		334910	wu:fa08e04	LG23	ref:NP_542183.1	chromosome 20 open reading frame 112 [Homo sapiens]	PROTGI=18079325; PROTID=ref:NP_542183.1; PCT=79.52; ALN=164				Hs.516978||Hs.546322||Hs.548772	Hypothetical protein LOC284804||Nucleolar protein 4||MRNA; cDNA DKFZp564J1762 (from clone DKFZp564J1762)	Mm.209896	Nucleolar protein 4		fa08e04.s1 Zebrafish ICRFzfls Danio rerio cDNA clone 5A2 3', mRNA sequence.	ref|NP_703489.1| hypothetical protein [Plasmodium falciparum 3D7... 34 1.5 ||ref|NP_704206.1| hypothetical protein [Plasmodium falciparum 3D7... 31 9.7 ||
AA605655	Dr.673	Reticulon 1	rtn1	327065		327065	reticulon 1, like	LG20	prf:2024325A		PROTGI=1092632; PROTID=prf:2024325A; PCT=77.18; ALN=206	ref:NP_077188.1	reticulon 4 isoform C [Mus musculus]	PROTGI=13195648; PROTID=ref:NP_077188.1; PCT=63.02; ALN=192					TC269320 homologue to UP|Q6IEJ3 (Q6IEJ3) RTN1, complete	fa21b09.s1 Ekkerpost segmentation zebrafish embryo Danio rerio cDNA clone 1036313 3', mRNA sequence.	emb|CAH68948.1| reticulon 1 [Danio rerio] 384 e-105||tpg|DAA04576.1| TPA: RTN1 [Cyprinus carpio] 350 6e-95||gb|AAP47300.1| RTN1-C [Gallus gallus] >gi|1143721|gb|AAC60074.1|... 311 4e-83
AA605677	Dr.35616	Wu:fa22g10	wu:fa22g10	327071		327071	wu:fa22g10	LG16											TC289880 similar to UP|Q711A6 (Q711A6) Non-histone chromosomal protein HMG-17, partial (78%)	fa22g10.s1 Ekkerpost segmentation zebrafish embryo Danio rerio cDNA clone 1036482 3' similar to gb:X13546_rna1 Human HMG-17 gene for non-histone chromosomal protein (HUMAN);, mRNA sequence.	ref|XP_516308.1| PREDICTED: similar to 2-hydroxyphytanoyl-CoA ly... 42 0.054||emb|CAA68473.1| unnamed protein product [Gallus gallus] >gi|6252... 39 0.59 ||emb|CAI21489.1| high-mobility group nucleosomal binding domain 2... 38 0.77
AA605765	Dr.705	RNA binding protein S1, serine-rich domain	rnps1	327020	molecular function|nucleic acid binding|IEA|GO:0003676|ZFIN|na	327020	RNA binding protein S1, serine-rich domain	LG3	ref:NP_542161.1	RNA-binding protein S1, serine-rich domain [Homo sapiens]	PROTGI=18379334; PROTID=ref:NP_542161.1; PCT=79.31; ALN=288	pir:S43417	RNA/DNA-binding protein - mouse	PROTGI=631763; PROTID=pir:S43417; PCT=53.24; ALN=273	Hs.355643||Hs.507343	RNA binding protein S1, serine-rich domain||RNA binding protein S1, serine-rich domain	Mm.1951	Ribonucleic acid binding protein S1	TC291202 similar to UP|Q8WY42 (Q8WY42) Splicing-related factor RNPS1, complete	fa19a11.s1 Ekkerearly gastrulation zebrafish embryo Danio rerio cDNA clone 1036124 3' similar to TR:G598231 G598231 RNA-BINDING PROTEIN. ;, mRNA sequence.	gb|AAH57251.1| Unknown (protein for MGC:65775) [Danio rerio] >gi... 221 4e-56||gb|AAH65953.1| Unknown (protein for MGC:65775) [Danio rerio] 221 5e-56||ref|XP_415051.1| PREDICTED: similar to Rnps1 protein [Gallus gal... 183 9e-45
AA605842	Dr.35622	Wu:fa20b10	wu:fa20b10	327042		327042	wu:fa20b10	LG22	sp:Q13360	Zinc finger protein 177 [Gene: ZNF177] - Homo sapiens (Human)	PROTGI=2501719; PROTID=sp:Q13360; PCT=50.00; ALN=44	pir:I48668	zinc finger protein 51 - mouse	PROTGI=2137871; PROTID=pir:I48668; PCT=42.62; ALN=59			Mm.234929||Mm.245648||Mm.270762||Mm.272212||Mm.304906||Mm.315969||Mm.318759||Mm.327235||Mm.327509||Mm.332041||Mm.332052||Mm.339484||Mm.348460||Mm.357185||Mm.359352||Mm.366200	Similar to RIKEN cDNA 1700029I01||RIKEN cDNA 2210404O09 gene||Similar to RIKEN cDNA 6330416L07 gene||Similar to RIKEN cDNA 1700029I01||Similar to RIKEN cDNA 2610305D13||Similar to RIKEN cDNA 1700029I01||RIKEN cDNA 2610036A22 gene||Similar to RIKEN cDNA 17	AA605842 similar to SP|P15621|ZN44_ Zinc finger protein 44 (Zinc finger protein KOX7) (Gonadotropininducible transcription repressor-2), partial (2%)	fa20b10.s1 Ekkerearly gastrulation zebrafish embryo Danio rerio cDNA clone 1036219 3' similar to SW:ZF92_MOUSE Q02526 ZINC FINGER PROTEIN ZFP-92 ;, mRNA sequence.	ref|XP_536326.1| PREDICTED: hypothetical protein XP_536326 [Cani... 35 0.92 ||ref|XP_521677.1| PREDICTED: similar to zinc finger protein 25 [P... 35 0.92 ||emb|CAH93299.1| hypothetical protein [Pongo pygmaeus] 35 0.92
AA606010	Dr.24333	Wu:fa14e09	wu:fa14e09	334607		334607	wu:fa14e09	LG11	ref:NP_067653.1	MYG1 protein [Homo sapiens]	PROTGI=11056018; PROTID=ref:NP_067653.1; PCT=64.52; ALN=62	ref:NP_068359.1	melanocyte proliferating gene 1 [Mus musculus]	PROTGI=11096332; PROTID=ref:NP_068359.1; PCT=47.00; ALN=100	Hs.505625	Chromosome 12 open reading frame 10	Mm.251638	Melanocyte proliferating gene 1	TC269415 weakly similar to UP|MYG1_MOUSE (Q9JK81) MYG1 protein (Gamm1 protein), partial (16%)	fa14e09.s1 Appel Eisen zebrafish embryo 15 19hr Danio rerio cDNA clone 978472 3' similar to SW:YEY6_YEAST P40093 HYPOTHETICAL 38.2 KD PROTEIN IN BEM2-SPT2 INTERGENIC REGION. ;contains element MSR1 repetitive element ;, mRNA sequence.	emb|CAG07081.1| unnamed protein product [Tetraodon nigroviridis] 112 6e-26||gb|AAH73028.1| LOC443610 protein [Xenopus laevis] 101 6e-22||gb|AAH87491.1| LOC496075 protein [Xenopus laevis] 100 3e-21
AA606013	Dr.26580	VAMP (vesicle-associated membrane protein)-associated protein A	vapa	334608	molecular function|structural molecule activity|IEA|GO:0005198|ZFIN|na	334608	VAMP (vesicle-associated membrane protein)-associated protein A	LG24	ref:NP_004729.1	VAMP-associated protein B/C [Homo sapiens]	PROTGI=4759302; PROTID=ref:NP_004729.1; PCT=74.82; ALN=139	ref:NP_038961.1	vesicle-associated membrane protein, associated protein A [Mus musculus]	PROTGI=7305623; PROTID=ref:NP_038961.1; PCT=79.86; ALN=139	Hs.165195	VAMP (vesicle-associated membrane protein)-associated protein A, 33kDa	Mm.266767	Expressed sequence AA517753	TC276071 UP|Q6P6Y6 (Q6P6Y6) Zgc:77382 protein, complete	fa14e12.s1 Appel Eisen zebrafish embryo 15 19hr Danio rerio cDNA clone 978478 3' similar to contains element MER22 repetitive element ;, mRNA sequence.	gb|AAH65663.1| Unknown (protein for MGC:65776) [Danio rerio] >gi... 429 e-118||gb|AAH76262.1| VAMP (vesicle-associated membrane protein)-associ... 336 1e-90||gb|AAF72105.1| 33 kDa Vamp-associated protein [Homo sapiens] 313 9e-84
AA606054	Dr.25760	Zgc:101719	zgc:101719	492783		492783	zgc:101719		ref:NP_065956.1	retinol dehydrogenase 14 (all-trans and 9-cis) [Homo sapiens]	PROTGI=10190746; PROTID=ref:NP_065956.1; PCT=50.43; ALN=230	ref:NP_076186.1	alcohol dehydrogenase PAN2 [Mus musculus]	PROTGI=12963791; PROTID=ref:NP_076186.1; PCT=49.17; ALN=234	Hs.5163	Hypothetical protein MGC23280	Mm.373578	RIKEN cDNA 2610209N15 gene	TC284101 similar to UP|Q759I4 (Q759I4) ADR304Wp, partial (3%)	fa26g07.s1 Ekkerpost segmentation zebrafish embryo Danio rerio cDNA clone 1036860 3', mRNA sequence.	ref|NP_001007425.1| hypothetical protein LOC492783 [Danio rerio]... 572 e-162||emb|CAF90897.1| unnamed protein product [Tetraodon nigroviridis] 397 e-109||gb|AAH81378.1| Zgc:101565 [Danio rerio] >gi|52219128|ref|NP_0010... 368 e-100
AA606080																				fa27c02.s1 Ekkerpost segmentation zebrafish embryo Danio rerio cDNA clone 1036898 3', mRNA sequence.	ref|YP_028706.1| hypothetical protein BAS2446 [Bacillus anthraci... 34 2.1 ||ref|ZP_00274558.1| COG0477: Permeases of the major facilitator s... 33 4.7 ||gb|EAA49034.1| hypothetical protein MG00692.4 [Magnaporthe grise... 32 7.9
AA606085	Dr.32709	Wu:fa27c07	wu:fa27c07	327090		327090	wu:fa27c07	LG24											TC290117 homologue to GB|CAA46450.1|63797|GGSTTHMN stathmin {Gallus gallus;} , partial (64%)	fa27c07.s1 Ekkerpost segmentation zebrafish embryo Danio rerio cDNA clone 1036908 3', mRNA sequence.	gb|AAH92763.1| Hypothetical protein LOC550548 [Danio rerio] >gi|... 166 2e-39||emb|CAF91394.1| unnamed protein product [Tetraodon nigroviridis]... 163 1e-38||emb|CAA46450.1| stathmin [Gallus gallus] 157 5e-37
AA606173	Dr.5705	Zgc:56088	zgc:56088	336550	cellular component|intracellular|IEA|GO:0005622|ZFIN|na//molecular function|nucleic acid binding|IEA|GO:0003676|ZFIN|na//biological process|protein biosynthesis|IEA|GO:0006412|ZFIN|na//cellular component|ribonucleoprotein complex|IEA|GO:0030529|ZFIN|na//c	336550	zgc:56088	LG18	ref:NP_000996.2	ribosomal protein S3 [Homo sapiens]	PROTGI=15718687; PROTID=ref:NP_000996.2; PCT=95.10; ALN=245	sp:P17073		PROTGI=1173253; PROTID=sp:P17073; PCT=95.51; ALN=245	Hs.387576||Hs.538473||Hs.546286	Similar to 40S ribosomal protein S3||CDNA PSEC0188 fis, clone: HEMBA1000154||Ribosomal protein S3	Mm.236868||Mm.331044||Mm.361132	Ribosomal protein S3||Transcribed locus, strongly similar to NP_000996.2 ribosomal protein S3 [Homo sapiens]||Transcribed locus, strongly similar to NP_036182.1 ribosomal protein S3 [Mus musculus]	TC268453 UP|Q6TLG8 (Q6TLG8) Ribosomal protein S3, complete	fa28c07.s1 Ekkerpost segmentation zebrafish embryo Danio rerio cDNA clone 1037004 3' similar to gb:X55715 40S RIBOSOMAL PROTEIN S3 (HUMAN);, mRNA sequence.	ref|NP_957447.1| ribosomal protein S3 [Danio rerio] >gi|28374213... 483 e-135||gb|AAQ94564.1| ribosomal protein S3 [Danio rerio] 479 e-134||gb|AAK95184.1| 40S ribosomal protein S3 [Ictalurus punctatus] >g... 474 e-133
AA658720	Dr.36374	Wu:fa56d08	wu:fa56d08	337354		337354	wu:fa56d08	LG16												fa56d08.s1 zebrafish gridded kidney Danio rerio cDNA clone zbr1480 3', mRNA sequence.	ref|ZP_00272702.1| COG2197: Response regulator containing a CheY... 36 0.64 ||ref|ZP_00143539.1| Glycerol-3-phosphate dehydrogenase [Fusobacte... 34 2.4 ||gb|EAA77020.1| hypothetical protein FG09180.1 [Gibberella zeae P... 33 3.2
AA658743	Dr.36334	Wu:fa66f10	wu:fa66f10	336999		336999	wu:fa66f10	LG4											TC268519 UP|Q6NW47 (Q6NW47) Zgc:85975, complete	fa66f10.s1 zebrafish fin day3 regeneration Danio rerio cDNA clone zbr2468 3', mRNA sequence.	gb|AAH67728.1| Zgc:85975 [Danio rerio] >gi|47086097|ref|NP_99843... 543 e-153||emb|CAG02442.1| unnamed protein product [Tetraodon nigroviridis] 141 7e-32||gb|AAH82972.1| Cytoskeleton-associated protein 4 [Homo sapiens] ... 72 7e-11
AA658750	Dr.873	Wu:fb02f03	wu:fb02f03	337230		337230	wu:fb02f03	LG24	pir:A55314	glycine-tRNA ligase (EC 6.1.1.14) precursor [validated] - human	PROTGI=1082407; PROTID=pir:A55314; PCT=78.44; ALN=218				Hs.404321	Glycyl-tRNA synthetase	Mm.250004	Storage granule protein 23	TC268376 similar to GB|AAH21747.1|18256043|BC021747 glycyl-tRNA synthetase {Mus musculus;} , partial (26%)	fa66g05.s1 zebrafish fin day3 regeneration Danio rerio cDNA clone zbr2481 3' similar to SW:SYG_HUMAN P41250 GLYCYL-TRNA SYNTHETASE ;, mRNA sequence.	emb|CAH90849.1| hypothetical protein [Pongo pygmaeus] 228 3e-91||ref|XP_519025.1| PREDICTED: glycyl-tRNA synthetase [Pan troglody... 228 3e-91||ref|XP_425964.1| PREDICTED: similar to Glycyl-tRNA synthetase (G... 226 4e-91
AA658756	Dr.1191	Zgc:86762	zgc:86762	415221	cellular component|proteasome regulatory particle (sensu Eukaryota)|IEA|GO:0005838|ZFIN|na//biological process|proteolysis and peptidolysis|IEA|GO:0006508|ZFIN|na	415221	zgc:86762		sp:P48556	26S proteasome non-ATPase regulatory subunit 8 (26S proteasome	PROTGI=1346766; PROTID=sp:P48556; PCT=84.82; ALN=257				Hs.78466	Proteasome (prosome, macropain) 26S subunit, non-ATPase, 8	Mm.273152	Proteasome (prosome, macropain) 26S subunit, non-ATPase, 8	TC268718 zgc:86762 [Danio rerio]	fa66h01.s1 zebrafish fin day3 regeneration Danio rerio cDNA clone zbr2474 3' similar to SW:PP31_HUMAN P48556 26S PROTEASOME REGULATORY SUBUNIT P31. ;, mRNA sequence.	gb|AAH71432.1| Zgc:86762 [Danio rerio] >gi|50344918|ref|NP_00100... 485 e-136||emb|CAG09042.1| unnamed protein product [Tetraodon nigroviridis] 436 e-121||gb|AAH65006.1| Unknown (protein for IMAGE:6055235) [Homo sapiens] 415 e-115
AA658759	Dr.876	Zgc:77176	zgc:77176	326961	molecular function|5S rRNA binding|IEA|GO:0008097|ZFIN|na//cellular component|intracellular|IEA|GO:0005622|ZFIN|na//biological process|protein biosynthesis|IEA|GO:0006412|ZFIN|na//cellular component|ribosome|IEA|GO:0005840|ZFIN|na//molecular function|stru	326961	zgc:77176	LG2	ref:NP_000960.2	ribosomal protein L5 [Homo sapiens]	PROTGI=14591909; PROTID=ref:NP_000960.2; PCT=85.14; ALN=296	pir:S50100	ribosomal protein L5, cytosolic - mouse (fragments)	PROTGI=7440743; PROTID=pir:S50100; PCT=65.93; ALN=135	Hs.532359	Ribosomal protein L5	Mm.4419||Mm.297483||Mm.354330||Mm.360638	Ribosomal protein L5||Transcribed locus, strongly similar to NP_058676.1 ribosomal protein L5 [Mus musculus]||Similar to 60S ribosomal protein L5||Transcribed locus, strongly similar to NP_058676.1 ribosomal protein L5 [Mus musculus]	TC279315 UP|Q7ZUI0 (Q7ZUI0) Ribosomal protein L5, complete	fa66h04.s1 zebrafish fin day3 regeneration Danio rerio cDNA clone zbr2480 3' similar to SW:RL5A_XENLA P15125 60S RIBOSOMAL PROTEIN L5A. ;, mRNA sequence.	gb|AAH65687.1| Ribosomal protein L5 [Danio rerio] >gi|29124528|g... 540 e-152||gb|AAK95129.1| ribosomal protein L5b [Ictalurus punctatus] 502 e-141||gb|AAH76208.1| Ribosomal protein L5 [Danio rerio] >gi|47938034|g... 501 e-141
AA658796	Dr.29738	Zgc:77139	zgc:77139	406445	cellular component|cytosol|IEA|GO:0005829|ZFIN|na//molecular function|endopeptidase activity|IEA|GO:0004175|ZFIN|na//molecular function|hydrolase activity|IEA|GO:0016787|ZFIN|na//molecular function|peptidase activity|IEA|GO:0008233|ZFIN|na//cellular compo	406445	zgc:77139		sp:O14818	Proteasome subunit alpha type 7 (EC 3.4.25.1) (Proteasome subunit	PROTGI=12643540; PROTID=sp:O14818; PCT=89.47; ALN=247	sp:Q9Z2U0	Proteasome subunit alpha type 7 (EC 3.4.25.1) (Proteasome subunit	PROTGI=12229952; PROTID=sp:Q9Z2U0; PCT=89.88; ALN=247	Hs.233952||Hs.464813	Proteasome (prosome, macropain) subunit, alpha type, 7||Hypothetical protein MGC26605	Mm.21728||Mm.87277	Proteasome (prosome, macropain) subunit, alpha type 7||RIKEN cDNA 2410072D24 gene	TC268796 UP|Q6P0I2 (Q6P0I2) Zgc:77139, complete	fa66c07.s1 zebrafish fin day3 regeneration Danio rerio cDNA clone zbr2437 3' similar to SW:PRC6_RAT P48004 PROTEASOME SUBUNIT RC6-1 ;, mRNA sequence.	gb|AAH65608.1| Zgc:77139 [Danio rerio] >gi|47085943|ref|NP_99833... 453 e-126||dbj|BAA89276.1| alpha 4 subunit of 20S proteasome [Carassius aur... 452 e-126||emb|CAG07609.1| unnamed protein product [Tetraodon nigroviridis] 448 e-125
AA658804	Dr.1142	Zgc:66068	zgc:66068	406408	biological process|N-linked glycosylation via asparagine|IEA|GO:0018279|ZFIN|na//molecular function|dolichyl-diphosphooligosaccharide-protein glycotransferase activity|IEA|GO:0004579|ZFIN|na//cellular component|endoplasmic reticulum membrane|IEA|GO:000578	406408	zgc:66068	LG23	pir:A44654	dolichyl-diphosphooligosaccharide-protein glycotransferase (EC 2.4.1.119) 50K chain - human	PROTGI=627424; PROTID=pir:A44654; PCT=87.35; ALN=411	ref:NP_031864.1	dolichyl-di-phosphooligosaccharide-protein glycotransferase [Mus musculus]	PROTGI=6681153; PROTID=ref:NP_031864.1; PCT=85.41; ALN=420	Hs.523145	Dolichyl-diphosphooligosaccharide-protein glycosyltransferase	Mm.7236	Dolichyl-di-phosphooligosaccharide-protein glycotransferase	TC291397 UP|Q6NYS8 (Q6NYS8) Zgc:77478, complete	fa66d04.s1 zebrafish fin day3 regeneration Danio rerio cDNA clone zbr2432 3' similar to SW:OST4_CHICK P48440 OLIGOSACCHARYL TRANSFERASE 48 KD SUBUNIT ;, mRNA sequence.	gb|AAH56559.1| Dolichyl-diphosphooligosaccharide-protein glycosy... 887 0.0 ||gb|AAH66475.1| Dolichyl-diphosphooligosaccharide-protein glycosy... 881 0.0 ||gb|AAH73434.1| MGC80921 protein [Xenopus laevis] 741 0.0
AB006104	Dr.9011	Aristaless related homeobox	arx	30657	molecular function|DNA binding|IEA|GO:0003677|ZFIN|na//biological process|development|IEA|GO:0007275|ZFIN|na//cellular component|nucleus|IEA|GO:0005634|ZFIN|na//biological process|regulation of transcription, DNA-dependent|IEA|GO:0006355|ZFIN|na//molecula	30657	aristaless related homeobox	LG24	sp:Q9H161	Homeobox protein aristaless-like 4 [Gene: ALX4 or KIAA1788] - Homo	PROTGI=13626112; PROTID=sp:Q9H161; PCT=37.80; ALN=271	sp:O35137	Homeobox protein aristaless-like 4 (ALX-4) [Gene: Alx4] - Mus musculus	PROTGI=13626102; PROTID=sp:O35137; PCT=40.91; ALN=235	Hs.196575||Hs.300304	Transcribed locus, weakly similar to NP_620689.1 aristaless related homeobox [Homo sapiens]||Aristaless related homeobox	Mm.275547	Aristaless related homeobox gene (Drosophila)	TC295727 UP|ARX_BRARE (O42115) Aristaless related homeobox protein (ARX), complete	Danio rerio mRNA for Arx homeoprotein, complete cds.	sp|O42115|ARX_BRARE Aristaless-related homeobox protein (ARX) >g... 730 0.0 ||emb|CAF97990.1| unnamed protein product [Tetraodon nigroviridis] 458 e-133||gb|AAN05413.1| aristaless-related homeobox [Xenopus laevis] 414 e-114
AB011826	Dr.8154	Bone morphogenetic protein receptor, type 1a	bmpr1a	58145	molecular function|ATP binding|IEA|GO:0005524|ZFIN|na//biological process|electron transport|IEA|GO:0006118|ZFIN|na//molecular function|electron transporter activity|IEA|GO:0005489|ZFIN|na//molecular function|heme binding|IEA|GO:0020037|ZFIN|na//molecular	58145	bone morphogenetic protein receptor, type 1a	LG13	pir:I37163	ALK-3 - human	PROTGI=2134722; PROTID=pir:I37163; PCT=75.66; ALN=523	pir:A56238	bone morphogenetic protein receptor BRK-1 precursor - mouse	PROTGI=1363099; PROTID=pir:A56238; PCT=75.85; ALN=523	Hs.448651||Hs.524477	Similar to bone morphogenetic protein receptor, type IA precursor; activin A receptor, type II-like kinase 3||Bone morphogenetic protein receptor, type IA	Mm.237825	Bone morphogenetic protein receptor, type 1A	TC282846 UP|O93243 (O93243) Type I serin/threonine kinase receptor, complete	Danio rerio BMPR-IA mRNA for type I serin/threonine kinase receptor, complete cds.	dbj|BAA32748.1| type I serin/threonine kinase receptor [Danio re... 1061 0.0 ||emb|CAG12342.1| unnamed protein product [Tetraodon nigroviridis] 889 0.0 ||gb|AAH81626.1| Zgc:92227 [Danio rerio] >gi|52219016|ref|NP_00100... 860 0.0
AB017117	Dr.6714	Ornithine decarboxylase antizyme 1	oaz1	259192	molecular function|enzyme inhibitor activity|IEA|GO:0004857|ZFIN|na//molecular function|ornithine decarboxylase inhibitor activity|IEA|GO:0008073|ZFIN|na	259192	ornithine decarboxylase antizyme 1	LG22	pir:I38591	ornithine decarboxylase antizyme - human (fragment)	PROTGI=7513218; PROTID=pir:I38591; PCT=67.40; ALN=177	sp:P54369	Ornithine decarboxylase antizyme (ODC-Az) [Gene: Oaz1 or Oaz] - Mus	PROTGI=1709428; PROTID=sp:P54369; PCT=66.04; ALN=159	Hs.383601||Hs.446427	Ornithine decarboxylase antizyme 4||Ornithine decarboxylase antizyme 1			TC291036 UP|OAZS_BRARE (Q9YI98) Ornithine decarboxylase antizyme, short isoform (ODC-Az-S), complete	Danio rerio mRNA for ornithine decarboxylase antizyme, complete cds.	dbj|BAA74769.1| ornithine decarboxylase antizyme [Danio rerio] >... 311 2e-83||gb|AAP82032.1| ornithine decarboxylase antizyme small isoform [P... 259 1e-67||dbj|BAA13497.1| ornithine decarboxylase antizyme [Homo sapiens] 212 2e-67
AB017118	Dr.28785	Ornithine decarboxylase antizyme 2	oaz2	259193	molecular function|enzyme inhibitor activity|IEA|GO:0004857|ZFIN|na//molecular function|ornithine decarboxylase inhibitor activity|IEA|GO:0008073|ZFIN|na	259193	ornithine decarboxylase antizyme 2		pir:I38591	ornithine decarboxylase antizyme - human (fragment)	PROTGI=7513218; PROTID=pir:I38591; PCT=51.79; ALN=216	sp:P54369	Ornithine decarboxylase antizyme (ODC-Az) [Gene: Oaz1 or Oaz] - Mus	PROTGI=1709428; PROTID=sp:P54369; PCT=56.33; ALN=158	Hs.383601||Hs.446427	Ornithine decarboxylase antizyme 4||Ornithine decarboxylase antizyme 1			TC279626 UP|OAZL_BRARE (Q9YI97) Ornithine decarboxylase antizyme, long isoform (ODC-Az-L), complete	Danio rerio mRNA for ornithine decarboxylase antizyme long isoform.	dbj|BAA74771.1| ornithine decarboxylase antizyme long isoform [D... 328 5e-88||gb|AAP82035.1| ornithine decarboxylase antizyme large isoform [P... 251 8e-65||dbj|BAA13497.1| ornithine decarboxylase antizyme [Homo sapiens] 193 3e-60
AB030897	Dr.7930	Mitogen-activated protein kinase 14a	mapk14a	65237	molecular function|ATP binding|IEA|GO:0005524|ZFIN|na//molecular function|MAP kinase activity|IEA|GO:0004707|ZFIN|na//molecular function|MP kinase activity|IDA|GO:0008339|ZFIN|na//cellular component|cytoplasm|ISS|GO:0005737|ZFIN|na//biological process|dev	65237	mitogen-activated protein kinase 14a	LG8	pir:S52419	protein kinase (EC 2.7.1.-) CSBP1 - human	PROTGI=1082308; PROTID=pir:S52419; PCT=89; ALN=361	pdb:1P38		PROTGI=2914479; PROTID=pdb:1P38; PCT=85; ALN=365	Hs.485233	Mitogen-activated protein kinase 14	Mm.311337	Mitogen activated protein kinase 14	TC291839 UP|M14A_BRARE (Q9DGE2) Mitogen-activated protein kinase 14a (Mitogen-activated protein kinase p38a) (MAP kinase p38a) (zp38a) , complete	Danio rerio mRNA for p38a, complete cds.	gb|AAH44128.2| Mitogen-activated protein kinase 14a [Danio rerio... 425 0.0 ||sp|Q90336|MK14A_CYPCA Mitogen-activated protein kinase 14a (Mito... 411 0.0 ||gb|AAH63029.1| Mapk14b protein [Danio rerio] 396 0.0
AB030899	Dr.10532	Mitogen-activated protein kinase kinase 3	map2k3	65239	molecular function|ATP binding|IEA|GO:0005524|ZFIN|na//molecular function|kinase activity|IEA|GO:0016301|ZFIN|na//biological process|protein amino acid phosphorylation|IEA|GO:0006468|ZFIN|na//molecular function|protein kinase activity|IEA|GO:0004672|ZFIN|	65239	mitogen-activated protein kinase kinase 3		ref:NP_002749.2	mitogen-activated protein kinase kinase 6 isoform 1 [Homo sapiens]	PROTGI=14589900; PROTID=ref:NP_002749.2; PCT=87.01; ALN=331	sp:P70236	Dual specificity mitogen-activated protein kinase kinase 6 (EC	PROTGI=3024165; PROTID=sp:P70236; PCT=86.40; ALN=331	Hs.463978	Mitogen-activated protein kinase kinase 6	Mm.14487	Mitogen activated protein kinase kinase 6	TC269564 UP|Q9DGE0 (Q9DGE0) MKK3 (Mitogen-activated protein kinase kinase 3), complete	Danio rerio mRNA for MKK3, complete cds.	gb|AAH44129.1| Mitogen-activated protein kinase kinase 3 [Danio ... 694 0.0 ||gb|AAH71285.1| Map2k3 protein [Danio rerio] 633 e-180||dbj|BAA96414.1| MAP kinase kinase 6 (MKK6) [Cyprinus carpio] 615 e-174
AB032263	Dr.3727	Axin 2 (conductin, axil)	axin2	58080	biological process|Wnt receptor signaling pathway|IEA|GO:0016055|ZFIN|na//biological process|development|IEA|GO:0007275|ZFIN|na//biological process|frizzled signaling pathway|IEA|GO:0007222|ZFIN|na//cellular component|intracellular|IEA|GO:0005622|ZFIN|na/	58080	axin 2 (conductin, axil)	LG3	sp:Q9Y2T1	Axin 2 (Axis inhibition protein 2) (Conductin) (Axin-like protein)	PROTGI=12643949; PROTID=sp:Q9Y2T1; PCT=63.71; ALN=808	sp:O88566	Axin 2 (Axis inhibition protein 2) (Conductin) (Axin-like protein)	PROTGI=12643651; PROTID=sp:O88566; PCT=62.53; ALN=808	Hs.156527	Axin 2 (conductin, axil)	Mm.71710||Mm.344090	Axin2||Transcribed locus, strongly similar to NP_056547.3 axin2 [Mus musculus]	TC271348 UP|AXN2_BRARE (P57095) Axin 2 (Axis inhibition protein 2), complete	Danio rerio mRNA for axin2, complete cds.	gb|AAK70877.1| Axin2 [Danio rerio] >gi|10719905|sp|P57095|AXN2_B... 1454 0.0 ||emb|CAI45956.1| hypothetical protein [Homo sapiens] >gi|61676921... 844 0.0 ||gb|AAD20976.1| conductin [Homo sapiens] >gi|12643949|sp|Q9Y2T1|A... 843 0.0
AB032265	Dr.8166	Glycogen synthase kinase 3 beta	gsk3b	30654	molecular function|ATP binding|IEA|GO:0005524|ZFIN|na//molecular function|kinase activity|IEA|GO:0016301|ZFIN|na//biological process|protein amino acid phosphorylation|IEA|GO:0006468|ZFIN|na//molecular function|protein kinase activity|IEA|GO:0004672|ZFIN|	30654	glycogen synthase kinase 3 beta	LG9	pdb:1I09		PROTGI=18158777; PROTID=pdb:1I09; PCT=94.76; ALN=420	sp:Q9WV60	Glycogen synthase kinase-3 beta (EC 2.7.1.37) (GSK-3 beta) [Gene:	PROTGI=11133187; PROTID=sp:Q9WV60; PCT=94.05; ALN=420	Hs.445733	Glycogen synthase kinase 3 beta	Mm.200770	Glycogen synthase kinase 3 beta	TC283160 UP|Q9YH60 (Q9YH60) Glycogen synthase kinase 3, complete	Danio rerio mRNA for glycogen synthase kinase 3 beta, complete cds.	emb|CAA11420.1| glycogen synthase kinase 3 [Danio rerio] >gi|188... 826 0.0 ||dbj|BAA92442.1| glycogen synthase kinase 3 beta [Danio rerio] 826 0.0 ||gb|AAH12760.1| GSK3B protein [Homo sapiens] >gi|20455502|sp|P498... 794 0.0
AB032415	Dr.10711	C-terminal binding protein 1	ctbp1	65229	biological process|L-serine biosynthesis|IEA|GO:0006564|ZFIN|na//molecular function|oxidoreductase activity, acting on the CH-OH group of donors, NAD or NADP as acceptor|IEA|GO:0016616|ZFIN|na	65229	C-terminal binding protein 1	LG12	ref:NP_001319.1	C-terminal binding protein 1 [Homo sapiens]	PROTGI=4557497; PROTID=ref:NP_001319.1; PCT=82.09; ALN=430	ref:NP_038530.1	C-terminal binding protein 1 [Mus musculus]	PROTGI=7304989; PROTID=ref:NP_038530.1; PCT=81.63; ALN=430	Hs.208597||Hs.459574||Hs.533943	C-terminal binding protein 1||Hypothetical LOC403340||Hypothetical protein LOC285463	Mm.7286	C-terminal binding protein 1	TC269187 UP|Q9DEG7 (Q9DEG7) CtBP1, complete	Danio rerio CtBP1 mRNA, complete cds.	gb|AAH45280.1| C-terminal binding protein 1 [Danio rerio] >gi|40... 813 0.0 ||dbj|BAB19678.1| CtBP1 [Danio rerio] 810 0.0 ||emb|CAG31015.1| hypothetical protein [Gallus gallus] 686 0.0
AB032726	Dr.5803	CUG triplet repeat, RNA-binding protein 1	cugbp1	58137	molecular function|RNA binding|IEA|GO:0003723|ZFIN|na	58137	CUG triplet repeat, RNA-binding protein 1	LG7	sp:Q92879	CUG triplet repeat RNA-binding protein 1 (CUG-BP1) (RNA-binding	PROTGI=17374605; PROTID=sp:Q92879; PCT=84.16; ALN=501	ref:NP_034290.1	CUG triplet repeat,RNA binding protein 2 [Mus musculus]	PROTGI=6753780; PROTID=ref:NP_034290.1; PCT=75.54; ALN=504	Hs.530727	CUG triplet repeat, RNA binding protein 1	Mm.29495	CUG triplet repeat, RNA binding protein 1	TC292039 UP|Q9IBD0 (Q9IBD0) Brul protein, complete	Danio rerio brul mRNA, complete cds.	gb|AAH49453.1| Cugbp1 protein [Danio rerio] 791 0.0 ||dbj|BAA95119.1| zebrafish Bruno-like [Danio rerio] >gi|18858491|... 706 0.0 ||ref|XP_611631.1| PREDICTED: similar to CUG triplet repeat, RNA-b... 610 e-172
AB032727	Dr.12572	V-mos Moloney murine sarcoma viral oncogene homolog	mos	402817	molecular function|ATP binding|IEA|GO:0005524|ZFIN|na//molecular function|kinase activity|IEA|GO:0016301|ZFIN|na//biological process|protein amino acid phosphorylation|IEA|GO:0006468|ZFIN|na//molecular function|protein kinase activity|IEA|GO:0004672|ZFIN|	402817	v-mos Moloney murine sarcoma viral oncogene homolog		sp:P00540	Proto-oncogene serine/threonine-protein kinase mos (EC 2.7.1.37) (c-	PROTGI=125497; PROTID=sp:P00540; PCT=47.43; ALN=328	sp:P00536	Proto-oncogene serine/threonine-protein kinase mos (EC 2.7.1.37) (c-	PROTGI=125498; PROTID=sp:P00536; PCT=46.55; ALN=319	Hs.533432	V-mos Moloney murine sarcoma viral oncogene homolog	Mm.317339||Mm.355023	Moloney sarcoma oncogene||Expressed sequence AI507121	TC292882 homologue to UP|Q90YD0 (Q90YD0) C-Mos, complete	Danio rerio mRNA for c-Mos, complete cds.	dbj|BAB68500.1| c-Mos [Danio rerio] >gi|45387589|ref|NP_991143.1... 646 0.0 ||dbj|BAA85880.1| c-mos [Carassius auratus] 560 e-158||gb|AAL02332.1| c-mos [Danio rerio] 399 e-109
AB034245	Dr.8324	Mix-type homeobox gene 1	mxtx1	58079	molecular function|DNA binding|IEA|GO:0003677|ZFIN|na//cellular component|nucleus|IEA|GO:0005634|ZFIN|na//biological process|regulation of transcription, DNA-dependent|IEA|GO:0006355|ZFIN|na//molecular function|transcription factor activity|IEA|GO:0003700	58079	mix-type homeobox gene 1		ref:NP_114150.1	Mix-like homeobox protein 1 [Homo sapiens]	PROTGI=13994335; PROTID=ref:NP_114150.1; PCT=59.42; ALN=68	ref:NP_038757.1	Mix1 homeobox-like 1 [Mus musculus]	PROTGI=7305269; PROTID=ref:NP_038757.1; PCT=52.56; ALN=78	Hs.274469||Hs.536798	Double homeobox, 1||Homeobox-like mRNA.	Mm.291161||Mm.303656	Similar to double homeobox, 4; double homeobox protein 4||Similar to double homeobox, 4; double homeobox protein 4	TC274590 UP|Q9I945 (Q9I945) Mtx1, complete	Danio rerio mtx1 mRNA, complete cds.	pir||JC7267 paired-type homeodomain protein Mtx1 - zebra fish >g... 587 e-166||pir||JC7268 paired-type homeodomain protein Mtx2 - zebra fish >g... 98 2e-22||gb|AAH94996.1| Mxtx2 protein [Danio rerio] 97 4e-22
AB038320	Dr.7876	Bladder cancer associated protein	blcap	57918		57918	bladder cancer associated protein		sp:O60629		PROTGI=3913148; PROTID=sp:O60629; PCT=94.25; ALN=87	sp:O60629		PROTGI=3913148; PROTID=sp:O60629; PCT=94.25; ALN=87	Hs.472651	Bladder cancer associated protein	Mm.34330	Bladder cancer associated protein homolog (human)	TC294889 UP|Q9IB61 (Q9IB61) ZfBc10 (Blcap protein), complete	Danio rerio mRNA for zfBc10, complete cds.	gb|AAH59585.1| Blcap protein [Danio rerio] >gi|6996606|dbj|BAA90... 196 8e-49||emb|CAC82652.1| BC-10 protein [Carassius auratus] 195 2e-48||gb|AAH26935.1| Blcap protein [Mus musculus] >gi|19424276|ref|NP_... 187 4e-46
AB040435	Dr.25226	Cyclin B1	ccnb1	58025	biological process|cell cycle|IEA|GO:0007049|ZFIN|na//biological process|cytokinesis|IEA|GO:0000910|ZFIN|na//cellular component|nucleus|IEA|GO:0005634|ZFIN|na//biological process|regulation of cell cycle|IEA|GO:0000074|ZFIN|na	58025	cyclin B1	LG5	pir:A32992	cyclin B1 - human	PROTGI=105763; PROTID=pir:A32992; PCT=61.11; ALN=397	sp:P24860	G2/mitotic-specific cyclin B1 [Gene: Ccnb1 or Ccn-2 or Ccnb1-rs13 or	PROTGI=1705779; PROTID=sp:P24860; PCT=60.00; ALN=397	Hs.23960||Hs.194698	Cyclin B1||Cyclin B2	Mm.22592||Mm.260114||Mm.302012||Mm.318364||Mm.343469	Cyclin B2||Cyclin B1, related sequence 1||Transcribed locus, moderately similar to XP_485921.1 similar to G2/mitotic-specific cyclin B1 [Mus musculus]||Similar to G2/mitotic-specific cyclin B1||Cyclin B1, related sequence 5	TC290815 UP|Q9IB44 (Q9IB44) Cyclin B1 (Cyclin-B), complete	Danio rerio mRNA for cyclin B1, complete cds.	gb|AAP47013.1| cyclin-B [Danio rerio] >gi|7328938|dbj|BAA92876.1... 704 0.0 ||gb|AAH67192.1| Cyclin B1 [Danio rerio] >gi|33416373|gb|AAH55553.... 703 0.0 ||gb|AAB24163.1| cyclin B [Carassius auratus] >gi|2494008|sp|Q9216... 667 0.0
AB045624	Dr.10674	Sine oculis homeobox homolog 4.3	six4.3	65235	molecular function|DNA binding|IEA|GO:0003677|ZFIN|na//biological process|development|IEA|GO:0007275|ZFIN|na//cellular component|nucleus|IEA|GO:0005634|ZFIN|na//biological process|regulation of transcription, DNA-dependent|IEA|GO:0006355|ZFIN|na//molecula	65235	sine oculis homeobox homolog 4.3		sp:Q9UIU6	Homeobox protein SIX4 (Sine oculis homeobox homolog 4) [Gene: SIX4] -	PROTGI=12230612; PROTID=sp:Q9UIU6; PCT=39.91; ALN=591	pir:S63626	homeotic protein AREC3 (clone M18) - mouse	PROTGI=2137396; PROTID=pir:S63626; PCT=40.16; ALN=589	Hs.43314||Hs.279004	Sine oculis homeobox homolog 5 (Drosophila)||Sine oculis homeobox homolog 4 (Drosophila)	Mm.3410||Mm.249575	Sine oculis-related homeobox 5 homolog (Drosophila)||Sine oculis-related homeobox 4 homolog (Drosophila)	TC297482 UP|Q9DEC0 (Q9DEC0) Homeobox protein six4.3, complete	Danio rerio mRNA for homeobox protein six4.3, complete cds.	ref|NP_571795.1| sine oculis homeobox homolog 4.3 [Danio rerio] ... 1397 0.0 ||emb|CAF97439.1| unnamed protein product [Tetraodon nigroviridis] 391 e-107||ref|NP_035512.1| sine oculis-related homeobox 4 homolog [Mus mus... 341 7e-92
AB046866	Dr.1102	Beta-catenin-interacting protein	icat	58117	molecular function|beta-catenin binding|IEA|GO:0008013|ZFIN|na//biological process|development|IEA|GO:0007275|ZFIN|na	58117	beta-catenin-interacting protein	LG23	ref:NP_064633.1	beta-catenin-interacting protein ICAT [Homo sapiens]	PROTGI=9910390; PROTID=ref:NP_064633.1; PCT=87.65; ALN=81	ref:NP_075954.1	beta-catenin-interacting protein ICAT [Mus musculus]	PROTGI=13374561; PROTID=ref:NP_075954.1; PCT=88.89; ALN=81	Hs.463759	Catenin, beta interacting protein 1	Mm.299735	Catenin beta interacting protein 1	TC292344 UP|Q9I903 (Q9I903) Beta-catenin-interacting protein, complete	Danio rerio ICAT mRNA for beta-catenin-interacting protein, complete cds.	gb|AAH54693.1| Beta-catenin-interacting protein [Danio rerio] >g... 163 2e-38||emb|CAG07538.1| unnamed protein product [Tetraodon nigroviridis] 154 8e-36||gb|AAH81305.1| Catnbip1-prov protein [Xenopus tropicalis] >gi|50... 147 2e-33
AB055662	Dr.31785	D3 mRNA, 3'UTR, partial sequence																	TC282369 Danio rerio D3 mRNA, 3'UTR, partial sequence	Danio rerio D3 mRNA, 3'UTR, partial sequence.	ref|YP_142681.1| unknown [Acanthamoeba polyphaga mimivirus] >gi|... 34 5.6 ||||
AB055663	Dr.30462	D5 mRNA, 3'UTR, partial sequence																		Danio rerio D5 mRNA, 3'UTR, partial sequence.	gb|EAA52612.1| hypothetical protein MG05304.4 [Magnaporthe grise... 31 9.6 ||||
AB055666	Dr.10638	D55 mRNA, 3'UTR, partial sequence							ref:NP_036578.1	single-stranded DNA binding protein 2 [Homo sapiens]	PROTGI=7106423; PROTID=ref:NP_036578.1; PCT=80.84; ALN=212	pir:S22373	proline-rich protein - mouse	PROTGI=110849; PROTID=pir:S22373; PCT=29.58; ALN=224	Hs.102735	Single-stranded DNA binding protein 2	Mm.343095	Single-stranded DNA binding protein 2	TC293399 homologue to UP|Q7ZX94 (Q7ZX94) MGC53880 protein, complete	Danio rerio D55 mRNA, 3'UTR, partial sequence.	gb|AAH95188.1| Hypothetical protein LOC553590 [Danio rerio] >gi|... 217 2e-62||gb|AAH45092.1| MGC53880 protein [Xenopus laevis] 238 5e-61||emb|CAI23563.1| single stranded DNA binding protein 3 [Homo sapi... 208 2e-58
AB055671	Dr.15727	D121 protein	D121	402819		402819	D121 protein		ref:NP_055070.1	transmembrane protein 4 [Homo sapiens]	PROTGI=7657176; PROTID=ref:NP_055070.1; PCT=42.69; ALN=170	ref:NP_064337.1	transmembrane protein 4 [Mus musculus]	PROTGI=9903607; PROTID=ref:NP_064337.1; PCT=42.44; ALN=171	Hs.8752	Transmembrane protein 4	Mm.44220	Transmembrane protein 4	TC293233 UP|Q90ZG9 (Q90ZG9) D121 protein (Fragment), complete	Danio rerio D121 mRNA, partial cds.	gb|AAH88697.1| LOC496234 protein [Xenopus laevis] 189 1e-46||dbj|BAB62803.1| D121 [Danio rerio] 182 2e-44||ref|XP_582991.1| PREDICTED: similar to MIR-interacting saposin-l... 146 1e-33
AB055677	Dr.25436	D178 mRNA, 3'UTR, partial sequence																		Danio rerio D178 mRNA, 3'UTR, partial sequence.
AB055679	Dr.4140	Cytochrome c oxidase subunit VIIa polypeptide 2 like	cox7a2l	335751	molecular function|cytochrome-c oxidase activity|IEA|GO:0004129|ZFIN|na//biological process|electron transport|IEA|GO:0006118|ZFIN|na//molecular function|electron transporter activity|IEA|GO:0005489|ZFIN|na	335751	cytochrome c oxidase subunit VIIa polypeptide 2 like	LG13	ref:NP_004709.2	cytochrome c oxidase subunit VIIa polypeptide 2 like [Homo sapiens]	PROTGI=18105037; PROTID=ref:NP_004709.2; PCT=64.35; ALN=115	ref:NP_033213.1	cytochrome c oxidase subunit VIIa polypeptide 2-like [Mus musculus]	PROTGI=6677977; PROTID=ref:NP_033213.1; PCT=60.00; ALN=115	Hs.339639	Cytochrome c oxidase subunit VIIa polypeptide 2 like	Mm.30072	Cytochrome c oxidase subunit VIIa polypeptide 2-like	TC269133 Danio rerio D244 mRNA, 3'UTR, partial sequence	Danio rerio D244 mRNA, 3'UTR, partial sequence.	gb|AAH55593.1| Unknown (protein for MGC:66312) [Danio rerio] >gi... 193 5e-48||emb|CAF91027.1| unnamed protein product [Tetraodon nigroviridis] 147 5e-34||ref|XP_419450.1| PREDICTED: similar to cytochrome c oxidase subu... 142 1e-32
AB055681	Dr.10133	D250 mRNA, 3'UTR, partial sequence							sp:P49411	Elongation factor Tu, mitochondrial precursor (EF-Tu) (P43) [Gene:	PROTGI=1706611; PROTID=sp:P49411; PCT=60.00; ALN=184								TC269179 Danio rerio D250 mRNA, 3'UTR, partial sequence	Danio rerio D250 mRNA, 3'UTR, partial sequence.	gb|AAH91659.1| Zgc:110766 [Danio rerio] >gi|61806580|ref|NP_0010... 267 4e-70||emb|CAG02712.1| unnamed protein product [Tetraodon nigroviridis] 228 2e-58||gb|AAH64270.1| LOC394927 protein [Xenopus tropicalis] 220 5e-56
AF001299	Dr.277	LIM homeobox 1b	lhx1b	30454	molecular function|DNA binding|IEA|GO:0003677|ZFIN|na//cellular component|nucleus|IEA|GO:0005634|ZFIN|na//biological process|regulation of transcription, DNA-dependent|IEA|GO:0006355|ZFIN|na//molecular function|transcription factor activity|IEA|GO:0003700	30454	LIM homeobox 1b	LG5	sp:P48742	LIM/homeobox protein Lhx1 (Homeobox protein Lim-1) [Gene: LHX1 or	PROTGI=1346452; PROTID=sp:P48742; PCT=75.12; ALN=402	pir:I48637	homeotic protein lim-1 - mouse	PROTGI=2137472; PROTID=pir:I48637; PCT=76.85; ALN=402	Hs.443727	LIM homeobox 1	Mm.4965	LIM homeobox protein 1	TC275370 UP|O13106 (O13106) LIM class homeodomain protein, complete	Danio rerio LIM class homeodomain protein (Lim6) mRNA, complete cds.	gb|AAB58796.1| LIM class homeodomain protein [Danio rerio] >gi|1... 819 0.0 ||sp|Q90476|LHX1_BRARE LIM/homeobox protein Lhx1 (Homeobox protein... 659 0.0 ||emb|CAG06516.1| unnamed protein product [Tetraodon nigroviridis] 655 0.0
AF006831	Dr.19380	Beta-thymosin	LOC402820	402820		402820	beta-thymosin		ref:NP_066926.1	thymosin, beta 10 [Homo sapiens]	PROTGI=10863895; PROTID=ref:NP_066926.1; PCT=78.57; ALN=42	pir:A37217	thymosin beta-4 - mouse	PROTGI=111143; PROTID=pir:A37217; PCT=77.27; ALN=43					TC281837 GB|AAD42010.1|5326587|AF006831 beta-thymosin {Danio rerio;} , complete	Danio rerio beta-thymosin mRNA, complete cds.	sp|Q9W7M8|TYB_BRARE Thymosin beta >gi|5326587|gb|AAD42010.1| bet... 94 4e-18||emb|CAG10119.1| unnamed protein product [Tetraodon nigroviridis] 79 2e-13||emb|CAC12827.1| beta thymosin [Oncorhynchus mykiss] 76 1e-12
AF007414	Dr.541	Inhibitor of DNA binding 6	id6	30493		30493	inhibitor of DNA binding 6	LG11	pir:A49727	DNA-binding protein inhibitor Id-1H - human	PROTGI=539577; PROTID=pir:A49727; PCT=55.63; ALN=124	pir:A34690	DNA-binding protein inhibitor Id - mouse (fragment)	PROTGI=90461; PROTID=pir:A34690; PCT=54.01; ALN=124	Hs.504609	Inhibitor of DNA binding 1, dominant negative helix-loop-helix protein	Mm.444	Inhibitor of DNA binding 1	TC279548 UP|O42361 (O42361) Helix-loop-helix protein, complete	Danio rerio helix-loop-helix protein (Id6) mRNA, complete cds.	gb|AAH71286.1| Id6 protein [Danio rerio] 257 4e-67||gb|AAB62940.1| helix-loop-helix protein [Danio rerio] >gi|188588... 256 1e-66||gb|AAQ55174.1| inhibitor of differentiation 1C; Id 6-2 [Oncorhyn... 224 2e-57
AF012747	Dr.548	Odorant receptor, family 13, member 4	or13.4	58121	biological process|G-protein coupled receptor protein signaling pathway|IEA|GO:0007186|ZFIN|na//cellular component|integral to membrane|IEA|GO:0016021|ZFIN|na//molecular function|olfactory receptor activity|IEA|GO:0004984|ZFIN|na//molecular function|recep	58121	odorant receptor, family 13, member 4	LG15	sp:P58181	Olfactory receptor 10A3 (HTPCRX12) [Gene: OR10A3] - Homo sapiens	PROTGI=14423787; PROTID=sp:P58181; PCT=34.29; ALN=309	ref:NP_065623.1	olfactory receptor 17 [Mus musculus]	PROTGI=10181106; PROTID=ref:NP_065623.1; PCT=31.70; ALN=306					TC287867 UP|O42165 (O42165) Olfactory receptor protein 13.4, complete	Danio rerio olfactory receptor protein 13.4 mRNA, complete cds.	gb|AAC60254.1| olfactory receptor protein 13.4 [Danio rerio] >gi... 646 0.0 ||ref|NP_571827.1| odorant receptor, family 13, member 2 [Danio re... 518 e-145||ref|NP_571828.1| odorant receptor, family 13, member 3 [Danio re... 501 e-140
AF014370	Dr.8033	Paired box gene 7	pax7	30587	molecular function|DNA binding|IEA|GO:0003677|ZFIN|na//biological process|development|IEA|GO:0007275|ZFIN|na//cellular component|nucleus|IEA|GO:0005634|ZFIN|na//biological process|regulation of transcription, DNA-dependent|IEA|GO:0006355|ZFIN|na//biologic	30587	paired box gene 7	LG11	ref:NP_002575.1	paired box gene 7 isoform 1 [Homo sapiens]	PROTGI=4505619; PROTID=ref:NP_002575.1; PCT=88.78; ALN=387	pir:S15031	paired box transcription factor Pax-3 - mouse	PROTGI=110793; PROTID=pir:S15031; PCT=78.39; ALN=387	Hs.113253	Paired box gene 7	Mm.218760	Paired box gene 7	TC299998 UP|O57420 (O57420) Transcription factor PAX7E, complete	Danio rerio transcription factor PAX7E (pax7) mRNA, complete cds.	gb|AAC41257.1| transcription factor PAX7E [Danio rerio] >gi|2415... 758 0.0 ||gb|AAC41256.1| transcription factor PAX7D [Danio rerio] >gi|2415... 743 0.0 ||gb|AAC41255.1| transcription factor PAX7C [Danio rerio] >gi|2415... 743 0.0
AF025330	Dr.1368	Guanine nucleotide binding protein (G protein), beta polypeptide 2-like 1	gnb2l1	30722		30722	guanine nucleotide binding protein (G protein), beta polypeptide 2-like 1	LG14	pir:B33928	GTP-binding protein beta chain homolog - human	PROTGI=106177; PROTID=pir:B33928; PCT=95.58; ALN=317	prf:2019408A		PROTGI=1090736; PROTID=prf:2019408A; PCT=95.58; ALN=317	Hs.5662	Guanine nucleotide binding protein (G protein), beta polypeptide 2-like 1	Mm.5305||Mm.192102||Mm.352762	Guanine nucleotide binding protein, beta 2, related sequence 1||Similar to guanine nucleotide binding protein, beta polypeptide 2-like 1; guanine nucleotide binding protein (G protein), beta polypeptide 2-like 1; protein kinase C receptor; receptor for ac	TC279248 UP|GBLP_BRARE (O42248) Guanine nucleotide-binding protein beta subunit-like protein (Receptor of activated protein kinase C) (RACK), complete	Danio rerio receptor for activated protein kinase C (RACK1) mRNA, complete cds.	gb|AAQ98014.1| guanine nucleotide binding protein beta polypepti... 311 3e-83||gb|AAQ91574.1| receptor for activated protein kinase C [Oreochro... 303 7e-81||gb|AAB81618.1| receptor for activated protein kinase C [Oreochro... 303 7e-81
AF029250	Dr.11310	Tubulin, alpha 1	tuba1	373080	molecular function|GTP binding|IEA|GO:0005525|ZFIN|na//molecular function|GTPase activity|IEA|GO:0003924|ZFIN|na//cellular component|microtubule|IEA|GO:0005874|ZFIN|na//biological process|microtubule polymerization|IEA|GO:0046785|ZFIN|na//biological proce	373080	tubulin, alpha 1	LG23	ref:NP_116093.1	tubulin alpha 6 [Homo sapiens]	PROTGI=14389309; PROTID=ref:NP_116093.1; PCT=98.22; ALN=449	sp:P05216	Tubulin alpha-6 chain (Alpha-tubulin 6) [Gene: Tuba6] - Mus musculus	PROTGI=135424; PROTID=sp:P05216; PCT=98.44; ALN=449	Hs.75318||Hs.349695||Hs.433336||Hs.436035||Hs.447471||Hs.496618||Hs.503749||Hs.524395||Hs.534830	Tubulin, alpha 1 (testis specific)||Tubulin, alpha 2||Similar to alpha tubulin||Tubulin alpha 6||Transcribed locus, strongly similar to NP_035784.1 tubulin, alpha 2 [Mus musculus]||Transcribed locus, strongly similar to XP_509042.1 similar to tubulin, alp	Mm.1155||Mm.88212||Mm.209290||Mm.270295||Mm.287784||Mm.291784||Mm.371591	Tubulin, alpha 4||Tubulin, alpha 6||Transcribed locus, strongly similar to XP_237718.2 hypothetical gene supported by NM_022298; NM_022298; V01227 [Rattus norvegicus]||Tubulin, alpha 7||Tubulin, alpha 3||Similar to alpha-tubulin||Tubulin, alpha 1	TC289902 UP|O42271 (O42271) Alpha-tubulin, complete	Danio rerio alpha-tubulin mRNA, complete cds.	gb|AAH42319.1| Tuba1 protein [Danio rerio] 875 0.0 ||gb|AAA40500.1| alpha-tubulin isotype M-alpha-2 873 0.0 ||gb|AAH67554.1| Tuba1 protein [Danio rerio] 872 0.0
AF030031	Dr.30326	DeltaA	dla	30131	molecular function|calcium ion binding|IEA|GO:0005509|ZFIN|na//biological process|cell communication|IEA|GO:0007154|ZFIN|na//cellular component|membrane|IEA|GO:0016020|ZFIN|na	30131	deltaA	LG1	sp:O00548	Delta-like protein 1 precursor (Drosophila Delta homolog 1) (Delta1)	PROTGI=3121982; PROTID=sp:O00548; PCT=64.60; ALN=713	pir:I48324	DELTA-like 1 - mouse	PROTGI=2137258; PROTID=pir:I48324; PCT=64.58; ALN=720	Hs.379912	Delta-like 1 (Drosophila)	Mm.4875	Hypothetical protein A930024N18	TC292466 UP|O57462 (O57462) DeltaA, complete	Danio rerio DeltaA (deltaA) mRNA, complete cds.	gb|AAC41249.1| DeltaA [Danio rerio] >gi|18858541|ref|NP_571029.1... 1574 0.0 ||gb|AAH75742.1| Unknown (protein for MGC:86576) [Danio rerio] 1428 0.0 ||gb|AAL31528.1| deltaD protein [Danio rerio] 1077 0.0
AF030281	Dr.615	Sine oculis homeobox homolog 3b	six3b	30636	molecular function|DNA binding|IEA|GO:0003677|ZFIN|na//biological process|development|IEA|GO:0007275|ZFIN|na//cellular component|nucleus|IEA|GO:0005634|ZFIN|na//biological process|regulation of transcription, DNA-dependent|IEA|GO:0006355|ZFIN|na//molecula	30636	sine oculis homeobox homolog 3b	LG12	ref:NP_005404.1	sine oculis homeobox homolog 3 [Homo sapiens]	PROTGI=4885597; PROTID=ref:NP_005404.1; PCT=75.08; ALN=293	sp:Q62233	Homeobox protein SIX3 (Sine oculis homeobox homolog 3) [Gene: Six3] -	PROTGI=6175034; PROTID=sp:Q62233; PCT=74.47; ALN=293	Hs.227277||Hs.503115	Sine oculis homeobox homolog 3 (Drosophila)||Transcribed locus, strongly similar to XP_525749.1 LOC470367 [Pan troglodytes]	Mm.370208	Sine oculis-related homeobox 3 homolog (Drosophila)	TC281232 UP|O73709 (O73709) Homeobox protein Six6 (Sine oculis homeobox homolog 3b) (Six3), complete	Danio rerio homeobox protein Six6 (six6) mRNA, complete cds.	gb|AAH59425.1| Sine oculis homeobox homolog 3b [Danio rerio] >gi... 546 e-154||gb|AAH59414.1| Sine oculis homeobox homolog 3a [Danio rerio] 494 e-138||gb|AAC27448.1| homeobox protein Six3 [Danio rerio] >gi|18859363|... 493 e-137
AF030283	Dr.10727	Sine oculis homeobox homolog 4.1	six4.1	65232	molecular function|DNA binding|IEA|GO:0003677|ZFIN|na//biological process|development|IEA|GO:0007275|ZFIN|na//cellular component|nucleus|IEA|GO:0005634|ZFIN|na//biological process|regulation of transcription, DNA-dependent|IEA|GO:0006355|ZFIN|na//molecula	65232	sine oculis homeobox homolog 4.1	LG20	sp:Q9UIU6	Homeobox protein SIX4 (Sine oculis homeobox homolog 4) [Gene: SIX4] -	PROTGI=12230612; PROTID=sp:Q9UIU6; PCT=47.88; ALN=471	pir:S63626	homeotic protein AREC3 (clone M18) - mouse	PROTGI=2137396; PROTID=pir:S63626; PCT=48.89; ALN=453	Hs.101937	Sine oculis homeobox homolog 2 (Drosophila)	Mm.5039	Sine oculis-related homeobox 2 homolog (Drosophila)	TC295284 UP|Q9DEE7 (Q9DEE7) Homeobox protein six4.1, complete	Danio rerio homeodomain protein six8 (six8) mRNA, complete cds.	dbj|BAB18513.1| homeobox protein six4.1 [Danio rerio] 906 0.0 ||emb|CAH69048.1| sine oculis homeobox homolog 4.1 [Danio rerio] 904 0.0 ||gb|AAH66428.1| Six4.1 protein [Danio rerio] 871 0.0
AF030284	Dr.8070	Developing brain homeobox 1a	dbx1a	30394	molecular function|DNA binding|IEA|GO:0003677|ZFIN|na//cellular component|nucleus|IEA|GO:0005634|ZFIN|na//biological process|regulation of transcription, DNA-dependent|IEA|GO:0006355|ZFIN|na//molecular function|transcription factor activity|IEA|GO:0003700	30394	developing brain homeobox 1a	LG7	pir:A55180	homeotic protein HLX1 - human	PROTGI=1082462; PROTID=pir:A55180; PCT=36.67; ALN=181	sp:P52950	Homeobox protein DBX1 [Gene: Dbx1 or Dbx] - Mus musculus (Mouse)	PROTGI=1706313; PROTID=sp:P52950; PCT=60.83; ALN=314			Mm.307176	Developing brain homeobox 1	TC280855 UP|Q9PTU1 (Q9PTU1) Homeobox protein, complete	Danio rerio homeobox protein (hlx1) mRNA, complete cds.	gb|AAF18561.1| homeobox protein [Danio rerio] >gi|63101420|gb|AA... 600 e-170||gb|AAF18562.1| homeobox protein [Danio rerio] >gi|18858531|ref|N... 357 4e-97||gb|AAF67735.1| homeodomain protein dbx [Xenopus laevis] 351 3e-95
AF030519	Dr.569	Octamer-binding transcription factor 1	2005-10-01	30715	molecular function|DNA binding|IEA|GO:0003677|ZFIN|na//cellular component|nucleus|IEA|GO:0005634|ZFIN|na//biological process|regulation of transcription, DNA-dependent|IEA|GO:0006355|ZFIN|na//molecular function|transcription factor activity|IEA|GO:0003700	30715	octamer-binding transcription factor 1	LG1	pir:A47001	transcription factor Oct-1 - human	PROTGI=539651; PROTID=pir:A47001; PCT=48.13; ALN=623	pir:S30293	transcription factor Oct-1, splice form Oct-1A - mouse	PROTGI=631784; PROTID=pir:S30293; PCT=49.65; ALN=600	Hs.493649	POU domain, class 2, transcription factor 1	Mm.245261	POU domain, class 2, transcription factor 1	TC271201 octamer-binding transcription factor 1 [Danio rerio]	Danio rerio octamer-binding transcription factor 1 (Oct-1) mRNA, complete cds.	gb|AAB84295.1| PouII1 [Danio rerio] >gi|20373135|ref|NP_571513.1... 761 0.0 ||emb|CAA03984.1| Oct1 transcription factor [Ictalurus punctatus] 417 e-115||ref|XP_547481.1| PREDICTED: similar to OCT-1 protein [Canis fami... 374 e-102
AF030560	Dr.478	Fibroblast growth factor 8	fgf8	30538	biological process|anterior/posterior pattern formation|IGI|GO:0009952|ZFIN|na//biological process|anterior/posterior pattern formation|IMP|GO:0009952|ZFIN|na//biological process|brain development|IMP|GO:0007420|ZFIN|na//biological process|cell fate speci	30538	fibroblast growth factor 8	LG23	ref:NP_006110.1	fibroblast growth factor 8 isoform B precursor [Homo sapiens]	PROTGI=5174439; PROTID=ref:NP_006110.1; PCT=76.88; ALN=198	pir:A46245	fibroblast growth factor 8 - mouse	PROTGI=423376; PROTID=pir:A46245; PCT=76.88; ALN=198	Hs.57710	Fibroblast growth factor 8 (androgen-induced)	Mm.4012	Fibroblast growth factor 8	TC282316 UP|O57341 (O57341) Fibroblast growth factor 8, complete	Danio rerio fibroblast growth factor 8 (fgf8) mRNA, complete cds.	gb|AAB82614.1| fibroblast growth factor 8; FGF8 [Danio rerio] 396 e-108||gb|AAC60303.1| fibroblast growth factor 8 [Danio rerio] >gi|3242... 390 e-107||gb|AAH86718.1| Fibroblast growth factor 8 [Danio rerio] >gi|5671... 386 e-105
AF031378	Dr.27007	LIM-domain binding factor 4	ldb4	30579	biological process|development|IEA|GO:0007275|ZFIN|na//cellular component|nucleus|IEA|GO:0005634|ZFIN|na//molecular function|transcription cofactor activity|IEA|GO:0003712|ZFIN|na	30579	LIM-domain binding factor 4	LG13	pir:JC6169	nuclear LIM interactor - human	PROTGI=7513212; PROTID=pir:JC6169; PCT=92.29; ALN=374	sp:P70662	LIM domain-binding protein 1 (Nuclear LIM interactor) [Gene: Ldb1 or	PROTGI=3219821; PROTID=sp:P70662; PCT=92.29; ALN=374	Hs.454418	LIM domain binding 1	Mm.327442	LIM domain binding 1	TC294047 homologue to UP|O42252 (O42252) Neural src interacting protein, long form, partial (97%)	Danio rerio LIM-domain binding factor 4 mRNA, complete cds.	gb|AAH84686.1| Ldb4 protein [Danio rerio] 669 0.0 ||ref|NP_990401.1| neural src interacting protein, long form [Gall... 619 e-175||ref|XP_219948.3| PREDICTED: similar to Ldb1a [Rattus norvegicus] 609 e-172
AF032392	Dr.11843	Proteasome (prosome, macropain) subunit, beta type, 6	psmb6	30388	cellular component|cytosol|IEA|GO:0005829|ZFIN|na//molecular function|endopeptidase activity|IEA|GO:0004175|ZFIN|na//molecular function|hydrolase activity|IEA|GO:0016787|ZFIN|na//molecular function|peptidase activity|IEA|GO:0008233|ZFIN|na//cellular compo	30388	proteasome (prosome, macropain) subunit, beta type, 6		pir:B54589	proteasome subunit Y - human	PROTGI=1362909; PROTID=pir:B54589; PCT=79.43; ALN=209	sp:Q60692	Proteasome subunit beta type 6 precursor (EC 3.4.25.1) (Proteasome	PROTGI=17380261; PROTID=sp:Q60692; PCT=78.20; ALN=211	Hs.77060	Proteasome (prosome, macropain) subunit, beta type, 6	Mm.98	Proteasome (prosome, macropain) subunit, beta type 6	TC291689 UP|O57332 (O57332) Proteasome subunit Y, complete	Danio rerio proteasome subunit Y mRNA, complete cds.	gb|AAH92699.1| Psmb6 protein [Danio rerio] 189 8e-47||gb|AAB87681.1| proteasome subunit Y [Danio rerio] >gi|18859271|r... 174 3e-42||gb|AAD53036.1| proteasome delta [Oncorhynchus mykiss] 148 2e-34
AF034606	Dr.13384	Chordin	chd	30161	biological process|determination of dorsal identity|IMP|GO:0048263|ZFIN|na//biological process|determination of left/right symmetry|IMP|GO:0007368|ZFIN|na//biological process|development|IEA|GO:0007275|ZFIN|na//biological process|dorsal/ventral pattern fo	30161	chordin	LG15	sp:Q9H2X0	Chordin precursor [Gene: CHRD] - Homo sapiens (Human)	PROTGI=18202942; PROTID=sp:Q9H2X0; PCT=47.44; ALN=914	sp:Q9Z0E2	Chordin precursor [Gene: Chrd] - Mus musculus (Mouse)	PROTGI=18203652; PROTID=sp:Q9Z0E2; PCT=46.87; ALN=922	Hs.166186	Chordin	Mm.20457	Chordin	TC293142 UP|CHRD_BRARE (O57472) Chordin precursor (Chordino protein), complete	Danio rerio chordin mRNA, complete cds.	gb|AAB93485.1| chordin [Danio rerio] >gi|18202071|sp|O57472|CHRD... 1806 0.0 ||emb|CAG06381.1| unnamed protein product [Tetraodon nigroviridis] 1237 0.0 ||ref|NP_990311.1| chordin [Gallus gallus] >gi|2826739|gb|AAC41250... 997 0.0
AF036148	Dr.556	Neurogenic differentiation	neurod	30169	molecular function|DNA binding|IEA|GO:0003677|ZFIN|na//cellular component|nucleus|IEA|GO:0005634|ZFIN|na//biological process|regulation of transcription, DNA-dependent|IEA|GO:0006355|ZFIN|na	30169	neurogenic differentiation	LG9	sp:Q13562	Neurogenic differentiation factor 1 (NeuroD1) (NeuroD) [Gene: NEUROD1	PROTGI=3915784; PROTID=sp:Q13562; PCT=75; ALN=349	pir:I49338	neurogenic differentiation factor - mouse	PROTGI=2137592; PROTID=pir:I49338; PCT=74; ALN=349	Hs.72981	Neurogenic differentiation 1	Mm.4636	Neurogenic differentiation 1	TC291588 UP|O42202 (O42202) Neurod protein (Neurogenin1), complete	Danio rerio NeuroD (nrd) mRNA, complete cds.	gb|AAH66437.1| Neurod protein [Danio rerio] 440 e-122||gb|AAH56603.1| Neurogenic differentiation [Danio rerio] >gi|2687... 430 e-118||ref|NP_990251.1| NEUROD protein [Gallus gallus] >gi|3094020|gb|A... 287 e-101
AF036149	Dr.555	Neurogenin 1	neurog1	30239	molecular function|DNA binding|IEA|GO:0003677|ZFIN|na//molecular function|DNA binding|TAS|GO:0003677|ZFIN|na//biological process|cell differentiation|IEA|GO:0030154|ZFIN|na//biological process|development|IEA|GO:0007275|ZFIN|na//biological process|neuroge	30239	neurogenin 1	LG14	sp:Q92886	Neurogenin 1 (Neurogenic differentiation factor 3) (NeuroD3)	PROTGI=3914129; PROTID=sp:Q92886; PCT=48; ALN=206	sp:P70660	Neurogenin 1 (Neurogenic differentiation factor 3) (NeuroD3)	PROTGI=3914119; PROTID=sp:P70660; PCT=47; ALN=200	Hs.248149	Neurogenin 1	Mm.266665	Neurogenin 1	TC281591 UP|NGN1_BRARE (O42606) Neurogenin 1 (Neurogenic differentiation factor 3) (NeuroD3) (Neurogenin related protein-1), complete	Danio rerio neurogenin related protein-1 (ngr1) mRNA, complete cds.	gb|AAH66427.1| Neurogenin 1 [Danio rerio] >gi|33991760|gb|AAH565... 363 9e-99||dbj|BAC02928.1| neurogenin related protein [Cynops pyrrhogaster] 155 2e-36||gb|AAX31962.1| neurogenin 1 [synthetic construct] >gi|54695602|g... 152 2e-35
AF038425	Dr.606	Activin receptor-like kinase 8	alk8	30615	molecular function|ATP binding|IEA|GO:0005524|ZFIN|na//biological process|anterior/posterior pattern formation|IMP|GO:0009952|ZFIN|na//biological process|brain development|IMP|GO:0007420|ZFIN|na//cellular component|cell cortex|IDA|GO:0005938|ZFIN|na//cell	30615	activin receptor-like kinase 8	LG2	ref:NP_001096.1	activin A type I receptor precursor [Homo sapiens]	PROTGI=4501895; PROTID=ref:NP_001096.1; PCT=69.38; ALN=479	pir:I59576	transforming growth factor beta receptor type I - mouse	PROTGI=2137831; PROTID=pir:I59576; PCT=68.75; ALN=479	Hs.470316	Activin A receptor, type I	Mm.689	Activin A receptor, type 1	TC270575 UP|O73736 (O73736) Activin receptor-like kinase 8, complete	Danio rerio activin receptor-like kinase 8 mRNA, complete cds.	gb|AAC18033.1| activin receptor-like kinase 8 [Danio rerio] >gi|... 927 0.0 ||gb|AAG01346.1| type I serine-threonine kinase receptor [Danio re... 924 0.0 ||gb|AAB71328.1| activin receptor like kinase-2 [Xenopus laevis] >... 648 0.0
AF039410	Dr.8181	Frizzled homolog 8b	fzd8b	58072	molecular function|G-protein coupled receptor activity|IEA|GO:0004930|ZFIN|na//biological process|cell surface receptor linked signal transduction|IEA|GO:0007166|ZFIN|na//biological process|development|IEA|GO:0007275|ZFIN|na//cellular component|membrane|I	58072	frizzled homolog 8b	LG2	ref:NP_114072.1	frizzled 8 [Homo sapiens]	PROTGI=13994190; PROTID=ref:NP_114072.1; PCT=62.50; ALN=566	sp:Q61091	Frizzled 8 precursor (Frizzled-8) (Fz-8) (mFz8) [Gene: Fzd8] - Mus	PROTGI=17433029; PROTID=sp:Q61091; PCT=64.46; ALN=555	Hs.17631	Chromosome 2 open reading frame 31	Mm.150813	Frizzled homolog 5 (Drosophila)	TC293544 UP|Q9PWK6 (Q9PWK6) Frizzled 8b protein (Frizzled homolog 8b), complete	Danio rerio frizzled homolog (zfzA) mRNA, complete cds.	gb|AAH67377.1| Frizzled homolog 8b [Danio rerio] >gi|4335927|gb|... 1195 0.0 ||gb|AAC83940.1| frizzled homolog [Danio rerio] 1192 0.0 ||gb|AAD25360.1| frizzled protein; fz6 [Danio rerio] 1192 0.0
AF039411	Dr.8067	Frizzled homolog 10	fzd10	30366	molecular function|G-protein coupled receptor activity|IEA|GO:0004930|ZFIN|na//biological process|cell surface receptor linked signal transduction|IEA|GO:0007166|ZFIN|na//biological process|development|IEA|GO:0007275|ZFIN|na//cellular component|membrane|I	30366	frizzled homolog 10	LG8	sp:Q9ULW2	Frizzled 10 precursor (Frizzled-10) (Fz-10) (hFz10) (FzE7) [Gene:	PROTGI=17433091; PROTID=sp:Q9ULW2; PCT=77; ALN=564	sp:Q9R216	Frizzled 9 precursor (Frizzled-9) (Fz-9) (mFz9) (mFz3) [Gene: Fzd9 or	PROTGI=17433078; PROTID=sp:Q9R216; PCT=62; ALN=562	Hs.31664	Frizzled homolog 10 (Drosophila)	Mm.197628	Frizzled homolog 10 (Drosophila)	TC280358 UP|Q9W6E3 (Q9W6E3) Frizzled protein (SI:dZ228J01.2) (Frizzled homolog B), complete	Danio rerio frizzled homolog (zfzB) mRNA, complete cds.	emb|CAD10082.1| frizzled homolog 10 [Danio rerio] >gi|50369567|g... 1188 0.0 ||emb|CAD10102.1| frizzled homolog 10 [Danio rerio] 1187 0.0 ||gb|AAF21644.1| frizzled homolog [Danio rerio] >gi|24111238|ref|N... 1186 0.0
AF041440	Dr.581	One-eyed pinhead	oep	30304	biological process|determination of left/right symmetry|IMP|GO:0007368|ZFIN|na//cellular component|external side of plasma membrane|IDA|GO:0009897|ZFIN|na//biological process|germ cell migration|IMP|GO:0008354|ZFIN|na//biological process|induction of posi	30304	one-eyed pinhead	LG10	sp:P13385	Teratocarcinoma-derived growth factor 1 precursor (Epidermal growth	PROTGI=117473; PROTID=sp:P13385; PCT=52.38; ALN=84	sp:P51865	Teratocarcinoma-derived growth factor precursor (Epidermal growth	PROTGI=1706128; PROTID=sp:P51865; PCT=53.85; ALN=91	Hs.385870||Hs.496585	Teratocarcinoma-derived growth factor 1||Teratocarcinoma-derived growth factor 3, pseudogene	Mm.5090	Teratocarcinoma-derived growth factor	TC270764 UP|O57516 (O57516) One-eyed pinhead long form protein, complete	Danio rerio one-eyed pinhead long form protein mRNA, complete cds.	gb|AAC04338.1| one-eyed pinhead long form protein [Danio rerio] ... 408 e-112||gb|AAC04339.1| one-eyed pinhead short form protein [Danio rerio] 386 e-105||gb|AAH95007.1| Oep protein [Danio rerio] 384 e-105
AF042191	Dr.609	Protocadherin 8	pcdh8	30456	molecular function|calcium ion binding|IEA|GO:0005509|ZFIN|na//biological process|homophilic cell adhesion|IEA|GO:0007156|ZFIN|na//cellular component|membrane|IEA|GO:0016020|ZFIN|na	30456	protocadherin 8	LG9	ref:NP_116567.1	protocadherin 8 isoform 2 precursor [Homo sapiens]	PROTGI=14589937; PROTID=ref:NP_116567.1; PCT=40.62; ALN=813	ref:NP_067518.1	protocadherin 8 [Mus musculus]	PROTGI=10946980; PROTID=ref:NP_067518.1; PCT=44.00; ALN=700	Hs.119693||Hs.130757||Hs.145256||Hs.147674||Hs.203830||Hs.231119||Hs.283084||Hs.283085||Hs.283661||Hs.283678||Hs.283803||Hs.368160||Hs.429820||Hs.533023||Hs.534470	Protocadherin beta 5||Protocadherin beta 15||Protocadherin beta 10||Protocadherin beta 16||Protocadherin beta 7||Protocadherin beta 9||Protocadherin beta 11||Protocadherin beta 6||Protocadherin beta 4||Protocadherin beta 14||Protocadherin beta 13||Protoca	Mm.44755||Mm.82308||Mm.87553||Mm.118311||Mm.172449||Mm.196698||Mm.196699||Mm.196711||Mm.197441||Mm.247203||Mm.283857||Mm.286019||Mm.348054	Protocadherin beta 7||Protocadherin beta 3||Protocadherin beta 17||Protocadherin beta 19||Protocadherin beta 20||Protocadherin beta 5||Protocadherin beta 14||Protocadherin beta 4||Protocadherin beta 16||Protocadherin gamma subfamily C, 3||Protocadherin be	TC276082 UP|O93508 (O93508) Paraxial protocadherin, complete	Danio rerio paraxial protocadherin mRNA, complete cds.	gb|AAC62385.1| paraxial protocadherin; PAPC [Danio rerio] >gi|18... 1832 0.0 ||emb|CAG05909.1| unnamed protein product [Tetraodon nigroviridis] 987 0.0 ||gb|AAH74360.1| MGC84237 protein [Xenopus laevis] 733 0.0
AF047837						58037	actinin alpha 3												TC280003 UP|Q7SYD3 (Q7SYD3) Zgc:63559 protein, complete	Danio rerio actinin-like protein gene, partial cds., product = actinin-like protein, location = join(<1..72,172..>261), protein_id = AAC05112.1, codon_start = 3, db_xref = GI:2935403, name = CDS	gb|AAH54911.1| Actinin alpha 3 [Danio rerio] >gi|56118264|ref|NP... 1768 0.0 ||gb|AAQ91217.1| actinin, alpha 2 [Danio rerio] 1756 0.0 ||emb|CAE30410.1| novel actinin [Danio rerio] >gi|25992501|gb|AAN7... 1666 0.0
AF052245	Dr.1307	Forkhead box A3	foxa3	30559	cellular component|nucleus|IEA|GO:0005634|ZFIN|na//biological process|regulation of transcription, DNA-dependent|IEA|GO:0006355|ZFIN|na//molecular function|transcription factor activity|IEA|GO:0003700|ZFIN|na	30559	forkhead box A3	LG18	sp:P55317	Hepatocyte nuclear factor 3-alpha (HNF-3A) (Forkhead box protein A1)	PROTGI=1708274; PROTID=sp:P55317; PCT=43.62; ALN=441	sp:P35582	Hepatocyte nuclear factor 3-alpha (HNF-3A) (Forkhead box protein A1)	PROTGI=2506414; PROTID=sp:P35582; PCT=43.53; ALN=441	Hs.163484	Forkhead box A1	Mm.4578	Forkhead box A1	TC282011 UP|O73778 (O73778) Fork head domain protein FKD2, complete	Danio rerio fork head domain protein FKD2 (fkd2) mRNA, complete cds.	gb|AAC06362.1| fork head domain protein FKD2 [Danio rerio] >gi|1... 801 0.0 ||emb|CAG12727.1| unnamed protein product [Tetraodon nigroviridis] 585 e-165||dbj|BAA23580.2| Me-FKH1 [Oryzias latipes] 583 e-165
AF052249	Dr.590	Forkhead box D3	foxd3	30548	cellular component|nucleus|IEA|GO:0005634|ZFIN|na//biological process|regulation of transcription, DNA-dependent|IEA|GO:0006355|ZFIN|na//molecular function|transcription factor activity|IEA|GO:0003700|ZFIN|na	30548	forkhead box D3	LG6	ref:NP_036315.1	forkhead box D3 [Homo sapiens]	PROTGI=6912372; PROTID=ref:NP_036315.1; PCT=58.42; ALN=371	sp:Q61060	Forkhead box protein D3 (HNF3/FH transcription factor genesis)	PROTGI=3913845; PROTID=sp:Q61060; PCT=63.77; ALN=236	Hs.424212	Forkhead box D3	Mm.4758	Forkhead box D3	TC272679 UP|O73782 (O73782) Fork head domain protein FKD6, complete	Danio rerio fork head domain protein FKD6 (fkd6) mRNA, complete cds.	gb|AAC06366.1| fork head domain protein FKD6 [Danio rerio] >gi|1... 595 e-168||gb|AAH95603.1| Forkhead box D3 [Danio rerio] 583 e-165||emb|CAC12963.1| winged helix transcription factor [Xenopus laevi... 454 e-126
AF052251	Dr.592	Forkhead box D5	foxd5	30524	cellular component|nucleus|IEA|GO:0005634|ZFIN|na//biological process|regulation of transcription, DNA-dependent|IEA|GO:0006355|ZFIN|na//molecular function|transcription factor activity|IEA|GO:0003700|ZFIN|na	30524	forkhead box D5	LG8	ref:NP_036315.1	forkhead box D3 [Homo sapiens]	PROTGI=6912372; PROTID=ref:NP_036315.1; PCT=54.37; ALN=179	sp:Q61060	Forkhead box protein D3 (HNF3/FH transcription factor genesis)	PROTGI=3913845; PROTID=sp:Q61060; PCT=65.64; ALN=163					TC297212 UP|O73784 (O73784) Fork head domain protein FKD8, complete	Danio rerio fork head domain protein FKD8 (fkd8) mRNA, complete cds.	gb|AAC06368.1| fork head domain protein FKD8 [Danio rerio] >gi|1... 627 e-178||gb|AAM75747.1| liver-enriched fork-head domain transcription fac... 305 2e-81||emb|CAH64539.1| Fox protein [Xenopus tropicalis] 271 3e-71
AF060118	Dr.8083	Nuclear oncoprotein skib	skib	30113	biological process|cell growth and/or maintenance|IEA|GO:0008151|ZFIN|na//cellular component|nucleus|IEA|GO:0005634|ZFIN|na	30113	nuclear oncoprotein skib	LG11	sp:P12755	Ski oncogene (C-ski) [Gene: SKI] - Homo sapiens (Human)	PROTGI=134517; PROTID=sp:P12755; PCT=59.36; ALN=677	sp:Q60698	Ski oncogene (C-ski) (Fragment) [Gene: Ski] - Mus musculus (Mouse)	PROTGI=2498917; PROTID=sp:Q60698; PCT=71.71; ALN=285	Hs.467529	KIAA0508 protein	Mm.28520	Sloan-Kettering viral oncogene homolog	TC270782 UP|Q9YI02 (Q9YI02) Nuclear oncoprotein, complete	Danio rerio nuclear oncoprotein (skiB) mRNA, complete cds.	gb|AAC64707.1| nuclear oncoprotein [Danio rerio] >gi|18859375|re... 1367 0.0 ||gb|AAH65946.1| Skib protein [Danio rerio] 915 0.0 ||emb|CAB58125.1| c-ski protein [Oreochromis aureus] 825 0.0
AF060499	Dr.8146	Glycogen synthase kinase binding protein	gbp	30719	molecular function|kinase activity|IEA|GO:0016301|ZFIN|na	30719	glycogen synthase kinase binding protein	LG16							Hs.140720	Frequently rearranged in advanced T-cell lymphomas 2	Mm.222723	Frequently rearranged in advanced T-cell lymphomas 2	TC270241 UP|Q9YI01 (Q9YI01) Glycogen synthase kinase binding protein, complete	Danio rerio glycogen synthase kinase binding protein (gbp) mRNA, complete cds.	gb|AAD13526.1| glycogen synthase kinase binding protein [Danio r... 238 4e-61||sp|O93343|GBP_XENLA GSK-3-binding protein (GBP) >gi|3243175|gb|A... 84 1e-14||emb|CAG02968.1| unnamed protein product [Tetraodon nigroviridis] 74 1e-11
AF061252	Dr.5054	Paired box gene 6b	pax6b	60639	molecular function|DNA binding|IEA|GO:0003677|ZFIN|na//biological process|development|IEA|GO:0007275|ZFIN|na//cellular component|nucleus|IEA|GO:0005634|ZFIN|na//biological process|regulation of transcription, DNA-dependent|IEA|GO:0006355|ZFIN|na//biologic	60639	paired box gene 6b	LG7	pir:A56674	paired box transcription factor Pax-6 - human	PROTGI=1082677; PROTID=pir:A56674; PCT=93.60; ALN=418	sp:P32117		PROTGI=417450; PROTID=sp:P32117; PCT=93.60; ALN=418	Hs.502235	Paired box gene 6 (aniridia, keratitis)	Mm.3608	Paired box gene 6	TC270231 UP|Q9YHZ8 (Q9YHZ8) Pax-family transcription factor 6.2, partial (95%)	Danio rerio Pax-family transcription factor 6.2 (pax6.2) mRNA, complete cds.
AF062643	Dr.6191	Pim-1 oncogene	pim1	58054	molecular function|ATP binding|IEA|GO:0005524|ZFIN|na//molecular function|ATP binding|ISS|GO:0005524|ZFIN|na//biological process|hemopoiesis|NAS|GO:0030097|ZFIN|na//molecular function|kinase activity|IEA|GO:0016301|ZFIN|na//cellular component|nucleus|IEA|	58054	pim-1 oncogene	LG8	sp:P11309	Proto-oncogene serine/threonine-protein kinase Pim-1 (EC 2.7.1.37)	PROTGI=125565; PROTID=sp:P11309; PCT=56.67; ALN=270	sp:P06803	Proto-oncogene serine/threonine-protein kinase Pim-1 (EC 2.7.1.37)	PROTGI=125566; PROTID=sp:P06803; PCT=57.46; ALN=268	Hs.81170||Hs.530381	Pim-1 oncogene||Serine/threonine-protein kinase pim-3	Mm.273436||Mm.328931	Proviral integration site 3||Proviral integration site 1	TC293094 UP|Q8JFW9 (Q8JFW9) SI:bZ30I22.2 (Pim-1 oncogene (Proviral integration site 1)), complete	Danio rerio Pim1 mRNA, complete cds.	gb|AAH75737.1| Pim1 protein [Danio rerio] 613 e-174||emb|CAD43418.1| SI:bZ30I22.2 (pim-1 oncogene (proviral integrati... 608 e-172||gb|AAH45836.1| Pim1 protein [Danio rerio] 606 e-172
AF064830	Dr.7515	Transcribed locus, moderately similar to NP_031895.1 DnaJ (Hsp40) homolog, subfamily C, member 1 [Mus musculus]										pir:JC4030	DnaJ-like protein MTJ1 - mouse	PROTGI=1083297; PROTID=pir:JC4030; PCT=66.67; ALN=256	Hs.499000	DnaJ (Hsp40) homolog, subfamily C, member 1	Mm.246674||Mm.330020	DnaJ (Hsp40) homolog, subfamily C, member 1||Transcribed locus, weakly similar to NP_031895.1 DnaJ (Hsp40) homolog, subfamily C, member 1 [Mus musculus]	TC269291 similar to UP|DJC1_HUMAN (Q96KC8) DnaJ homolog subfamily C member 1, partial (38%)	AF064830 Danio rerio kidney adult Danio rerio cDNA clone g691, mRNA sequence.	gb|AAH90518.1| Dnajc1_predicted protein [Danio rerio] 315 2e-84||gb|AAP50497.1| MTJ1-like protein [Homo sapiens] >gi|55960003|emb... 236 1e-70||ref|NP_031895.1| DnaJ (Hsp40) homolog, subfamily C, member 1 [Mu... 237 2e-70
AF064835	Dr.908	Eukaryotic translation elongation factor 2, like	eef2l	326929	molecular function|GTP binding|IEA|GO:0005525|ZFIN|na//biological process|protein biosynthesis|IEA|GO:0006412|ZFIN|na//molecular function|translation elongation factor activity|IEA|GO:0003746|ZFIN|na//biological process|translational elongation|IEA|GO:000	326929	eukaryotic translation elongation factor 2, like	LG2	sp:P13639	Elongation factor 2 (EF-2) [Gene: EEF2 or EF2] - Homo sapiens (Human)	PROTGI=119172; PROTID=sp:P13639; PCT=92.89; ALN=858	sp:P58252	Elongation factor 2 (EF-2) [Gene: Eef2] - Mus musculus (Mouse)	PROTGI=18202285; PROTID=sp:P58252; PCT=93.24; ALN=858	Hs.515070||Hs.537277||Hs.538483	Eukaryotic translation elongation factor 2||Transcribed locus, moderately similar to NP_001952.1 eukaryotic translation elongation factor 2 [Homo sapiens]||Antigen MLAA-42	Mm.240371||Mm.289431||Mm.340611||Mm.362622||Mm.368228	Similar to Elongation factor 2 (EF-2)||Eukaryotic translation elongation factor 2||Similar to Elongation factor 2 (EF-2)||Transcribed locus, strongly similar to XP_512986.1 LOC456389 [Pan troglodytes]||Transcribed locus, moderately similar to NP_001952.1	TC279254 UP|Q6P3J5 (Q6P3J5) Eukaryotic translation elongation factor 2, like, complete	AF064835 Danio rerio kidney adult Danio rerio cDNA clone g702, mRNA sequence.	gb|AAH45488.1| Eukaryotic translation elongation factor 2, like ... 1677 0.0 ||gb|AAQ91234.1| eukaryotic translation elongation factor 2 [Danio... 1672 0.0 ||gb|AAB60497.1| elongation factor 2 1566 0.0
AF064838	Dr.26916	Wu:fc23f12	wu:fc23f12	324286		324286	wu:fc23f12		ref:NP_065115.2	SET domain-containing protein 8 [Homo sapiens]	PROTGI=15042945; PROTID=ref:NP_065115.2; PCT=67.20; ALN=189	pir:A48205	All-1 protein +GTE form - mouse (fragment)	PROTGI=627837; PROTID=pir:A48205; PCT=31.06; ALN=160	Hs.443735||Hs.536369	PR/SET domain containing protein 8||PR/SET domain containing protein 8	Mm.137966	RIKEN cDNA 2410195B05 gene	TC278966 similar to GB|AAL40879.1|19879450|AY064546 H4-K20-specific histone methyltransferase SET7 {Homo sapiens;} , partial (49%)	AF064838 Danio rerio kidney adult Danio rerio cDNA clone zf1, mRNA sequence.	ref|XP_415116.1| PREDICTED: similar to Histone-lysine N-methyltr... 280 8e-74||gb|AAM47033.1| SET domain-containing protein 8 [Homo sapiens] >g... 270 6e-71||sp|Q9NQR1|SET07_HUMAN Histone-lysine N-methyltransferase, H4 lys... 270 6e-71
AF067532	Dr.10	Paired box gene 2a	pax2a	30425	molecular function|DNA binding|IEA|GO:0003677|ZFIN|na//biological process|anterior/posterior pattern formation|IGI|GO:0009952|ZFIN|na//biological process|anterior/posterior pattern formation|IMP|GO:0009952|ZFIN|na//biological process|cell differentiation|	30425	paired box gene 2a	LG13	pir:A49008	paired box transcription factor PAX2 - human	PROTGI=477438; PROTID=pir:A49008; PCT=87.82; ALN=391	sp:P32114	Paired box protein Pax-2 [Gene: Pax2 or Pax-2] - Mus musculus (Mouse)	PROTGI=417447; PROTID=sp:P32114; PCT=82.93; ALN=391	Hs.155644	Paired box gene 2	Mm.173000	Paired box gene 2	TC298832 GB|AAD19292.1|4377875|AF067537 paired box protein pax2.1 splice variant {Danio rerio;} , complete	Danio rerio paired box protein pax2.1 splice variant mRNA, complete cds.	emb|CAA45378.1| pax[zf-b] [Danio rerio] >gi|45219816|gb|AAH66690... 671 0.0 ||gb|AAD19296.1| paired box protein pax2.1 splice variant [Danio r... 662 0.0 ||gb|AAD19285.1| paired box protein pax2.1 splice variant [Danio r... 660 0.0
AF068772	Dr.31066	Heat shock protein 90-beta	hsp90b	30573	molecular function|ATP binding|IEA|GO:0005524|ZFIN|na//biological process|protein folding|IEA|GO:0006457|ZFIN|na//biological process|response to unfolded protein|IEA|GO:0006986|ZFIN|na//molecular function|unfolded protein binding|IEA|GO:0051082|ZFIN|na	30573	heat shock protein 90-beta	LG20	sp:P08238	Heat shock protein HSP 90-beta (HSP 84) (HSP 90) [Gene: HSPCB or	PROTGI=17865718; PROTID=sp:P08238; PCT=90.50; ALN=725	pir:HHMS84	heat shock protein 84 - mouse	PROTGI=72223; PROTID=pir:HHMS84; PCT=90.77; ALN=725	Hsp83||Hs.408190||Hs.439502||Hs.509736||Hs.523560||Hs.525600	The structural gene for the 83,000 dalton heat-shock protein (HSP83). During development, the gene is expressed at high levels in the absence of heat shock in many tissues, especially ovaries where it apparently originates in nurse cells (Zimmerman, Petri	Mm.2180||Mm.261775||Mm.303050||Mm.359279||Mm.371565	Heat shock protein 1, beta||Mus musculus, clone IMAGE:4973251, mRNA||Heat shock protein 90-like mRNA, partial sequence||Similar to heat shock protein 1, alpha; heat shock protein 86||Heat shock protein 1, alpha	TC290817 UP|Q6P0Y9 (Q6P0Y9) Hsp90b protein, complete	Danio rerio heat shock protein hsp90beta mRNA, complete cds.	gb|AAC21566.1| heat shock protein hsp90beta [Danio rerio] 1149 0.0 ||gb|AAH65359.1| Hsp90b protein [Danio rerio] 1137 0.0 ||gb|AAB96969.1| heat shock protein 90-beta [Danio rerio] >gi|6166... 1130 0.0
AF068773	Dr.610	Heat shock protein 90-alpha	hsp90a	30591	molecular function|ATP binding|IEA|GO:0005524|ZFIN|na//molecular function|nitric-oxide synthase regulator activity|ISS|GO:0030235|ZFIN|na//biological process|positive regulation of nitric oxide biosynthesis|ISS|GO:0045429|ZFIN|na//molecular function|prote	30591	heat shock protein 90-alpha	LG20	ref:NP_005339.1	heat shock 90kDa protein 1, alpha [Homo sapiens]	PROTGI=13129150; PROTID=ref:NP_005339.1; PCT=85.11; ALN=726	sp:P07901	Heat shock protein HSP 90-alpha (HSP 86) (Tumor specific	PROTGI=1170384; PROTID=sp:P07901; PCT=84.86; ALN=726	Hsp83||Hs.408190||Hs.439502||Hs.509736||Hs.523560||Hs.525600	The structural gene for the 83,000 dalton heat-shock protein (HSP83). During development, the gene is expressed at high levels in the absence of heat shock in many tissues, especially ovaries where it apparently originates in nurse cells (Zimmerman, Petri	Mm.2180||Mm.261775||Mm.303050||Mm.359279||Mm.371565	Heat shock protein 1, beta||Mus musculus, clone IMAGE:4973251, mRNA||Heat shock protein 90-like mRNA, partial sequence||Similar to heat shock protein 1, alpha; heat shock protein 86||Heat shock protein 1, alpha	TC291501 UP|HS9A_BRARE (Q90474) Heat shock protein HSP 90-alpha, complete	Danio rerio heat shock protein hsp90alpha mRNA, complete cds.	gb|AAH75757.1| Hsp90a protein [Danio rerio] 1255 0.0 ||emb|CAI21043.1| heat shock protein 90-alpha [Danio rerio] 1249 0.0 ||gb|AAC21567.1| heat shock protein hsp90alpha [Danio rerio] >gi|6... 1233 0.0
AF071245	Dr.24774	Homeo box A3a	hoxa3a	58049	molecular function|DNA binding|IEA|GO:0003677|ZFIN|na//cellular component|nucleus|IEA|GO:0005634|ZFIN|na//biological process|regulation of transcription, DNA-dependent|IEA|GO:0006355|ZFIN|na//molecular function|transcription factor activity|IEA|GO:0003700	58049	homeo box A3a	LG19	ref:NP_109377.1	homeobox A3 protein isoform a [Homo sapiens]	PROTGI=13562112; PROTID=ref:NP_109377.1; PCT=55.16; ALN=411	sp:P02831	Homeobox protein Hox-A3 (Hox-1.5) (MO-10) [Gene: Hoxa3 or Hox-1.5 or	PROTGI=2811092; PROTID=sp:P02831; PCT=55.48; ALN=411	Hs.533357	Homeo box A3	Mm.159945	Homeo box A3	TC292112 UP|Q8AWZ2 (Q8AWZ2) SI:dZ227P06.1 (Homeo box A3a), complete	Danio rerio homeobox protein (hoxa3a) mRNA, complete cds.	emb|CAD52134.1| SI:dZ227P06.1 (homeo box A3a) [Danio rerio] >gi|... 733 0.0 ||gb|AAD15938.1| homeobox protein [Danio rerio] >gi|18858827|ref|N... 721 0.0 ||ref|NP_989879.1| homeodomain protein HOXD-3 [Gallus gallus] >gi|... 434 e-120
AF071246						58050	homeo box A4a												TC283669 UP|Q9PWL5 (Q9PWL5) Homeobox protein, partial (95%)	Danio rerio homeobox protein (hoxa4a) gene, complete cds., product = homeobox protein, gene = hoxa4a, location = join(93..504,964..1286), protein_id = AAD15939.1, codon_start = 1, db_xref = GI:4322060, name = CDS	gb|AAD15939.1| homeobox protein [Danio rerio] >gi|60392420|sp|Q9... 391 e-111||gb|AAD46399.1| homeodomain protein Hox-A4 [Morone saxatilis] >gi... 276 6e-76||gb|AAX63753.2| HoxA4aii [Oncorhynchus mykiss] 261 5e-72
AF071248						58047	homeo box A9a												TC270114 homologue to UP|Q9PWL6 (Q9PWL6) Homeobox protein, complete	Danio rerio homeobox protein (hoxa9a) gene, complete cds., product = homeobox protein, gene = hoxa9a, location = join(243..756,1050..1288), protein_id = AAD15941.1, codon_start = 1, db_xref = GI:4322064, name = CDS	gb|AAH90700.1| Homeo box A9a [Danio rerio] >gi|62751911|ref|NP_5... 496 e-139||gb|AAD15941.1| homeobox protein [Danio rerio] >gi|60392421|sp|Q9... 483 e-135||gb|AAD46396.1| homeodomain protein Hox-A9 [Morone saxatilis] >gi... 241 3e-62
AF071255						30420	homeo box B8b													Danio rerio homeobox protein (hoxb8b) gene, partial cds., product = homeobox protein, gene = hoxb8b, location = <1..315, protein_id = AAD15948.1, codon_start = 1, db_xref = GI:4322078, name = CDS	emb|CAD44456.1| homeo box protein B8b [Danio rerio] >gi|60392414... 441 e-127||emb|CAD59111.1| SI:dZ254O17.1 (homeo box protein B8a) [Danio rer... 273 4e-75||ref|NP_990242.1| Hoxb-8 [Gallus gallus] >gi|4099016|gb|AAD09228.... 263 1e-71
AF071267						58043	homeo box C9a												TC271486 UP|Q9YGS6 (Q9YGS6) Homeobox protein, complete	Danio rerio homeobox protein (hoxc9a) gene, complete cds., product = homeobox protein, gene = hoxc9a, location = join(114..651,1711..1955), protein_id = AAD15960.1, codon_start = 1, db_xref = GI:4322102, name = CDS	gb|AAH95014.1| Homeo box C9a [Danio rerio] >gi|66793384|ref|NP_5... 514 e-144||gb|AAD15960.1| homeobox protein [Danio rerio] >gi|60392447|sp|Q9... 511 e-143||sp|Q9PVQ9|HXC9_ORYLA Homeobox protein Hox-C9 >gi|6274506|dbj|BAA... 426 e-118
AF071496	Dr.8118	Orthopedia protein	otp	30316	molecular function|DNA binding|IEA|GO:0003677|ZFIN|na//biological process|development|IEA|GO:0007275|ZFIN|na//cellular component|nucleus|IEA|GO:0005634|ZFIN|na//biological process|regulation of transcription, DNA-dependent|IEA|GO:0006355|ZFIN|na//molecula	30316	orthopedia protein		ref:NP_115485.1	orthopedia [Homo sapiens]	PROTGI=14149760; PROTID=ref:NP_115485.1; PCT=78.24; ALN=328	sp:O09113	Homeobox protein orthopedia [Gene: Otp] - Mus musculus (Mouse)	PROTGI=6093633; PROTID=sp:O09113; PCT=78.24; ALN=328	Hs.202247	Orthopedia homolog (Drosophila)	Mm.42051	Orthopedia homolog (Drosophila)	TC271384 UP|Q9W7M5 (Q9W7M5) Orthopedia protein, partial (96%)	Danio rerio orthopedia protein (Otp) mRNA, complete cds.	gb|AAD42021.1| orthopedia protein [Danio rerio] >gi|18859191|ref... 538 e-151||gb|AAH76366.1| Otp protein [Danio rerio] 500 e-140||ref|NP_035151.1| orthopedia homolog [Mus musculus] >gi|62642748|... 402 e-110
AF072456	Dr.568	Bone morphogenetic protein 2b	bmp2b	30632	biological process|cell growth and/or maintenance|IEA|GO:0008151|ZFIN|na//biological process|cell-cell signaling involved in cell fate commitment|IMP|GO:0045168|ZFIN|na//biological process|determination of ventral identity|IDA|GO:0048264|ZFIN|na//biologic	30632	bone morphogenetic protein 2b	LG20	pir:BMHU2	bone morphogenetic protein 2 precursor - human	PROTGI=1070541; PROTID=pir:BMHU2; PCT=64.51; ALN=411	pir:S45355	bone morphogenetic protein-2 - mouse	PROTGI=2118545; PROTID=pir:S45355; PCT=62.62; ALN=411	Hs.73853	Bone morphogenetic protein 2	Mm.103205	Bone morphogenetic protein 2	TC293988 UP|O93369 (O93369) Bone morphogenetic protein 2, complete	Danio rerio bone morphogenetic protein 2 (bmp2) mRNA, complete cds.	emb|CAH68919.1| bone morphogenetic protein 2b [Danio rerio] >gi|... 770 0.0 ||dbj|BAA24406.1| bone morphogenetic protein [Danio rerio] 768 0.0 ||gb|AAC60286.1| BMP2-4 [Danio rerio] 724 0.0
AF075384	Dr.21022	Tyrosine hydroxylase	th	30384	biological process|aromatic amino acid family metabolism|IEA|GO:0009072|ZFIN|na//molecular function|iron ion binding|IEA|GO:0005506|ZFIN|na//molecular function|monooxygenase activity|IEA|GO:0004497|ZFIN|na	30384	tyrosine hydroxylase		sp:P07101	Tyrosine 3-monooxygenase (EC 1.14.16.2) (Tyrosine 3-hydroxylase) (TH)	PROTGI=136574; PROTID=sp:P07101; PCT=63.64; ALN=110	sp:P24529	Tyrosine 3-monooxygenase (EC 1.14.16.2) (Tyrosine 3-hydroxylase) (TH)	PROTGI=136575; PROTID=sp:P24529; PCT=64.55; ALN=110	Hs.435609	Tyrosine hydroxylase	Mm.1292	Tyrosine hydroxylase	TC301084 UP|Q6ZM47 (Q6ZM47) SI:bY12K13.1 (Tyrosine hydroxylase) (Fragment), complete	Danio rerio tyrosine hydroxylase (th) mRNA, partial cds.	gb|AAD34218.1| tyrosine hydroxylase [Danio rerio] 231 4e-60||emb|CAE48939.1| tyrosine hydroxylase [Danio rerio] 229 2e-59||gb|AAT73626.1| tyrosine hydroxylase [Carassius auratus] 217 9e-56
AF077225	Dr.179	T-box gene 16	tbx16	30264	biological process|erythrocyte differentiation|IMP|GO:0030218|ZFIN|na//cellular component|nucleus|IEA|GO:0005634|ZFIN|na//biological process|regulation of transcription, DNA-dependent|IEA|GO:0006355|ZFIN|na//molecular function|transcription factor activit	30264	T-box gene 16	LG8	sp:O95947	T-box transcription factor TBX6 (T-box protein 6) [Gene: TBX6] - Homo	PROTGI=6094434; PROTID=sp:O95947; PCT=40.05; ALN=363	pir:S72233	transcription factor tbx6 - mouse	PROTGI=2137824; PROTID=pir:S72233; PCT=56.14; ALN=220	Hs.198301	T-box 6	Mm.727	T-box 6	TC292705 UP|O93389 (O93389) Spadetail, complete	Danio rerio spadetail (spt) mRNA, complete cds.	gb|AAC28848.1| spadetail [Danio rerio] >gi|18859449|ref|NP_57113... 885 0.0 ||gb|AAC25499.1| T-box containing protein [Danio rerio] 875 0.0 ||gb|AAH95003.1| Unknown (protein for MGC:109817) [Danio rerio] 840 0.0
AF082662	Dr.28283	Hemoglobin beta embryonic-1	hbbe1	81538	cellular component|hemoglobin complex|IEA|GO:0005833|ZFIN|na//biological process|oxygen transport|IEA|GO:0015671|ZFIN|na//molecular function|oxygen transporter activity|IEA|GO:0005344|ZFIN|na//biological process|transport|IEA|GO:0006810|ZFIN|na	81538	hemoglobin beta embryonic-1		sp:P02100	Hemoglobin epsilon chain [Gene: HBE1 or HBE] - Homo sapiens (Human)	PROTGI=122726; PROTID=sp:P02100; PCT=51.70; ALN=147	sp:P04444	Hemoglobin beta-H1 chain (Z protein) [Gene: Hbb-bh1] - Mus musculus	PROTGI=122550; PROTID=sp:P04444; PCT=55.78; ALN=147	Hs.20205||Hs.36977||Hs.117848||Hs.302145||Hs.523443||Hs.530049||Hs.537258	Hemoglobin, beta pseudogene 1||Hemoglobin, delta||Hemoglobin, epsilon 1||Hemoglobin, gamma A||Hemoglobin, beta||Hemoglobin, gamma A||Transcribed locus, moderately similar to XP_521773.1 similar to delta-globin [Pan troglodytes]	Mm.288567||Mm.371832||Mm.373694||Mm.373845	Hemoglobin Z, beta-like embryonic chain||Beta-2-globin, partial cds, haplotype:Hbbp.||Similar to hemoglobin beta chains - white rhinoceros||Transcribed locus, moderately similar to NP_032246.2 hemoglobin Z, beta-like embryonic chain [Mus musculus]	TC279374 GB|CAE30445.1|33468643|BX004811 SI:dZ118J2.7.1 (embryonic 1 beta-globin (bE1)) {Danio rerio;} , complete	Danio rerio embryonic 1 beta-globin (bE1) mRNA, complete cds.	gb|AAP78903.1| embryonic beta globin e1 [Danio rerio] >gi|334686... 290 6e-77||dbj|BAA34950.1| embryonic beta-type globin [Oncorhynchus mykiss] 242 1e-62||dbj|BAB79239.1| beta globin type-3 [Cyprinus carpio] 241 3e-62
AF083557	Dr.800	Survival motor neuron	smn	30432	molecular function|RNA binding|IEA|GO:0003723|ZFIN|na//biological process|mRNA processing|IEA|GO:0006397|ZFIN|na//molecular function|nucleic acid binding|IEA|GO:0003676|ZFIN|na//cellular component|nucleus|IEA|GO:0005634|ZFIN|na	30432	survival motor neuron	LG5	pir:A55477	survival motor neuron protein - human	PROTGI=1082808; PROTID=pir:A55477; PCT=52.43; ALN=270	sp:P97801	Survival motor neuron protein [Gene: Smn1 or Smn] - Mus musculus	PROTGI=2498925; PROTID=sp:P97801; PCT=52.13; ALN=270	Hs.137371||Hs.202179||Hs.535808||Hs.545845	Transcribed locus, moderately similar to XP_517722.1 similar to survival of motor neuron 2, centromeric isoform d; gemin 1 [Pan troglodytes]||Survival of motor neuron 1, telomeric||Transcribed locus, strongly similar to NP_068802.1 small EDRK-rich factor	Mm.2025	Survival motor neuron 1		Danio rerio survival motor neuron protein mRNA, complete cds.	gb|AAH60942.1| Survival motor neuron 1 [Danio rerio] 394 e-108||emb|CAB41938.1| SMN protein [Danio rerio] >gi|7674338|sp|Q9W6S8|... 389 e-107||gb|AAC32608.1| survival motor neuron protein [Danio rerio] 349 9e-95
AF084948	Dr.198	Follistatin	fst	30235	biological process|determination of dorsal identity|IMP|GO:0048263|ZFIN|na//biological process|dorsal/ventral pattern formation|IMP|GO:0009953|ZFIN|na//cellular component|extracellular region|NAS|GO:0005576|ZFIN|na//molecular function|molecular_function u	30235	follistatin		pir:A32141	follistatin 1 precursor - human	PROTGI=2135125; PROTID=pir:A32141; PCT=76.03; ALN=317	sp:P47931	Follistatin precursor (FS) (Activin-binding protein) [Gene: Fst] - Mus	PROTGI=1346041; PROTID=sp:P47931; PCT=78.25; ALN=308	Hs.9914	Follistatin	Mm.4913	Follistatin	TC294230 UP|FSA_BRARE (Q9YHV4) Follistatin precursor (FS) (Activin-binding protein), complete	Danio rerio Follistatin (follistatin) mRNA, complete cds.	gb|AAH78241.1| Follistatin [Danio rerio] 698 0.0 ||gb|AAD09175.1| Follistatin [Danio rerio] >gi|15214003|sp|Q9YHV4|... 697 0.0 ||gb|AAR99335.1| follistatin [Carassius auratus] 664 0.0
AF093129	Dr.1161	Nuclease sensitive element binding protein 1	nsep1	58144	molecular function|DNA binding|IEA|GO:0003677|ZFIN|na//molecular function|nucleic acid binding|IEA|GO:0003676|ZFIN|na//biological process|regulation of transcription, DNA-dependent|IEA|GO:0006355|ZFIN|na	58144	nuclease sensitive element binding protein 1	LG8	pir:S34426	nuclease sensitive element-binding protein 1 - human	PROTGI=423015; PROTID=pir:S34426; PCT=63.66; ALN=309	pir:I58195	Y box-binding protein 1 - mouse	PROTGI=2137863; PROTID=pir:I58195; PCT=69.97; ALN=310	Hs.473583||Hs.512451||Hs.535146	Nuclease sensitive element binding protein 1||Transcribed locus, strongly similar to XP_525693.1 similar to DNA-binding protein B [Pan troglodytes]||Similar to nuclease sensitive element binding protein 1; major histocompatibility complex, class II, Y box	Mm.258204||Mm.323400	Nuclease sensitive element binding protein 1||RIKEN cDNA E130201H02 gene	TC290049 UP|O93584 (O93584) ZfY1, complete	Danio rerio zfY1 mRNA, complete cds.	gb|AAH70000.1| Nuclease sensitive element binding protein 1 [Dan... 272 2e-71||gb|AAC62774.1| zfY1 [Danio rerio] >gi|18859137|ref|NP_571695.1| ... 271 4e-71||gb|AAH50156.1| Nuclease sensitive element binding protein 1 [Dan... 266 1e-69
AF095457	Dr.26554	Zona pellucida glycoprotein 3	zp3	30594	cellular component|viral envelope|IEA|GO:0019031|ZFIN|na	30594	zona pellucida glycoprotein 3		pir:A36000	sperm-binding glycoprotein ZP3 precursor - human	PROTGI=107715; PROTID=pir:A36000; PCT=35.25; ALN=288	sp:P10761	Zona pellucida sperm-binding protein 3 precursor (Zona pellucida	PROTGI=2507558; PROTID=sp:P10761; PCT=33.33; ALN=283	Hs.130553||Hs.488877	Zona pellucida glycoprotein 3 (sperm receptor)||POM (POM121 homolog, rat) and ZP3 fusion	Mm.1381	Zona pellucida glycoprotein 3	TC268430 UP|Q6NW70 (Q6NW70) Zp3 protein (Fragment), partial (98%)	Danio rerio egg envelope protein ZP3 mRNA, complete cds.	gb|AAH67701.1| Zp3 protein [Danio rerio] 900 0.0 ||gb|AAD49113.1| egg envelope protein ZP3 [Danio rerio] >gi|188595... 870 0.0 ||gb|AAD53947.1| egg envelope glycoprotein ZP3 [Carassius auratus ... 520 e-146
AF095639	Dr.2166	Uroporphyrinogen decarboxylase	urod	30617	molecular function|carboxy-lyase activity|IEA|GO:0016831|ZFIN|na//biological process|heme biosynthesis|IEA|GO:0006783|ZFIN|na//molecular function|lyase activity|IEA|GO:0016829|ZFIN|na//biological process|porphyrin biosynthesis|IEA|GO:0006779|ZFIN|na//mole	30617	uroporphyrinogen decarboxylase	LG2	pdb:1JPH		PROTGI=18158958; PROTID=pdb:1JPH; PCT=67.47; ALN=375	sp:P70697	Uroporphyrinogen decarboxylase (EC 4.1.1.37) (URO-D) (UPD) [Gene:	PROTGI=2501645; PROTID=sp:P70697; PCT=68.22; ALN=365	Hs.78601	Uroporphyrinogen decarboxylase	Mm.46484	Uroporphyrinogen decarboxylase	TC293059 UP|DCUP_BRARE (Q9PTS2) Uroporphyrinogen decarboxylase (URO-D) (UPD) , complete	Danio rerio uroporphyrinogen decarboxylase (urod) mRNA, complete cds.	gb|AAH92696.1| Urod protein [Danio rerio] 771 0.0 ||gb|AAF14346.1| uroporphyrinogen decarboxylase [Danio rerio] >gi|... 755 0.0 ||emb|CAG10903.1| unnamed protein product [Tetraodon nigroviridis] 637 0.0
AF097478	Dr.20939	Zgc:55388	zgc:55388	333979	molecular function|hydrolase activity|IEA|GO:0016787|ZFIN|na//biological process|intracellular signaling cascade|IEA|GO:0007242|ZFIN|na//molecular function|phosphoprotein phosphatase activity|IEA|GO:0004721|ZFIN|na//biological process|protein amino acid d	333979	zgc:55388	LG10	sp:Q06124	Protein-tyrosine phosphatase, non-receptor type 11 (EC 3.1.3.48)	PROTGI=464494; PROTID=sp:Q06124; PCT=91.41; ALN=594	ref:NP_035332.1	protein tyrosine phosphatase, non-receptor type 11 [Mus musculus]	PROTGI=6755228; PROTID=ref:NP_035332.1; PCT=90.64; ALN=594	Hs.242038||Hs.506852||Hs.529975	Similar to cSH-PTP2||Protein tyrosine phosphatase, non-receptor type 11 (Noonan syndrome 1)||CDNA FLJ42179 fis, clone THYMU2030796	Mm.8681	Protein tyrosine phosphatase, non-receptor type 11	TC270453 UP|Q7ZW17 (Q7ZW17) Protein tyrosine phosphatase, non-receptor type 11 (Noonan syndrome 1), complete	Danio rerio protein tyrosine phosphatase SH-PTP2 mRNA, partial cds.	gb|AAH45328.1| Protein tyrosine phosphatase, non-receptor type 1... 1124 0.0 ||sp|Q06124|PTN11_HUMAN Tyrosine-protein phosphatase, non-receptor... 1024 0.0 ||ref|NP_990299.1| cSH-PTP2 [Gallus gallus] >gi|34922941|sp|Q90687... 1023 0.0
AF097483	Dr.2118	Protein tyrosine phosphatase, non-receptor type 2	ptpn2	323819	molecular function|hydrolase activity|IEA|GO:0016787|ZFIN|na//molecular function|phosphoprotein phosphatase activity|IEA|GO:0004721|ZFIN|na//biological process|protein amino acid dephosphorylation|IEA|GO:0006470|ZFIN|na//molecular function|protein tyrosin	323819	protein tyrosine phosphatase, non-receptor type 2	LG7	ref:NP_536347.1	protein tyrosine phosphatase, non-receptor type 2 isoform 2 [Homo sapiens]	PROTGI=18104980; PROTID=ref:NP_536347.1; PCT=63.61; ALN=391	pir:A38191	protein-tyrosine-phosphatase (EC 3.1.3.48) 11A - mouse	PROTGI=284982; PROTID=pir:A38191; PCT=63.52; ALN=391	Hs.123352	Protein tyrosine phosphatase, non-receptor type 2	Mm.260433	Protein tyrosine phosphatase, non-receptor type 2	TC292693 protein tyrosine phosphatase 1B	Danio rerio clone zfcyt5 protein tyrosine phosphatase 1B mRNA, partial cds.	gb|AAH44373.1| Protein tyrosine phosphatase, non-receptor type 2... 769 0.0 ||gb|AAH66698.1| Protein tyrosine phosphatase, non-receptor type 2... 752 0.0 ||emb|CAF99341.1| unnamed protein product [Tetraodon nigroviridis] 551 e-155
AF097875	Dr.25162	DNA (cytosine-5-)-methyltransferase 1	dnmt1	30430	molecular function|DNA binding|IEA|GO:0003677|ZFIN|na//biological process|DNA methylation|IEA|GO:0006306|ZFIN|na//molecular function|methyltransferase activity|IEA|GO:0008168|ZFIN|na//molecular function|transferase activity|IEA|GO:0016740|ZFIN|na//molecul	30430	DNA (cytosine-5-)-methyltransferase 1	LG3	sp:P26358	DNA (cytosine-5)-methyltransferase 1 (EC 2.1.1.37) (Dnmt1) (DNA	PROTGI=12231019; PROTID=sp:P26358; PCT=74.66; ALN=1323	pir:S01845	DNA (cytosine-5-)-methyltransferase (EC 2.1.1.37) - mouse	PROTGI=90454; PROTID=pir:S01845; PCT=51.67; ALN=1386	Hs.202672	DNA (cytosine-5-)-methyltransferase 1	Mm.128580	DNA methyltransferase (cytosine-5) 1	TC269121 UP|Q8QGB8 (Q8QGB8) DNA (Cytosine-5)-methyltransferase, complete	Danio rerio DNA methyltransferase (mta) mRNA, partial cds.	gb|AAL86596.1| DNA (cytosine-5)-methyltransferase [Danio rerio] ... 2939 0.0 ||gb|AAF73200.1| DNA-(cytosine-5)-methyltransferase [Xiphophorus m... 2373 0.0 ||gb|AAH72774.1| Dnmt1 protein [Xenopus laevis] 2218 0.0
AF101266	Dr.8215	SRY-box containing gene 21a	sox21a	30543	molecular function|DNA binding|IEA|GO:0003677|ZFIN|na//molecular function|DNA binding|IMP|GO:0003677|ZFIN|na//molecular function|DNA binding|ISS|GO:0003677|ZFIN|na//biological process|dorsal/ventral pattern formation|IMP|GO:0009953|ZFIN|na//biological pro	30543	SRY-box containing gene 21a	LG6	ref:NP_009015.1	SRY-box 21 [Homo sapiens]	PROTGI=5902108; PROTID=ref:NP_009015.1; PCT=54.71; ALN=239	sp:P53784	Transcription factor SOX-3 [Gene: Sox3 or Sox-3] - Mus musculus (Mouse)	PROTGI=1711466; PROTID=sp:P53784; PCT=86.21; ALN=87	Hs.187577	SRY (sex determining region Y)-box 21	Mm.70950	SRY-box containing gene 21	TC269484 UP|Q9YH21 (Q9YH21) Transcriptional regulator Sox-21, complete	Danio rerio DNA binding protein (sox25) mRNA, complete cds.	gb|AAH65639.1| SRY-box 21 [Danio rerio] >gi|33604114|gb|AAH56274... 471 e-131||gb|AAD00563.1| transcriptional regulator Sox-21 [Danio rerio] 470 e-131||gb|AAF08682.1| DNA binding protein; Sox25 [Danio rerio] >gi|1885... 469 e-131
AF102865	Dr.5404	Calymmin	cmn	30208		30208	calymmin	LG12	pir:CGHU7L	collagen alpha 1(III) chain precursor - human	PROTGI=1070603; PROTID=pir:CGHU7L; PCT=28.81; ALN=626	sp:P08121	Collagen alpha 1(III) chain precursor [Gene: Col3a1] - Mus musculus	PROTGI=5921190; PROTID=sp:P08121; PCT=26.23; ALN=1079	Hs.489142||Hs.522930	Collagen, type I, alpha 2||CDNA FLJ14247 fis, clone OVARC1001072	Mm.277792	Procollagen, type I, alpha 2	TC294052 UP|Q9PVF5 (Q9PVF5) Calymmin, complete	Danio rerio calymmin mRNA, complete cds.	gb|AAF06358.1| calymmin [Danio rerio] >gi|18858383|ref|NP_571089... 1895 0.0 ||gb|AAH90694.1| Cmn protein [Danio rerio] 1302 0.0 ||gb|AAS16456.1| HMW glutenin subunit [Thinopyrum bessarabicum] 70 5e-10
AF108819	Dr.21020	Sine oculis homeobox homolog 2	six2	30624	molecular function|DNA binding|IEA|GO:0003677|ZFIN|na//biological process|development|IEA|GO:0007275|ZFIN|na//cellular component|nucleus|IEA|GO:0005634|ZFIN|na//biological process|regulation of transcription, DNA-dependent|IEA|GO:0006355|ZFIN|na//molecula	30624	sine oculis homeobox homolog 2		sp:Q15475	Homeobox protein SIX1 (Sine oculis homeobox homolog 1) [Gene: SIX1] -	PROTGI=2495290; PROTID=sp:Q15475; PCT=85.92; ALN=283	pir:S60751	homeotic protein six1 - mouse (fragment)	PROTGI=2137402; PROTID=pir:S60751; PCT=84.93; ALN=271	Hs.101937	Sine oculis homeobox homolog 2 (Drosophila)	Mm.5039	Sine oculis-related homeobox 2 homolog (Drosophila)	TC296149 homologue to UP|Q9I8H0 (Q9I8H0) Homeobox protein SIX1, partial (93%)	Danio rerio homeobox protein SIX2 (Six2) mRNA, partial cds.	ref|NP_001009904.1| zgc:92332 [Danio rerio] >gi|49902813|gb|AAH7... 557 e-157||emb|CAH69049.1| novel protein similar to vertebrate sine oculis ... 505 e-141||emb|CAG10546.1| unnamed protein product [Tetraodon nigroviridis] 504 e-141
AF114262	Dr.8209	Forkhead box O5	foxo5	30296	cellular component|nucleus|IEA|GO:0005634|ZFIN|na//biological process|regulation of transcription, DNA-dependent|IEA|GO:0006355|ZFIN|na//molecular function|transcription factor activity|IEA|GO:0003700|ZFIN|na	30296	forkhead box O5	LG20	ref:NP_001446.1	forkhead box O3A [Homo sapiens]	PROTGI=4503739; PROTID=ref:NP_001446.1; PCT=57.58; ALN=644	ref:NP_062714.1	forkhead box O3a [Mus musculus]	PROTGI=9789951; PROTID=ref:NP_062714.1; PCT=58.45; ALN=644	Hs.220950	Forkhead box O3A	Mm.338613	Forkhead box O3	TC270329 UP|Q9W7F8 (Q9W7F8) Forkhead protein FKHR, complete	Danio rerio forkhead protein FKHR (fkhr) mRNA, complete cds.	gb|AAD42110.1| forkhead protein FKHR [Danio rerio] >gi|18858711|... 1061 0.0 ||emb|CAI21337.1| forkhead box O5 [Danio rerio] >gi|55963383|emb|C... 1060 0.0 ||gb|AAK74186.1| forkhead protein xFKHR1 [Xiphophorus maculatus] 525 e-147
AF115774	Dr.5740	Neurogenic differentiation 2	neurod2	114435		114435	neurogenic differentiation 2		sp:Q15784	Neurogenic differentiation factor 2 (NeuroD2) (NeuroD-related factor)	PROTGI=6226655; PROTID=sp:Q15784; PCT=57.03; ALN=363	sp:Q62414	Neurogenic differentiation factor 2 (NeuroD2) (NeuroD-related factor)	PROTGI=6166566; PROTID=sp:Q62414; PCT=57.44; ALN=363	Hs.322431	Neurogenic differentiation 2	Mm.4814	Neurogenic differentiation 2	TC273792 UP|Q9W6C8 (Q9W6C8) Basic helix-loop-helix transcription factor Ndr2, complete	Danio rerio basic helix-loop-helix transcription factor Ndr2 (ndr2) mRNA, complete cds.	gb|AAD23443.1| basic helix-loop-helix transcription factor Ndr2 ... 671 0.0 ||emb|CAG02836.1| unnamed protein product [Tetraodon nigroviridis] 437 e-121||sp|Q63689|NDF2_RAT Neurogenic differentiation factor 2 (NeuroD2)... 366 1e-99
AF121796	Dr.4885	Solute carrier family 34 (sodium phosphate), member 2a	slc34a2a	58148	cellular component|apical plasma membrane|IDA|GO:0016324|ZFIN|na//cellular component|membrane|IEA|GO:0016020|ZFIN|na//biological process|phosphate ion homeostasis|TAS|GO:0030643|ZFIN|na//biological process|phosphate transport|IEA|GO:0006817|ZFIN|na//molec	58148	solute carrier family 34 (sodium phosphate), member 2a		ref:NP_006415.1	solute carrier family 34 (sodium phosphate), member 2 [Homo sapiens]	PROTGI=5453752; PROTID=ref:NP_006415.1; PCT=63.56; ALN=580	ref:NP_035532.1	solute carrier family 34 (sodium phosphate), member 2 [Mus musculus]	PROTGI=6755556; PROTID=ref:NP_035532.1; PCT=59.88; ALN=606	Hs.479372	Solute carrier family 34 (sodium phosphate), member 2	Mm.284891	Solute carrier family 34 (sodium phosphate), member 2	TC294586 UP|Q9PTQ8 (Q9PTQ8) Type II Na/Pi cotransport system protein, complete	Danio rerio type II Na/Pi cotransport system protein mRNA, complete cds.	gb|AAF18586.1| type II Na/Pi cotransport system protein [Danio r... 1080 0.0 ||gb|AAG35803.1| Na/Pi cotransporter NaPi-IIb2 [Cyprinus carpio] 704 0.0 ||gb|AAG35356.2| Na/Pi cotransporter NaPi-IIb2 [Danio rerio] >gi|3... 696 0.0
AF124095	Dr.8282	Iroquois homeobox protein 3a	irx3a	30520	molecular function|DNA binding|IEA|GO:0003677|ZFIN|na//cellular component|nucleus|IEA|GO:0005634|ZFIN|na//biological process|regulation of transcription, DNA-dependent|IEA|GO:0006355|ZFIN|na//molecular function|transcription factor activity|IEA|GO:0003700	30520	iroquois homeobox protein 3a	LG7	sp:P78413	Iroquois-class homeodomain protein IRX-4 (Iroquois homeobox protein 4)	PROTGI=12644347; PROTID=sp:P78413; PCT=38.26; ALN=315	sp:P81067	Iroquois-class homeodomain protein IRX-3 (Iroquois homeobox protein 3)	PROTGI=3024042; PROTID=sp:P81067; PCT=49.09; ALN=406	Hs.499205	Iroquois homeobox protein 3	Mm.238044	Iroquois related homeobox 3 (Drosophila)	TC293444 UP|Q90Z68 (Q90Z68) Iroquois3 homeobox protein, complete	Danio rerio iroquois homeobox protein Ziro3 (Ziro3) mRNA, complete cds.	gb|AAF08360.1| iroquois homeobox protein Ziro3 [Danio rerio] >gi... 700 0.0 ||gb|AAK72232.1| iroquois 3 homeobox protein [Danio rerio] 681 0.0 ||gb|AAH92694.1| Irx3a protein [Danio rerio] 679 0.0
AF124332	Dr.10204	Adenosine deaminase, RNA-specific	adar	58119	molecular function|RNA binding|IEA|GO:0003723|ZFIN|na//biological process|RNA processing|IEA|GO:0006396|ZFIN|na//molecular function|adenosine deaminase activity|IEA|GO:0004000|ZFIN|na//molecular function|double-stranded RNA adenosine deaminase activity|IE	58119	adenosine deaminase, RNA-specific	LG16	ref:NP_056655.1	adenosine deaminase, RNA-specific isoform ADAR-b [Homo sapiens]	PROTGI=7669473; PROTID=ref:NP_056655.1; PCT=46.71; ALN=1100	ref:NP_570965.1	adenosine deaminase, RNA-specific, B1 [Mus musculus]	PROTGI=18702321; PROTID=ref:NP_570965.1; PCT=33.10; ALN=640	Hs.12341	Adenosine deaminase, RNA-specific	Mm.316628	Adenosine deaminase, RNA-specific	TC293461 UP|Q9I8Y2 (Q9I8Y2) Double-stranded RNA-specific editase, complete	Danio rerio double-stranded RNA-specific editase (DRADA) mRNA, complete cds.	ref|NP_571671.1| adenosine deaminase, RNA-specific [Danio rerio]... 2466 0.0 ||gb|AAH44344.1| Adar protein [Danio rerio] 1528 0.0 ||gb|AAF69674.1| double-stranded RNA-specific editase [Tetraodon f... 1201 0.0
AF124396	Dr.8115	Cadherin 4, retinal	cdh4	30297	molecular function|calcium ion binding|IEA|GO:0005509|ZFIN|na//biological process|cell adhesion|IEA|GO:0007155|ZFIN|na//biological process|homophilic cell adhesion|IEA|GO:0007156|ZFIN|na//cellular component|integral to membrane|IEA|GO:0016021|ZFIN|na//cel	30297	cadherin 4, retinal		ref:NP_001785.2	cadherin 4, type 1 preproprotein [Homo sapiens]	PROTGI=14589893; PROTID=ref:NP_001785.2; PCT=76.18; ALN=487	pir:A47543	R-cadherin precursor - mouse	PROTGI=538588; PROTID=pir:A47543; PCT=77.21; ALN=487	Hs.464829	Cadherin 2, type 1, N-cadherin (neuronal)	Mm.257437	Cadherin 2		Danio rerio R-cadherin precursor, mRNA, partial cds.	gb|AAD25078.1| R-cadherin precursor [Danio rerio] 793 0.0 ||ref|NP_571161.1| cadherin 4, retinal [Danio rerio] >gi|65306610|... 787 0.0 ||ref|NP_001004391.1| R-cadherin [Gallus gallus] >gi|222855|dbj|BA... 616 e-174
AF124435	Dr.8063	Humpback	hmp	30166	molecular function|protein binding|IEA|GO:0005515|ZFIN|na	30166	humpback	LG12	prf:2206381A		PROTGI=1587282; PROTID=prf:2206381A; PCT=51.34; ALN=573	ref:NP_031889.1	Mpp3 membrane protein, palmitoylated 3 [Mus musculus]	PROTGI=6681193; PROTID=ref:NP_031889.1; PCT=51.21; ALN=555	Hs.499159	Membrane protein, palmitoylated 7 (MAGUK p55 subfamily member 7)	Mm.133293	Membrane protein, palmitoylated 7 (MAGUK p55 subfamily member 7)	TC293989 UP|Q9W7F1 (Q9W7F1) P55-related MAGUK protein DLG3, complete	Danio rerio p55-related MAGUK protein DLG3 (dlg3) mRNA, complete cds.	gb|AAD39392.1| p55-related MAGUK protein DLG3 [Danio rerio] >gi|... 1044 0.0 ||gb|AAH65660.1| Humpback [Danio rerio] 1040 0.0 ||emb|CAI17345.1| novel protein [Homo sapiens] >gi|55959435|emb|CA... 811 0.0
AF127920	Dr.20558	MAD homolog 5 (Drosophila)	smad5	30641	biological process|BMP signaling pathway|IGI|GO:0030509|ZFIN|na//biological process|BMP signaling pathway|IMP|GO:0030509|ZFIN|na//cellular component|cytoplasm|ISS|GO:0005737|ZFIN|na//biological process|determination of dorsoventral asymmetry|IGI|GO:004826	30641	MAD homolog 5 (Drosophila)	LG14	sp:Q99717	Mothers against decapentaplegic homolog 5 (SMAD 5) (Mothers against	PROTGI=13959566; PROTID=sp:Q99717; PCT=91.01; ALN=464	sp:P97454	Mothers against decapentaplegic homolog 5 (SMAD 5) (Mothers against	PROTGI=13959559; PROTID=sp:P97454; PCT=90.79; ALN=464	Hs.167700	SMAD, mothers against DPP homolog 5 (Drosophila)	Mm.272920	MAD homolog 5 (Drosophila)	TC280013 UP|SMA5_BRARE (Q9W7E7) Mothers against decapentaplegic homolog 5 (SMAD 5) (Mothers against DPP homolog 5) (Smad5) (Somitabun protein), complete	Danio rerio mad-related protein Smad5 (smad5) mRNA, complete cds.	gb|AAH50481.1| MAD homolog 5 [Danio rerio] >gi|40254705|ref|NP_5... 794 0.0 ||gb|AAH65644.1| MAD homolog 5 [Danio rerio] >gi|6288777|gb|AAF067... 790 0.0 ||emb|CAF91160.1| unnamed protein product [Tetraodon nigroviridis] 747 0.0
AF127981	Dr.28375	Zic family member 1 (odd-paired homolog, Drosophila)	zic1	30096	biological process|brain development|IEP|GO:0007420|ZFIN|na//molecular function|nucleic acid binding|IEA|GO:0003676|ZFIN|na//cellular component|nucleus|IEA|GO:0005634|ZFIN|na//molecular function|zinc ion binding|IEA|GO:0008270|ZFIN|na//molecular function|	30096	zic family member 1 (odd-paired homolog, Drosophila)	LG24	sp:Q15915	Zinc finger protein ZIC 1 (Zinc finger protein of the cerebellum 1)	PROTGI=8134845; PROTID=sp:Q15915; PCT=88.37; ALN=442	sp:P46684	Zinc finger protein ZIC 1 (Zinc finger protein of the cerebellum 1)	PROTGI=1177048; PROTID=sp:P46684; PCT=88.14; ALN=442	Hs.41154	Zic family member 1 (odd-paired homolog, Drosophila)	Mm.335350	Zinc finger protein of the cerebellum 1		Danio rerio zinc finger protein zic1 mRNA, partial cds.	gb|AAC25102.1| odd-paired-like [Danio rerio] >gi|18859577|ref|NP... 589 0.0 ||dbj|BAC78801.1| zinc finger of the cerebellum 1 [Oryzias latipes] 565 0.0 ||sp|O73689|ZIC1_XENLA Zinc finger protein ZIC 1 (Zinc finger prot... 533 0.0
AF130459	Dr.172	Trp4-associated protein 1a	tap1a	58090	molecular function|ATP binding|ISS|GO:0005524|ZFIN|na//molecular function|MHC class I protein binding|ISS|GO:0042288|ZFIN|na//molecular function|TAP2 binding|ISS|GO:0046979|ZFIN|na//biological process|antigen presentation, endogenous peptide antigen|ISS|G	58090	trp4-associated protein 1a	LG11	ref:NP_056453.1	TRPC4-associated protein isoform a [Homo sapiens]	PROTGI=18158416; PROTID=ref:NP_056453.1; PCT=74.09; ALN=758	ref:NP_062802.1	transient receptor potential cation channel, subfamily C, member 4 associated protein [Mus musculus]	PROTGI=9790045; PROTID=ref:NP_062802.1; PCT=74.90; ALN=758	Hs.168073	Transient receptor potential cation channel, subfamily C, member 4 associated protein	Mm.268304	Transient receptor potential cation channel, subfamily C, member 4 associated protein	TC270055 UP|Q9IAV5 (Q9IAV5) Trp4-associated protein Tap1A, complete	Danio rerio Trp4-associated protein Tap1A (tap1A) mRNA, complete cds.	gb|AAF36514.1| Trp4-associated protein Tap1A [Danio rerio] >gi|1... 1448 0.0 ||emb|CAG31717.1| hypothetical protein [Gallus gallus] 1173 0.0 ||emb|CAF96862.1| unnamed protein product [Tetraodon nigroviridis] 1150 0.0
AF132445	Dr.7279	Lefty2	lft2	30146	biological process|cell growth|IEA|GO:0016049|ZFIN|na//biological process|growth|IEA|GO:0040007|ZFIN|na//molecular function|growth factor activity|IEA|GO:0008083|ZFIN|na//molecular function|transforming growth factor beta receptor binding|IEA|GO:0005160|Z	30146	lefty2	LG17	sp:O00292	Transforming growth factor beta 4 precursor (TGF-beta 4) (Endometrial	PROTGI=13124811; PROTID=sp:O00292; PCT=37.86; ALN=335	sp:Q64280	Transforming growth factor beta 4 precursor (TGF-beta 4) (Lefty	PROTGI=2501179; PROTID=sp:Q64280; PCT=37.75; ALN=344	Hs.278239||Hs.520187	Left-right determination factor 1||Left-right determination factor 2	Mm.358985	Left-right determination factor 2	TC283501 UP|Q9W6I7 (Q9W6I7) Signaling molecule lefty2, complete	Danio rerio signaling molecule lefty2 (lft2) mRNA, complete cds.	gb|AAD34389.1| signaling molecule lefty2 [Danio rerio] >gi|18858... 711 0.0 ||gb|AAD47114.1| antivin [Danio rerio] >gi|18858969|ref|NP_571035.... 517 e-145||emb|CAI21361.1| lefty1 [Danio rerio] >gi|4959540|gb|AAD34388.1| ... 514 e-144
AF134850	Dr.4387	Keratin 4	krt4	58021	cellular component|intermediate filament|IEA|GO:0005882|ZFIN|na//molecular function|structural molecule activity|IEA|GO:0005198|ZFIN|na	58021	keratin 4	LG6	ref:NP_002264.1	keratin 8 [Homo sapiens]	PROTGI=4504919; PROTID=ref:NP_002264.1; PCT=68.53; ALN=444	pir:JS0658	cytokeratin EndoA - mouse	PROTGI=90422; PROTID=pir:JS0658; PCT=66.67; ALN=454	Hs.55278||Hs.55410||Hs.56255||Hs.80828||Hs.367762||Hs.371139||Hs.410397||Hs.433845||Hs.446417||Hs.448636||Hs.524438	Keratin 6 irs||Keratin 6 irs3||Keratin 6 irs4||Keratin 1 (epidermolytic hyperkeratosis)||Keratin 6A||Keratin 4||Keratin 3||Keratin 5 (epidermolysis bullosa simplex, Dowling-Meara/Kobner/Weber-Cockayne types)||Keratin 6E||FLJ46111 protein||Keratin 6B	Mm.46425||Mm.105867||Mm.183137||Mm.289759||Mm.291498||Mm.302399||Mm.358677||Mm.359242||Mm.370290	Keratin complex 2, basic, gene 4||RIKEN cDNA 4732456N10 gene||Keratin complex 2, basic, gene 1||Transcribed locus, moderately similar to XP_509079.1 similar to keratin 6 irs [Pan troglodytes]||Type II keratin Kb36||Keratin complex 2, basic, gene 6a||Kerat	TC290714 UP|Q6NY60 (Q6NY60) Krt4 protein, complete	Danio rerio type II basic cytokeratin mRNA, complete cds.	gb|AAH66728.1| Krt4 protein [Danio rerio] 710 0.0 ||gb|AAD54774.1| type II basic cytokeratin [Danio rerio] >gi|18858... 693 0.0 ||emb|CAC87008.1| type II keratin E3 [Oncorhynchus mykiss] 639 0.0
AF134852	Dr.11308	Ribosomal protein, large, P0	rplp0	58101	cellular component|intracellular|IEA|GO:0005622|ZFIN|na//biological process|protein biosynthesis|IEA|GO:0006412|ZFIN|na//cellular component|ribonucleoprotein complex|IEA|GO:0030529|ZFIN|na//cellular component|ribosome|IEA|GO:0005840|ZFIN|na//molecular fun	58101	ribosomal protein, large, P0	LG7	sp:P05388	60S acidic ribosomal protein P0 (L10E) [Gene: RPLP0] - Homo sapiens	PROTGI=133041; PROTID=sp:P05388; PCT=87; ALN=319	sp:P14869	60S acidic ribosomal protein P0 (L10E) [Gene: Rplp0 or Arbp] - Mus	PROTGI=133043; PROTID=sp:P14869; PCT=87; ALN=319	Hs.448226||Hs.466161||Hs.511047||Hs.546285	Ribosomal protein, large, P0||Transcribed locus, strongly similar to XP_509423.1 ribosomal protein P0 [Pan troglodytes]||MRNA; cDNA DKFZp313N076 (from clone DKFZp313N076)||Ribosomal protein, large, P0	Mm.5286||Mm.305208||Mm.354322||Mm.359212||Mm.371545||Mm.372246	Acidic ribosomal phosphoprotein P0||Similar to 60S acidic ribosomal protein P0 (L10E)||Transcribed locus, strongly similar to XP_165448.3 similar to BLOCK 23 [Homo sapiens]||Similar to Acidic ribosomal phosphoprotein P0||Acidic ribosomal phosphoprotein P0	TC290420 UP|Q6P5K3 (Q6P5K3) Rplp0 protein, complete	Danio rerio acidic ribosomal phophoprotein P0 (arp) mRNA, complete cds.	gb|AAH49058.1| Rplp0 protein [Danio rerio] 124 1e-30||gb|AAH62854.1| Rplp0 protein [Danio rerio] 124 1e-30||gb|AAD54776.1| acidic ribosomal phophoprotein P0 [Danio rerio] >... 122 4e-30
AF135438	Dr.3007	DNA (cytosine-5-)-methyltransferase 3	dnmt3	30659	molecular function|DNA binding|IEA|GO:0003677|ZFIN|na//biological process|DNA methylation|IEA|GO:0006306|ZFIN|na//molecular function|methyltransferase activity|IEA|GO:0008168|ZFIN|na//molecular function|transferase activity|IEA|GO:0016740|ZFIN|na	30659	DNA (cytosine-5-)-methyltransferase 3	LG23	sp:Q9UBC3	DNA (cytosine-5)-methyltransferase 3B (EC 2.1.1.37) (Dnmt3b) (DNA	PROTGI=17375667; PROTID=sp:Q9UBC3; PCT=52.17; ALN=658	sp:O88509	DNA (cytosine-5)-methyltransferase 3B (EC 2.1.1.37) (Dnmt3b) (DNA	PROTGI=17374904; PROTID=sp:O88509; PCT=48.01; ALN=722	Hs.515840	DNA (cytosine-5-)-methyltransferase 3 alpha	Mm.5001||Mm.89772	DNA methyltransferase 3A||DNA methyltransferase 3B	TC280634 UP|Q9W6K7 (Q9W6K7) De novo DNA methyltransferase 3 (Fragment), complete	Danio rerio de novo DNA methyltransferase 3 (dnmt3) mRNA, partial cds.	gb|AAD32631.1| de novo DNA methyltransferase 3 [Danio rerio] 1636 0.0 ||dbj|BAD95477.1| DNA methyltransferase [Danio rerio] >gi|62719324... 1623 0.0 ||dbj|BAD95479.1| DNA methyltransferase [Danio rerio] >gi|66472742... 1187 0.0
AF137535	Dr.8661	Death-associated protein 6	daxx	64811	cellular component|PML body|ISS|GO:0016605|ZFIN|na//biological process|biological_process unknown|ND|GO:0000004|ZFIN|na//cellular component|nucleus|ISS|GO:0005634|ZFIN|na//molecular function|protein binding|ISS|GO:0005515|ZFIN|na//molecular function|trans	64811	death-associated protein 6	LG19	ref:NP_001341.1	death-associated protein 6 [Homo sapiens]	PROTGI=4503257; PROTID=ref:NP_001341.1; PCT=45.37; ALN=407	ref:NP_031855.1	Fas death domain-associated protein [Mus musculus]	PROTGI=6681135; PROTID=ref:NP_031855.1; PCT=44.88; ALN=407	Hs.336916	Death-associated protein 6	Mm.271809	Fas death domain-associated protein	TC280858 SI:dZ44O19.8 (death-associated protein 6) [Danio rerio]	Danio rerio clone Dare-DAXX DAXX protein mRNA, partial cds.	gb|AAH77095.1| Daxx protein [Danio rerio] 756 0.0 ||gb|AAH92951.1| Daxx protein [Danio rerio] 740 0.0 ||dbj|BAB83852.2| DAXX [Oryzias latipes] 418 e-115
AF139990	Dr.8295	Kinesin family member 23	kif23	30627	molecular function|ATP binding|IEA|GO:0005524|ZFIN|na//cellular component|microtubule associated complex|IEA|GO:0005875|ZFIN|na//molecular function|motor activity|IEA|GO:0003774|ZFIN|na	30627	kinesin family member 23	LG2	sp:Q02241	Kinesin-like protein KIF23 (Mitotic kinesin-like protein-1) (Kinesin-	PROTGI=18274011; PROTID=sp:Q02241; PCT=72; ALN=866	ref:NP_077207.1	kinesin family member 23 [Mus musculus]	PROTGI=13236599; PROTID=ref:NP_077207.1; PCT=77; ALN=425	Hs.270845	Kinesin family member 23	Mm.259374	Kinesin family member 23	TC280308 UP|Q9PUU5 (Q9PUU5) Mitotic kinesin-like protein 1, complete	Danio rerio mitotic kinesin-like protein 1 (zMKLP1) mRNA, complete cds.	gb|AAH47805.1| Kinesin family member 23 [Danio rerio] 1624 0.0 ||gb|AAF00594.1| mitotic kinesin-like protein 1 [Danio rerio] >gi|... 1622 0.0 ||gb|AAH84501.1| Hypothetical LOC496517 [Xenopus tropicalis] >gi|5... 1223 0.0
AF140608	Dr.1348	Proliferating cell nuclear antigen	pcna	30678	molecular function|DNA binding|IEA|GO:0003677|ZFIN|na//molecular function|DNA polymerase processivity factor activity|IEA|GO:0030337|ZFIN|na//biological process|DNA replication|IEA|GO:0006260|ZFIN|na//cellular component|delta-DNA polymerase cofactor compl	30678	proliferating cell nuclear antigen	LG10	sp:P12004	Proliferating cell nuclear antigen (PCNA) (Cyclin) [Gene: PCNA] - Homo	PROTGI=129694; PROTID=sp:P12004; PCT=90.04; ALN=261	sp:P17918	Proliferating cell nuclear antigen (PCNA) (Cyclin) [Gene: Pcna] - Mus	PROTGI=129695; PROTID=sp:P17918; PCT=88.51; ALN=261			Mm.353792	CDNA clone IMAGE:6542300	TC284547 UP|PCNA_BRARE (Q9PTP1) Proliferating cell nuclear antigen (PCNA), complete	Danio rerio proliferating cell nuclear antigen (PCNA) mRNA, complete cds.	gb|AAH49535.1| Pcna protein [Danio rerio] >gi|66774199|sp|Q9PTP1... 505 e-141||gb|AAT78432.1| proliferating cell nuclear antigen [Astatotilapia... 500 e-140||emb|CAG07797.1| unnamed protein product [Tetraodon nigroviridis] 493 e-138
AF143493	Dr.749	T-complex polypeptide 1	tcp1	30477	molecular function|ATP binding|IEA|GO:0005524|ZFIN|na//biological process|protein folding|IEA|GO:0006457|ZFIN|na//molecular function|unfolded protein binding|IEA|GO:0051082|ZFIN|na	30477	t-complex polypeptide 1	LG23	pir:S10486	t-complex-type molecular chaperone TCP1 - human	PROTGI=107851; PROTID=pir:S10486; PCT=87.00; ALN=553	ref:NP_038714.1	t-complex protein 1 [Mus musculus]	PROTGI=7305565; PROTID=ref:NP_038714.1; PCT=86.54; ALN=554	Hs.487054||Hs.539457	T-complex 1||Transcribed locus, moderately similar to NP_038714.1 t-complex protein 1 [Mus musculus]	Mm.32019||Mm.359624	T-complex protein 1||Similar to T-complex protein 1, alpha subunit B (TCP-1-alpha) (CCT-alpha) (Tailless complex polypeptide 1B) (TCP-1-B)	TC279534 UP|Q803P2 (Q803P2) Tcp1 protein, complete	Danio rerio t-complex polypeptide 1 (TCP1) mRNA, complete cds.	gb|AAH44397.1| Tcp1 protein [Danio rerio] 1022 0.0 ||gb|AAD34970.1| t-complex polypeptide 1 [Danio rerio] >gi|4254293... 1019 0.0 ||gb|AAD48817.1| t-complex polypeptide 1 [Danio rerio] 982 0.0
AF149720	Dr.8200	Similar to l(3)mbt-like 3 (Drosophila)	L3MBTL3	403075		403075	similar to l(3)mbt-like 3 (Drosophila)		ref:NP_004417.1	polyhomeotic 1-like [Homo sapiens]	PROTGI=11038624; PROTID=ref:NP_004417.1; PCT=48.57; ALN=70	ref:NP_061244.1	polyhomeotic-like 2 [Mus musculus]	PROTGI=9055280; PROTID=ref:NP_061244.1; PCT=48.53; ALN=68	Hs.486466||Hs.535823	L(3)mbt-like 3 (Drosophila)||Transcribed locus, moderately similar to XP_518737.1 similar to KIAA1798 protein [Pan troglodytes]	Mm.338439	L(3)mbt-like 3 (Drosophila)		Danio rerio unknown mRNA.	emb|CAI12009.1| novel protein similar to human and mouse l(3)mbt... 155 3e-37||gb|AAD34018.1| unknown [Danio rerio] 155 3e-37||dbj|BAB47427.1| KIAA1798 protein [Homo sapiens] 116 2e-25
AF149802	Dr.20373	Midkine-related growth factor	mdka	30277	molecular function|growth factor activity|IEA|GO:0008083|ZFIN|na	30277	midkine-related growth factor	LG7	sp:P21741	Midkine precursor (Neurite outgrowth-promoting protein) (MK)	PROTGI=127116; PROTID=sp:P21741; PCT=60.58; ALN=137	pir:A35305	retinoic acid-induced protein MK precursor - mouse	PROTGI=110929; PROTID=pir:A35305; PCT=57.34; ALN=143	Hs.82045	Midkine (neurite growth-promoting factor 2)	Mm.906	Midkine	TC291143 midkine-related growth factor Mdk1 [Danio rerio]	Danio rerio pleiotrophin 1 (plei1) gene, complete cds.	gb|AAM27446.1| midkine-related growth factor Mdk1 [Danio rerio] ... 238 4e-61||gb|AAG27035.1| midkine-related growth factor Mdk2 [Danio rerio] ... 174 1e-41||gb|AAH59575.1| Midkine-related growth factor b [Danio rerio] >gi... 173 2e-41
AF150107	Dr.8203	Translocase of inner mitochondrial membrane 9 homolog	timm9	282678	cellular component|mitochondrial inner membrane|IEA|GO:0005743|ZFIN|na//molecular function|protein translocase activity|IEA|GO:0015450|ZFIN|na//biological process|protein-mitochondrial targeting|IEA|GO:0006626|ZFIN|na	282678	translocase of inner mitochondrial membrane 9 homolog	LG7	pir:T51191	small zinc finger-like protein [imported] - human	PROTGI=11360325; PROTID=pir:T51191; PCT=93.42; ALN=76	pir:T51192	small zinc finger-like protein [imported] - mouse	PROTGI=11360380; PROTID=pir:T51192; PCT=90.79; ALN=76	Hs.440525	Translocase of inner mitochondrial membrane 9 homolog (yeast)	Mm.207767	Translocase of inner mitochondrial membrane 10 homolog (yeast)	TC272203 UP|Q9W762 (Q9W762) Small zinc finger-like protein (Fragment), partial (93%)	Danio rerio small zinc finger-like protein mRNA, partial cds.	gb|AAD40013.1| small zinc finger-like protein [Danio rerio] >gi|... 189 2e-47||gb|AAH54875.1| TIMM9 protein [Homo sapiens] >gi|61831964|ref|XP_... 173 4e-42||ref|XP_578548.1| PREDICTED: similar to Mitochondrial import inne... 171 2e-41
AF151535	Dr.4807	Zic family member 2 (odd-paired homolog, Drosophila), a	zic2a	58077	molecular function|nucleic acid binding|IEA|GO:0003676|ZFIN|na//cellular component|nucleus|IEA|GO:0005634|ZFIN|na//molecular function|zinc ion binding|IEA|GO:0008270|ZFIN|na	58077	zic family member 2 (odd-paired homolog, Drosophila), a	LG9	sp:Q15915	Zinc finger protein ZIC 1 (Zinc finger protein of the cerebellum 1)	PROTGI=8134845; PROTID=sp:Q15915; PCT=72.15; ALN=445	sp:Q62520	Zinc finger protein ZIC 2 (Zinc finger protein of the cerebellum 2)	PROTGI=3183503; PROTID=sp:Q62520; PCT=74.53; ALN=445	Hs.41154	Zic family member 1 (odd-paired homolog, Drosophila)	Mm.335350	Zinc finger protein of the cerebellum 1	TC269458 UP|Q9IAT0 (Q9IAT0) Zinc finger cerebellum 2 protein, complete	Danio rerio zinc finger cerebellum 2 protein (zic2) mRNA, complete cds.	gb|AAF73190.1| zinc finger cerebellum 2 protein [Danio rerio] >g... 763 0.0 ||emb|CAG07295.1| unnamed protein product [Tetraodon nigroviridis] 722 0.0 ||emb|CAH70367.1| Zic family member 2 (odd-paired homolog, Drosoph... 661 0.0
AF155578	Dr.20627	Proteasome (prosome, macropain) subunit, beta type, 5	psmb5	30387	cellular component|cytosol|IEA|GO:0005829|ZFIN|na//molecular function|endopeptidase activity|IEA|GO:0004175|ZFIN|na//molecular function|hydrolase activity|IEA|GO:0016787|ZFIN|na//molecular function|peptidase activity|IEA|GO:0008233|ZFIN|na//cellular compo	30387	proteasome (prosome, macropain) subunit, beta type, 5	LG2	ref:NP_002788.1	proteasome beta 5 subunit [Homo sapiens]	PROTGI=4506201; PROTID=ref:NP_002788.1; PCT=71.32; ALN=264	ref:NP_035316.1	proteasome (prosome, macropain) subunit, beta type 5 [Mus musculus]	PROTGI=6755204; PROTID=ref:NP_035316.1; PCT=72.01; ALN=266	Hs.422990	Proteasome (prosome, macropain) subunit, beta type, 5	Mm.8911||Mm.194729	Proteasome (prosome, macropain) subunit, beta type 5||RIKEN cDNA 2810433D01 gene	TC279563 UP|Q7ZZ05 (Q7ZZ05) SI:zC14A17.1 (Proteasome (Prosome, macropain) subunit, beta type, 5), complete	Danio rerio proteasome subunit beta 5 (PSMB5) mRNA, partial cds.	gb|AAH71478.1| Proteasome (prosome, macropain) subunit, beta typ... 545 e-154||emb|CAD60863.1| proteasome (prosome, macropain) subunit, beta ty... 541 e-152||gb|AAD53518.1| proteasome subunit beta 5 [Danio rerio] 518 e-145
AF155581	Dr.19896	Proteasome (prosome, macropain) subunit, beta type, 7	psmb7	64278	cellular component|cytosol|IEA|GO:0005829|ZFIN|na//molecular function|endopeptidase activity|IEA|GO:0004175|ZFIN|na//molecular function|hydrolase activity|IEA|GO:0016787|ZFIN|na//molecular function|peptidase activity|IEA|GO:0008233|ZFIN|na//cellular compo	64278	proteasome (prosome, macropain) subunit, beta type, 7		sp:Q99436	Proteasome subunit beta type 7 precursor (EC 3.4.25.1) (Proteasome	PROTGI=17380263; PROTID=sp:Q99436; PCT=79.56; ALN=274	sp:P70195	Proteasome subunit beta type 7 precursor (EC 3.4.25.1) (Proteasome	PROTGI=17380252; PROTID=sp:P70195; PCT=80.66; ALN=274	Hs.213470	Proteasome (prosome, macropain) subunit, beta type, 7	Mm.143818||Mm.305432	Proteasome (prosome, macropain) subunit, beta type 7||Transcribed locus, moderately similar to NP_445984.1 proteasome (prosome, macropain) subunit, beta type, 7 [Rattus norvegicus]	TC268594 UP|Q9PUS1 (Q9PUS1) Proteasome subunit beta 7 (Fragment), complete	Danio rerio proteasome subunit beta 7 (PSMB7) mRNA, partial cds.	gb|AAD53521.1| proteasome subunit beta 7 [Danio rerio] 432 e-130||gb|AAH92728.1| Proteasome (prosome, macropain) subunit, beta typ... 431 e-129||emb|CAE30392.1| proteasome (prosome, macropain) subunit, beta ty... 370 e-112
AF157109	Dr.8064	Draculin	drl	30167	molecular function|DNA binding|NAS|GO:0003677|ZFIN|na//biological process|gastrulation (sensu Vertebrata)|IEP|GO:0048276|ZFIN|na//molecular function|nucleic acid binding|IEA|GO:0003676|ZFIN|na//cellular component|nucleus|IEA|GO:0005634|ZFIN|na//molecular	30167	draculin		ref:NP_004225.2	zinc finger protein 93 homolog [Homo sapiens]	PROTGI=12056482; PROTID=ref:NP_004225.2; PCT=38.67; ALN=453	ref:NP_064325.1	zinc finger protein 235 [Mus musculus]	PROTGI=9910608; PROTID=ref:NP_064325.1; PCT=43.32; ALN=367	Hs.20768||Hs.458408||Hs.534812	Zinc finger protein 581||Zinc finger protein 594||Similar to DKFZP572C163 protein	Mm.82396||Mm.87210||Mm.235360||Mm.297097	Zinc finger protein 455||Zinc finger protein 41||Similar to zinc finger protein 187||RIKEN cDNA 8030466O12 gene	TC282059 UP|Q9W747 (Q9W747) Draculin, complete	Danio rerio draculin mRNA, complete cds.	gb|AAD40679.1| draculin [Danio rerio] >gi|18858565|ref|NP_571052... 914 0.0 ||gb|AAH95019.1| Drl protein [Danio rerio] 417 e-115||ref|XP_602431.1| PREDICTED: similar to zinc finger protein 227, ... 380 e-104
AF157110	Dr.8109	Lymphocyte cytosolic plastin 1	lcp1	30583	molecular function|actin binding|IEA|GO:0003779|ZFIN|na//molecular function|calcium ion binding|IEA|GO:0005509|ZFIN|na	30583	lymphocyte cytosolic plastin 1	LG9	pir:A35836	L-plastin - human	PROTGI=106879; PROTID=pir:A35836; PCT=82.14; ALN=624	pir:I49445	65K macrophage protein - mouse	PROTGI=2119260; PROTID=pir:I49445; PCT=82.30; ALN=624	Hs.203637||Hs.381099	Plastin 1 (I isoform)||Lymphocyte cytosolic protein 1 (L-plastin)	Mm.11869||Mm.153911||Mm.320737	Expressed sequence AI427122||Lymphocyte cytosolic protein 1||DNA segment, Chr 14, ERATO Doi 426, expressed	TC269572 UP|Q6P698 (Q6P698) Lymphocyte cytosolic plastin 1, complete	Danio rerio L-plastin mRNA, partial cds.	gb|AAH62381.1| Lymphocyte cytosolic plastin 1 [Danio rerio] >gi|... 755 0.0 ||emb|CAF91288.1| unnamed protein product [Tetraodon nigroviridis] 689 0.0 ||ref|NP_001008440.1| similar to L-plastin (Lymphocyte cytosolic p... 679 0.0
AF157560	Dr.10434	Fibroblast growth factor receptor 3	fgfr3	58129	molecular function|ATP binding|IEA|GO:0005524|ZFIN|na//biological process|protein amino acid phosphorylation|IEA|GO:0006468|ZFIN|na//molecular function|protein kinase activity|IEA|GO:0004672|ZFIN|na//molecular function|protein-tyrosine kinase activity|IEA	58129	fibroblast growth factor receptor 3		pir:TVHU2F	fibroblast growth factor receptor flg-2 precursor - human	PROTGI=476555; PROTID=pir:TVHU2F; PCT=72.41; ALN=800	pir:A48991	heparin-binding growth factor receptor - mouse	PROTGI=477423; PROTID=pir:A48991; PCT=72.65; ALN=800	Hs.1420||Hs.535178	Fibroblast growth factor receptor 3 (achondroplasia, thanatophoric dwarfism)||Similar to Fibroblast growth factor receptor 3 precursor (FGFR-3)	Mm.6904	Fibroblast growth factor receptor 3	TC283395 UP|Q9I8X3 (Q9I8X3) Fibroblast growth factor receptor 3, complete	Danio rerio fibroblast growth factor receptor 3 (fgfr3) mRNA, complete cds.	gb|AAF80344.1| fibroblast growth factor receptor 3 [Danio rerio]... 1598 0.0 ||ref|NP_990840.1| tyrosine kinase (cek2) [Gallus gallus] >gi|1160... 1273 0.0 ||emb|CAA53271.1| fibroblast growth factor receptor 3 [Pleurodeles... 1208 0.0
AF159135	Dr.8301	Heat shock transcription factor 1	hsf1	58123	molecular function|DNA binding|IEA|GO:0003677|ZFIN|na//cellular component|nucleus|IEA|GO:0005634|ZFIN|na//biological process|protein folding|IEA|GO:0006457|ZFIN|na//biological process|regulation of transcription, DNA-dependent|IEA|GO:0006355|ZFIN|na//biol	58123	heat shock transcription factor 1		sp:Q00613	Heat shock factor protein 1 (HSF 1) (Heat shock transcription	PROTGI=462333; PROTID=sp:Q00613; PCT=56.45; ALN=516	pir:A40583	heat shock transcription factor HSF1 - mouse	PROTGI=109949; PROTID=pir:A40583; PCT=55.87; ALN=507	Hs.521954||Hs.530227||Hs.535936||Hs.547165	Transcribed locus, strongly similar to NP_036211.1 diacylglycerol O-acyltransferase homolog 1 (mouse) [Homo sapiens]||Heat shock transcription factor 1||Transcribed locus, strongly similar to NP_005517.1 heat shock transcription factor 1 [Homo sapiens]||T	Mm.347444	Heat shock factor 1	TC296403 UP|Q9IAS0 (Q9IAS0) Heat shock transcription factor 1b, complete	Danio rerio heat shock transcription factor 1b (hsf1) mRNA, complete cds.	gb|AAF72751.1| heat shock transcription factor 1b [Danio rerio] ... 984 0.0 ||gb|AAF72750.1| heat shock transcription factor 1a [Danio rerio] 915 0.0 ||gb|AAK73747.1| heat shock transcription factor 1c [Danio rerio] 879 0.0
AF160635	Dr.31066	Heat shock protein 90-beta	hsp90b	30573	molecular function|ATP binding|IEA|GO:0005524|ZFIN|na//biological process|protein folding|IEA|GO:0006457|ZFIN|na//biological process|response to unfolded protein|IEA|GO:0006986|ZFIN|na//molecular function|unfolded protein binding|IEA|GO:0051082|ZFIN|na	30573	heat shock protein 90-beta	LG20	sp:P08238	Heat shock protein HSP 90-beta (HSP 84) (HSP 90) [Gene: HSPCB or	PROTGI=17865718; PROTID=sp:P08238; PCT=90.50; ALN=725	pir:HHMS84	heat shock protein 84 - mouse	PROTGI=72223; PROTID=pir:HHMS84; PCT=90.77; ALN=725	Hsp83||Hs.408190||Hs.439502||Hs.509736||Hs.523560||Hs.525600	The structural gene for the 83,000 dalton heat-shock protein (HSP83). During development, the gene is expressed at high levels in the absence of heat shock in many tissues, especially ovaries where it apparently originates in nurse cells (Zimmerman, Petri	Mm.2180||Mm.261775||Mm.303050||Mm.359279||Mm.371565	Heat shock protein 1, beta||Mus musculus, clone IMAGE:4973251, mRNA||Heat shock protein 90-like mRNA, partial sequence||Similar to heat shock protein 1, alpha; heat shock protein 86||Heat shock protein 1, alpha	TC268997 Danio rerio, clone IMAGE:6034133, mRNA	B0274856 RZPD library 575 Danio rerio cDNA clone CHBOp575K0455Q3, mRNA sequence.	gb|AAC21566.1| heat shock protein hsp90beta [Danio rerio] 1149 0.0 ||gb|AAH65359.1| Hsp90b protein [Danio rerio] 1137 0.0 ||gb|AAB96969.1| heat shock protein 90-beta [Danio rerio] >gi|6166... 1130 0.0
AF160646	Dr.11310	Tubulin, alpha 1	tuba1	373080	molecular function|GTP binding|IEA|GO:0005525|ZFIN|na//molecular function|GTPase activity|IEA|GO:0003924|ZFIN|na//cellular component|microtubule|IEA|GO:0005874|ZFIN|na//biological process|microtubule polymerization|IEA|GO:0046785|ZFIN|na//biological proce	373080	tubulin, alpha 1	LG23	ref:NP_116093.1	tubulin alpha 6 [Homo sapiens]	PROTGI=14389309; PROTID=ref:NP_116093.1; PCT=98.22; ALN=449	sp:P05216	Tubulin alpha-6 chain (Alpha-tubulin 6) [Gene: Tuba6] - Mus musculus	PROTGI=135424; PROTID=sp:P05216; PCT=98.44; ALN=449	Hs.75318||Hs.349695||Hs.433336||Hs.436035||Hs.447471||Hs.496618||Hs.503749||Hs.524395||Hs.534830	Tubulin, alpha 1 (testis specific)||Tubulin, alpha 2||Similar to alpha tubulin||Tubulin alpha 6||Transcribed locus, strongly similar to NP_035784.1 tubulin, alpha 2 [Mus musculus]||Transcribed locus, strongly similar to XP_509042.1 similar to tubulin, alp	Mm.1155||Mm.88212||Mm.209290||Mm.270295||Mm.287784||Mm.291784||Mm.371591	Tubulin, alpha 4||Tubulin, alpha 6||Transcribed locus, strongly similar to XP_237718.2 hypothetical gene supported by NM_022298; NM_022298; V01227 [Rattus norvegicus]||Tubulin, alpha 7||Tubulin, alpha 3||Similar to alpha-tubulin||Tubulin, alpha 1	TC289950 UP|Q6NWK7 (Q6NWK7) Tuba1 protein, partial (10%)	D0274418 RZPD library 575 Danio rerio cDNA clone CHBOp575E2258Q3, mRNA sequence.	gb|AAH42319.1| Tuba1 protein [Danio rerio] 875 0.0 ||gb|AAA40500.1| alpha-tubulin isotype M-alpha-2 873 0.0 ||gb|AAH67554.1| Tuba1 protein [Danio rerio] 872 0.0
AF160659																			TC282546 similar to GB|AAO49478.1|28629137|AF488829 HBxAg transactivated protein 2 {Homo sapiens;} , partial (8%)	D0274431 RZPD library 575 Danio rerio cDNA clone CHBOp575K01124Q3, mRNA sequence.	ref|XP_233629.2| PREDICTED: similar to KIAA1096 protein [Rattus ... 226 1e-67||emb|CAI21938.1| HBxAg transactivated protein 2 (XTP2) [Homo sapi... 223 1e-66||gb|AAO49478.1| HBxAg transactivated protein 2 [Homo sapiens] >gi... 223 1e-66
AF160683	Dr.12055	CCAAT/enhancer binding protein (C/EBP), alpha	cebpa	140815		140815	CCAAT/enhancer binding protein (C/EBP), alpha	LG7	pir:JC4311	CCAAT/enhancer binding protein alpha - human	PROTGI=1363932; PROTID=pir:JC4311; PCT=52.92; ALN=288	pir:I49575	CCAAT/enhancer binding protein - mouse	PROTGI=2137194; PROTID=pir:I49575; PCT=51.53; ALN=284	Hs.76171||Hs.277215	CCAAT/enhancer binding protein (C/EBP), alpha||Hypothetical gene supported by BC028018	Mm.349667	CCAAT/enhancer binding protein (C/EBP), alpha	TC268993 UP|Q8UVZ1 (Q8UVZ1) CCAAT/enhancer binding protein alpha, complete	D0275110 RZPD library 575 Danio rerio cDNA clone CHBOp575D15212Q3, mRNA sequence.	gb|AAH63934.1| CCAAT/enhancer binding protein alpha [Danio rerio... 525 e-147||gb|AAH84168.1| Hypothetical LOC496454 [Xenopus tropicalis] >gi|5... 292 3e-77||gb|AAH41714.1| Cebpa-prov protein [Xenopus laevis] >gi|1079316|p... 287 1e-75
AF161270	Dr.8280	Decapentaplegic and Vg-related 1, RNA binding protein	dvr1rbp	30967	molecular function|nucleic acid binding|IEA|GO:0003676|ZFIN|na	30967	decapentaplegic and Vg-related 1, RNA binding protein	LG19	sp:P57723	Poly(rC)-binding protein 4 (Alpha-CP4) [Gene: PCBP4] - Homo sapiens	PROTGI=12230429; PROTID=sp:P57723; PCT=25.56; ALN=286	ref:NP_034081.1	insulin-like growth factor 2, binding protein 1 [Mus musculus]	PROTGI=6753518; PROTID=ref:NP_034081.1; PCT=72.31; ALN=582	Hs.144936||Hs.231535||Hs.432616	IGF-II mRNA-binding protein 1||Transcribed locus, moderately similar to XP_518995.1 similar to IGF-II mRNA-binding protein 3; KH domain containing protein overexpressed in cancer [Pan troglodytes]||IGF-II mRNA-binding protein 3	Mm.281018||Mm.294769	Insulin-like growth factor 2, binding protein 3||Insulin-like growth factor 2, binding protein 1	TC281274 UP|Q9PW80 (Q9PW80) Vg1 RNA binding protein (Decapentaplegic and Vg-related 1, RNA binding protein), complete	Danio rerio Vg1 RNA binding protein mRNA, complete cds.	gb|AAH45873.1| Decapentaplegic and Vg-related 1, RNA binding pro... 1066 0.0 ||ref|NP_001006359.1| similar to KH domain-containing transcriptio... 898 0.0 ||ref|NP_001017139.1| hypothetical protein LOC549893 [Xenopus trop... 894 0.0
AF162696	Dr.4926	Pre-B-cell leukemia transcription factor 4	pbx4	30728	molecular function|DNA binding|IDA|GO:0003677|ZFIN|na//molecular function|DNA binding|IEA|GO:0003677|ZFIN|na//biological process|axon guidance|IDA|GO:0007411|ZFIN|na//biological process|brain development|IMP|GO:0007420|ZFIN|na//biological process|neuron d	30728	pre-B-cell leukemia transcription factor 4	LG3	ref:NP_002576.1	pre-B-cell leukemia transcription factor 1 [Homo sapiens]	PROTGI=4505623; PROTID=ref:NP_002576.1; PCT=82.44; ALN=331	pir:A54863	homeobox protein - mouse	PROTGI=2137386; PROTID=pir:A54863; PCT=81.95; ALN=343	Hs.493096	Pre-B-cell leukemia transcription factor 1	Mm.43358	Pre B-cell leukemia transcription factor 1	TC280890 UP|Q9PW77 (Q9PW77) Pbx4 homeodomain protein (Pbx4/Lazarus homeodomain protein), complete	Danio rerio Pbx4 homeodomain protein (pbx4) mRNA, complete cds.	emb|CAB76458.1| Pbx4/Lazarus homeodomain protein [Danio rerio] >... 592 e-167||emb|CAG12176.1| unnamed protein product [Tetraodon nigroviridis] 552 e-155||ref|NP_899198.1| pre B-cell leukemia transcription factor 1 isof... 474 e-142
AF164477	Dr.27686	Id:ibd2873	id:ibd2873	80959	molecular function|protein binding|IEA|GO:0005515|ZFIN|na	80959	id:ibd2873	LG19	ref:NP_115899.1	PAR-6 gamma protein [Homo sapiens]	PROTGI=14210518; PROTID=ref:NP_115899.1; PCT=58.16; ALN=434	ref:NP_067384.1	par-6 (partitioning defective 6) homolog beta [Mus musculus]	PROTGI=10946766; PROTID=ref:NP_067384.1; PCT=68.69; ALN=312	Hs.436554	Par-6 partitioning defective 6 homolog gamma (C. elegans)	Mm.24678	Par-6 partitioning defective 6 homolog gamma (C. elegans)	TC292526 UP|Q6TNS1 (Q6TNS1) Par-6 partitioning defective 6-like protein gamma, complete	D0266326 RZPD library 575 Danio rerio cDNA clone CHBOp575D14110Q3, mRNA sequence.	gb|AAQ91258.1| par-6 partitioning defective 6-like protein gamma... 673 0.0 ||ref|NP_444347.2| par-6 partitioning defective 6 homolog gamma [M... 406 e-111||gb|AAF71527.1| PAR6A [Mus musculus] >gi|30913213|sp|Q9JK84|PAR6G... 406 e-111
AF164483	Dr.26321	Serine/arginine repetitive matrix 1	srrm1	406751	biological process|mRNA processing|IEA|GO:0006397|ZFIN|na	406751	serine/arginine repetitive matrix 1	LG17	ref:NP_005830.1	serine/arginine repetitive matrix 1 [Homo sapiens]	PROTGI=5032119; PROTID=ref:NP_005830.1; PCT=52.44; ALN=857	ref:NP_058079.1	Ser/Arg-related nuclear matrix protein [Mus musculus]	PROTGI=7949115; PROTID=ref:NP_058079.1; PCT=53.62; ALN=868	Hs.18192||Hs.197435||Hs.354359||Hs.434929||Hs.440846||Hs.449399||Hs.522638||Hs.523668||Hs.528485	Serine/arginine repetitive matrix 1||Hypothetical gene supported by AK000246||Homo sapiens, clone IMAGE:5300199, mRNA||Transcribed locus, weakly similar to XP_316551.1 Anopheles gambiae str. PEST ENSANGG00000020013 gene||Hypothetical LOC401079||Transcribe	Mm.1963||Mm.288693	Serine/arginine repetitive matrix 1||Similar to erythroid differentiation regulator	TC279998 UP|Q6PEG8 (Q6PEG8) Zgc:63802, complete	D0266341 RZPD library 575 Danio rerio cDNA clone CHBOp575D17242Q3, mRNA sequence.	gb|AAH58068.1| Serine/arginine repetitive matrix 1 [Danio rerio]... 376 e-102||gb|AAH94322.1| Srrm1 protein [Mus musculus] 256 4e-66||gb|AAP97290.1| Ser/Arg-related nuclear matrix protein [Homo sapi... 253 3e-65
AF164726																				B0269046 Zebrafish Kidney cDNA random primed, RZPD library no: 576 Danio rerio cDNA clone CHBOp576B06238Q3, mRNA sequence.	ref|XP_322258.1| hypothetical protein [Neurospora crassa] >gi|28... 39 0.13 ||gb|AAQ18509.1| transcription factor Sox10a [Takifugu rubripes] 37 0.38 ||emb|CAA19582.1| SPCC162.02c [Schizosaccharomyces pombe] >gi|4639... 37 0.50
AF168007	Dr.7714	Ets related protein erm	erm	30452	molecular function|DNA binding|IEA|GO:0003677|ZFIN|na//cellular component|nucleus|IEA|GO:0005634|ZFIN|na//biological process|regulation of transcription, DNA-dependent|IEA|GO:0006355|ZFIN|na//molecular function|transcription factor activity|IEA|GO:0003700	30452	ets related protein erm	LG9	sp:P50549	Ets translocation variant 1 (ER81 protein) [Gene: ETV1 or ER81] - Homo	PROTGI=12643411; PROTID=sp:P50549; PCT=49.20; ALN=482	prf:1905313B		PROTGI=384216; PROTID=prf:1905313B; PCT=49.00; ALN=482	Hs.43697	Ets variant gene 5 (ets-related molecule)	Mm.155708||Mm.371686	Ets variant gene 5||Transcribed locus, strongly similar to NP_076283.2 ets variant gene 5 [Mus musculus]	TC295640 UP|Q6P952 (Q6P952) Erm protein, partial (96%)	Danio rerio Ets related protein ERM (erm) mRNA, complete cds.	gb|AAH60924.1| Erm protein [Danio rerio] 1078 0.0 ||gb|AAH48059.1| Ets variant gene 5 (ets-related molecule) [Danio ... 713 0.0 ||emb|CAG02607.1| unnamed protein product [Tetraodon nigroviridis] 613 e-174
AF168008	Dr.618	ETS-domain transcription factor pea3	pea3	30700	molecular function|DNA binding|IEA|GO:0003677|ZFIN|na//biological process|embryonic development|NAS|GO:0009790|ZFIN|na//cellular component|nucleus|IEA|GO:0005634|ZFIN|na//cellular component|nucleus|ISS|GO:0005634|ZFIN|na//biological process|regulation of	30700	ETS-domain transcription factor pea3	LG12	sp:P43268	Adenovirus E1A enhancer binding protein (E1A-F) (ETS translocation	PROTGI=1706718; PROTID=sp:P43268; PCT=59.84; ALN=485	pir:S24061	transcription factor PEA3 - mouse	PROTGI=109878; PROTID=pir:S24061; PCT=59.05; ALN=485	Hs.434059	Ets variant gene 4 (E1A enhancer binding protein, E1AF)	Mm.5025	Ets variant gene 4 (E1A enhancer binding protein, E1AF)	TC281448 GB|AAD50434.1|5739343|AF168008 PEA3 {Danio rerio;} , complete	Danio rerio PEA3 (pea3) mRNA, complete cds.	gb|AAH66500.1| Pea3 protein [Danio rerio] 980 0.0 ||gb|AAD50434.1| PEA3 [Danio rerio] >gi|18859227|ref|NP_571500.1| ... 974 0.0 ||emb|CAA05980.1| PEA3 [Danio rerio] >gi|23821939|sp|Q9PUQ1|PEA3_B... 969 0.0
AF168614	Dr.8107	SRY-box containing gene 17	sox17	30544	molecular function|DNA binding|IEA|GO:0003677|ZFIN|na//biological process|regulation of transcription, DNA-dependent|IEA|GO:0006355|ZFIN|na	30544	SRY-box containing gene 17	LG7	ref:NP_071899.1	SRY-box 17 [Homo sapiens]	PROTGI=11967991; PROTID=ref:NP_071899.1; PCT=57.21; ALN=200	sp:Q61473	Transcription factor SOX-17 [Gene: Sox17 or Sox-17] - Mus musculus	PROTGI=2495259; PROTID=sp:Q61473; PCT=56.58; ALN=200	Hs.98367	SRY (sex determining region Y)-box 17	Mm.279103	SRY-box containing gene 17	TC283785 UP|Q9PTN0 (Q9PTN0) HMG-box transcription factor Sox17, complete	Danio rerio HMG-box transcription factor Sox17 mRNA, complete cds.	gb|AAF16898.2| HMG-box transcription factor Sox17 [Danio rerio] 761 0.0 ||gb|AAH86959.1| SRY-box 17 [Danio rerio] >gi|56711294|ref|NP_5713... 752 0.0 ||gb|AAQ18511.1| transcription factor Sox17 [Takifugu rubripes] 286 1e-75
AF169146	Dr.4820	Fragile X mental retardation, autosomal homolog 1	fxr1	327220	molecular function|RNA binding|IEA|GO:0003723|ZFIN|na//molecular function|nucleic acid binding|IEA|GO:0003676|ZFIN|na	327220	fragile X mental retardation, autosomal homolog 1	LG22	pir:S55330	fragile X mental retardation syndrome related protein FXR1 - human	PROTGI=1362799; PROTID=pir:S55330; PCT=73.70; ALN=609	ref:NP_032079.1	fragile X mental retardation gene 1, autosomal homolog [Mus musculus]	PROTGI=17998694; PROTID=ref:NP_032079.1; PCT=75.13; ALN=558	Hs.478407	Fragile X mental retardation, autosomal homolog 1	Mm.259021	Fragile X mental retardation gene 1, autosomal homolog		Danio rerio fragile X-related protein mRNA, partial cds.	gb|AAH68402.1| Fxr1 protein [Danio rerio] 1090 0.0 ||gb|AAH55557.1| Fragile X-related protein [Danio rerio] >gi|41152... 1066 0.0 ||gb|AAD53274.1| fragile X-related protein [Danio rerio] 1065 0.0
AF170069	Dr.1079	Catalase	cat	30068	molecular function|catalase activity|IEA|GO:0004096|ZFIN|na//biological process|electron transport|IEA|GO:0006118|ZFIN|na//molecular function|oxidoreductase activity|IEA|GO:0016491|ZFIN|na//molecular function|peroxidase activity|IEA|GO:0004601|ZFIN|na//ce	30068	catalase	LG25	pdb:1F4J		PROTGI=9257061; PROTID=pdb:1F4J; PCT=78.31; ALN=521	pir:A36695	catalase (EC 1.11.1.6) - mouse	PROTGI=109634; PROTID=pir:A36695; PCT=81.19; ALN=521	Hs.502302	Catalase	Mm.4215	Catalase	TC268682 GB|AAH51626.1|30185757|BC051626 cat protein {Danio rerio;} , complete	Danio rerio catalase mRNA, complete cds.	emb|CAB64949.1| catalase [Danio rerio] >gi|9972785|sp|Q9PT92|CAT... 1082 0.0 ||gb|AAH51626.1| Catalase [Danio rerio] >gi|56744251|ref|NP_570987... 1073 0.0 ||gb|AAF89686.1| catalase [Danio rerio] 1063 0.0
AF172089	Dr.8208	Lefty1	lft1	30145	biological process|cell growth|IEA|GO:0016049|ZFIN|na//biological process|embryonic heart tube development|IMP|GO:0035050|ZFIN|na//biological process|growth|IEA|GO:0040007|ZFIN|na//molecular function|growth factor activity|IEA|GO:0008083|ZFIN|na//molecula	30145	lefty1	LG20	sp:O00292	Transforming growth factor beta 4 precursor (TGF-beta 4) (Endometrial	PROTGI=13124811; PROTID=sp:O00292; PCT=35.81; ALN=348	sp:Q64280	Transforming growth factor beta 4 precursor (TGF-beta 4) (Lefty	PROTGI=2501179; PROTID=sp:Q64280; PCT=35.56; ALN=344	Hs.278239||Hs.520187	Left-right determination factor 1||Left-right determination factor 2	Mm.358985	Left-right determination factor 2	TC273676 UP|Q9PW55 (Q9PW55) Antivin, complete	Danio rerio antivin mRNA, complete cds.	gb|AAD47114.1| antivin [Danio rerio] >gi|18858969|ref|NP_571035.... 713 0.0 ||emb|CAI21361.1| lefty1 [Danio rerio] >gi|4959540|gb|AAD34388.1| ... 711 0.0 ||emb|CAG00139.1| unnamed protein product [Tetraodon nigroviridis] 559 e-158
AF173984						30732	ELAV (embryonic lethal, abnormal vision, Drosophila)-like 3 (Hu antigen C)													Danio rerio HuC RNA binding protein (huc) gene, partial cds., product = HuC RNA binding protein, gene = huc, location = 2772..>3162, name = mRNA	emb|CAG12197.1| unnamed protein product [Tetraodon nigroviridis] 58 2e-06||ref|ZP_00102650.2| COG0210: Superfamily I DNA and RNA helicases ... 39 1.5 ||ref|XP_646835.1| hypothetical protein DDB0189922 [Dictyostelium ... 37 3.3
AF175294	Dr.10639	Gelsolin (amyloidosis, Finnish type)	gsn	323285	molecular function|actin binding|IEA|GO:0003779|ZFIN|na	323285	gelsolin (amyloidosis, Finnish type)		sp:P06396	Gelsolin precursor, plasma (Actin-depolymerizing factor) (ADF)	PROTGI=121116; PROTID=sp:P06396; PCT=58.70; ALN=716	sp:P13020	Gelsolin precursor, plasma (Actin-depolymerizing factor) (ADF)	PROTGI=121117; PROTID=sp:P13020; PCT=58.43; ALN=716	Hs.326941||Hs.549223	Full-length cDNA clone CS0DI027YJ20 of Placenta Cot 25-normalized of Homo sapiens (human)||Scinderin	Mm.2416	Scinderin	TC280943 UP|Q9DGQ5 (Q9DGQ5) Gelsolin, complete	Danio rerio gelsolin mRNA, complete cds.	gb|AAF99088.1| gelsolin [Danio rerio] >gi|30023830|ref|NP_835232... 1477 0.0 ||gb|AAH66531.1| Zgc:77481 [Danio rerio] >gi|47085825|ref|NP_99825... 1097 0.0 ||emb|CAA32077.1| gelsolin [Sus scrofa] >gi|89203|pir||S02665 gels... 900 0.0
AF176316	Dr.8218	Eukaryotic translation initiation factor 4e 1b	eif4e1b	30738	molecular function|NOT RNA 7-methylguanosine cap binding|IDA|GO:0000340|ZFIN|na//molecular function|RNA binding|IEA|GO:0003723|ZFIN|na//cellular component|cytoplasm|IEA|GO:0005737|ZFIN|na//molecular function|translation initiation factor activity|IEA|GO:0	30738	eukaryotic translation initiation factor 4e 1b	LG5	sp:P06730	Eukaryotic translation initiation factor 4E (eIF4E) (eIF-4E) (mRNA cap-	PROTGI=1352435; PROTID=sp:P06730; PCT=71.00; ALN=197	pir:I49644	translation initiation factor eIF-4E - mouse	PROTGI=2119940; PROTID=pir:I49644; PCT=70.50; ALN=197	Hs.249718	Eukaryotic translation initiation factor 4E	Mm.3941||Mm.327808	Eukaryotic translation initiation factor 4E||Similar to Eukaryotic translation initiation factor 4E (eIF4E) (eIF-4E) (mRNA cap-binding protein) (eIF-4F 25 kDa subunit)	TC292747 UP|Q9PW28 (Q9PW28) Eukaryotic translation initiation factor 4E long form (Eif4e1b protein), complete	Danio rerio eukaryotic translation initiation factor 4E short form (eIF4E) and leader peptide mRNA, alternatively spliced, complete cds.	gb|AAD50526.1| eukaryotic translation initiation factor 4E long ... 406 e-112||gb|AAD50525.1| eukaryotic translation initiation factor 4E short... 391 e-107||gb|AAX36938.1| eukaryotic translation initiation factor 4E [synt... 302 8e-81
AF177868	Dr.11472	Protein phosphatase type 2C alpha 2	pp2ca2	30704	molecular function|catalytic activity|IEA|GO:0003824|ZFIN|na//molecular function|hydrolase activity|IEA|GO:0016787|ZFIN|na//molecular function|magnesium ion binding|IEA|GO:0000287|ZFIN|na//biological process|protein amino acid dephosphorylation|IEA|GO:000	30704	protein phosphatase type 2C alpha 2		ref:NP_066283.1	protein phosphatase 1A isoform 1 [Homo sapiens]	PROTGI=10337595; PROTID=ref:NP_066283.1; PCT=84.25; ALN=381	sp:P49443	Protein phosphatase 2C alpha isoform (EC 3.1.3.16) (PP2C-alpha) (IA)	PROTGI=1352684; PROTID=sp:P49443; PCT=84.25; ALN=381	Hs.130036	Protein phosphatase 1A (formerly 2C), magnesium-dependent, alpha isoform	Mm.261045	Protein phosphatase 1A, magnesium dependent, alpha isoform	TC270595 UP|Q6NYP6 (Q6NYP6) Protein phosphatase type 2C alpha 2, complete	Danio rerio putative protein phosphatase type 2C alpha 2 (pp2Ca2) mRNA, partial cds.	gb|AAH66510.1| Protein phosphatase type 2C alpha 2 [Danio rerio]... 764 0.0 ||ref|XP_421422.1| PREDICTED: similar to protein phosphatase 1A is... 674 0.0 ||gb|AAH42302.1| Ppm1a-prov protein [Xenopus laevis] 667 0.0
AF177869	Dr.15652	Protein phosphatase type 2C beta	pp2cb	30672	molecular function|catalytic activity|IEA|GO:0003824|ZFIN|na	30672	protein phosphatase type 2C beta		sp:O75688	Protein phosphatase 2C beta isoform (EC 3.1.3.16) (PP2C-beta) [Gene:	PROTGI=10720179; PROTID=sp:O75688; PCT=76.35; ALN=388	sp:P36993	Protein phosphatase 2C beta isoform (EC 3.1.3.16) (PP2C-beta) (IA)	PROTGI=548444; PROTID=sp:P36993; PCT=77.58; ALN=388	Hs.130036	Protein phosphatase 1A (formerly 2C), magnesium-dependent, alpha isoform	Mm.261045	Protein phosphatase 1A, magnesium dependent, alpha isoform	TC293214 similar to UP|P2CB_BOVIN (O62830) Protein phosphatase 2C beta isoform (PP2C-beta) , partial (94%)	Danio rerio putative protein phosphatase type 2C beta (pp2Cb) mRNA, partial cds.	gb|AAH79530.1| Protein phosphatase type 2C beta [Danio rerio] >g... 796 0.0 ||ref|NP_001007314.1| hypothetical protein LOC492347 [Danio rerio]... 648 0.0 ||gb|AAH80911.1| Ppm1b-prov protein [Xenopus tropicalis] >gi|56118... 639 0.0
AF180889	Dr.10335	Troponin T3a, skeletal, fast	tnnt3a	58084	cellular component|muscle fiber|IEA|GO:0030484|ZFIN|na	58084	troponin T3a, skeletal, fast		sp:P45378	Troponin T, fast skeletal muscle isoforms (Beta TnTF) [Gene: TNNT3] -	PROTGI=1174803; PROTID=sp:P45378; PCT=69; ALN=223	ref:NP_035750.1	troponin T3, skeletal, fast [Mus musculus]	PROTGI=6755845; PROTID=ref:NP_035750.1; PCT=69; ALN=218	Hs.73454	Troponin T3, skeletal, fast	Mm.373545	Troponin T3, skeletal, fast	TC280338 UP|Q9I8U9 (Q9I8U9) Fast skeletal muscle troponin T (Troponin T3a, skeletal, fast) (Fast troponin T isoform a), complete	Danio rerio fast skeletal muscle troponin T (tnnt) mRNA, complete cds.	gb|AAP51024.1| fast troponin T isoform a [Danio rerio] >gi|31419... 294 3e-78||gb|AAP57294.1| fast muscle troponin T isoform TnnT3b [Danio reri... 239 8e-62||gb|AAH65452.1| Tnnt3b protein [Danio rerio] 236 9e-61
AF180890	Dr.8472	Troponin C, fast skeletal	tnnc	58082	molecular function|calcium ion binding|IEA|GO:0005509|ZFIN|na//biological process|ciliary or flagellar motility|IEA|GO:0001539|ZFIN|na//cellular component|flagellum (sensu Bacteria)|IEA|GO:0009288|ZFIN|na	58082	troponin C, fast skeletal	LG23	sp:P02585	Troponin C, skeletal muscle [Gene: TNNC2] - Homo sapiens (Human)	PROTGI=136043; PROTID=sp:P02585; PCT=78.75; ALN=160	pir:A38383	troponin C, fast skeletal muscle - mouse	PROTGI=111214; PROTID=pir:A38383; PCT=79.38; ALN=160	Hs.182421	Troponin C2, fast	Mm.1716	Troponin C2, fast	TC291176 UP|Q9I8U8 (Q9I8U8) Fast skeletal muscle troponin C (Troponin C, fast skeletal), complete	Danio rerio fast skeletal muscle troponin C (tnnc) mRNA, complete cds.	gb|AAH64284.1| Troponin C, fast skeletal [Danio rerio] >gi|86986... 251 4e-65||sp|P81660|TNNC2_ANGAN Troponin C, skeletal muscle (TNC) >gi|6337... 221 6e-56||gb|AAH61286.1| Hypothetical protein MGC75744 [Xenopus tropicalis... 218 5e-55
AF180892	Dr.20815	Alpha-tropomyosin	tpma	30324	molecular function|actin binding|IEA|GO:0003779|ZFIN|na//cellular component|cytoskeleton|IEA|GO:0005856|ZFIN|na//biological process|muscle development|IEA|GO:0007517|ZFIN|na	30324	alpha-tropomyosin	LG7	prf:1209280A		PROTGI=225158; PROTID=prf:1209280A; PCT=92.96; ALN=284	ref:NP_071709.1	tropomyosin 3, gamma [Mus musculus]	PROTGI=13928666; PROTID=ref:NP_071709.1; PCT=91.90; ALN=284	Hs.133892	Tropomyosin 1 (alpha)	Mm.121878	Tropomyosin 1, alpha	TC279362 UP|TPM1_BRARE (P13104) Tropomyosin 1 alpha chain (Alpha-tropomyosin), complete	Danio rerio alpha tropomyosin (tpma) mRNA, complete cds.	gb|AAH62870.1| Alpha-tropomyosin [Danio rerio] >gi|8698683|gb|AA... 255 2e-66||emb|CAI11497.1| alpha-tropomyosin [Danio rerio] 254 5e-66||emb|CAI11496.1| alpha-tropomyosin [Danio rerio] 254 5e-66
AF180921	Dr.8143	Fatty acid binding protein 2, intestinal	fabp2	30708	molecular function|binding|IEA|GO:0005488|ZFIN|na//molecular function|lipid binding|IEA|GO:0008289|ZFIN|na//biological process|transport|IEA|GO:0006810|ZFIN|na//molecular function|transporter activity|IEA|GO:0005215|ZFIN|na	30708	fatty acid binding protein 2, intestinal	LG1	pdb:3IFB		PROTGI=6730031; PROTID=pdb:3IFB; PCT=67; ALN=131	sp:P55050	Fatty acid-binding protein, intestinal (I-FABP) (FABPI) [Gene: Fabp2	PROTGI=1706760; PROTID=sp:P55050; PCT=66; ALN=131	Hs.282265	Fatty acid binding protein 2, intestinal	Mm.28398	Fatty acid binding protein 2, intestinal	TC279568 UP|Q9PRH9 (Q9PRH9) Intestinal fatty acid binding protein, complete	Danio rerio intestinal fatty acid binding protein (IFABP) mRNA, complete cds.	gb|AAP93851.1| intestinal fatty acid binding protein 2 [Danio re... 242 1e-63||gb|AAO16213.1| intestinal fatty acid-binding protein [Danio rerio] 240 6e-63||emb|CAG03728.1| unnamed protein product [Tetraodon nigroviridis] 195 2e-49
AF184244	Dr.24196	ELAV (embryonic lethal, abnormal vision, Drosophila)-like 1 (Hu antigen R)	elavl1	30736	molecular function|RNA binding|IEA|GO:0003723|ZFIN|na//cellular component|ribonucleoprotein complex|IEA|GO:0030529|ZFIN|na//cellular component|viral nucleocapsid|IEA|GO:0019013|ZFIN|na	30736	ELAV (embryonic lethal, abnormal vision, Drosophila)-like 1 (Hu antigen R)	LG2	ref:NP_001410.1	ELAV-like 1 [Homo sapiens]	PROTGI=4503551; PROTID=ref:NP_001410.1; PCT=84.97; ALN=324	sp:P70372	ELAV-like protein 1 (Hu-antigen R) (HuR) (Elav-like generic protein)	PROTGI=13124196; PROTID=sp:P70372; PCT=84.36; ALN=324	Hs.213050	ELAV (embryonic lethal, abnormal vision, Drosophila)-like 4 (Hu antigen D)	Mm.3970	ELAV (embryonic lethal, abnormal vision, Drosophila)-like 4 (Hu antigen D)	TC291627 UP|Q7ZTS8 (Q7ZTS8) Elavl1 protein, complete	Danio rerio ribonucleoprotein (hua) mRNA, complete cds.	gb|AAF25187.1| ribonucleoprotein [Danio rerio] >gi|18858613|ref|... 616 e-174||gb|AAH44184.1| Elavl1 protein [Danio rerio] 615 e-174||gb|AAF25188.1| ribonucleoprotein [Danio rerio] >gi|18858877|ref|... 546 e-153
AF184245	Dr.4230	HuG	hug	30065	molecular function|RNA binding|IEA|GO:0003723|ZFIN|na//cellular component|ribonucleoprotein complex|IEA|GO:0030529|ZFIN|na//cellular component|viral nucleocapsid|IEA|GO:0019013|ZFIN|na	30065	HuG	LG11	ref:NP_001410.1	ELAV-like 1 [Homo sapiens]	PROTGI=4503551; PROTID=ref:NP_001410.1; PCT=81.60; ALN=322	sp:P70372	ELAV-like protein 1 (Hu-antigen R) (HuR) (Elav-like generic protein)	PROTGI=13124196; PROTID=sp:P70372; PCT=80.98; ALN=322	Hs.213050	ELAV (embryonic lethal, abnormal vision, Drosophila)-like 4 (Hu antigen D)	Mm.3970	ELAV (embryonic lethal, abnormal vision, Drosophila)-like 4 (Hu antigen D)	TC281748 UP|Q9PTK4 (Q9PTK4) Ribonucleoprotein, complete	Danio rerio ribonucleoprotein (hug) mRNA, complete cds.	gb|AAF25188.1| ribonucleoprotein [Danio rerio] >gi|18858877|ref|... 439 e-149||gb|AAH44184.1| Elavl1 protein [Danio rerio] 389 e-128||gb|AAF25187.1| ribonucleoprotein [Danio rerio] >gi|18858613|ref|... 389 e-128
AF190144	Dr.5278	Receptor PTP-like protein IA-2							sp:Q16849	Protein-tyrosine phosphatase-like N precursor (R-PTP-N) (PTP IA-2)	PROTGI=2499754; PROTID=sp:Q16849; PCT=75.97; ALN=258	pir:I48721	PTP 35 protein - mouse	PROTGI=2118901; PROTID=pir:I48721; PCT=76.36; ALN=258	Hs.89655	Protein tyrosine phosphatase, receptor type, N	Mm.2902||Mm.23492	Protein tyrosine phosphatase, receptor type, N||Cyclin L2	TC293305 receptor PTP-like protein IA-2 [Danio rerio]	Danio rerio receptor PTP-like protein IA-2 mRNA, partial cds.	gb|AAL05974.1| receptor PTP-like protein IA-2 [Danio rerio] 531 e-149||emb|CAG10260.1| unnamed protein product [Tetraodon nigroviridis] 422 e-116||emb|CAG09262.1| unnamed protein product [Tetraodon nigroviridis] 414 e-114
AF191559	Dr.8106	Transcription factor cmyb	cmyb	30519	molecular function|DNA binding|IEA|GO:0003677|ZFIN|na//cellular component|nucleus|IEA|GO:0005634|ZFIN|na	30519	transcription factor cmyb		sp:P10242	Myb proto-oncogene protein (C-myb) [Gene: MYB] - Homo sapiens (Human)	PROTGI=2815504; PROTID=sp:P10242; PCT=56.56; ALN=590	sp:P06876	Myb proto-oncogene protein (C-myb) [Gene: Myb] - Mus musculus (Mouse)	PROTGI=127594; PROTID=sp:P06876; PCT=57.21; ALN=590	Hs.531941	V-myb myeloblastosis viral oncogene homolog (avian)	Mm.52109	Myeloblastosis oncogene	TC270800 UP|Q6PBA4 (Q6PBA4) Cmyb protein, partial (92%)	Danio rerio transcription factor cmyb (cmyb) mRNA, complete cds.	gb|AAH59803.1| Cmyb protein [Danio rerio] 1251 0.0 ||gb|AAF05728.1| transcription factor cmyb [Danio rerio] >gi|18858... 1105 0.0 ||dbj|BAD06940.1| transcription factor C-MYB [Oryzias latipes] 679 0.0
AF191561	Dr.10319	Coatomer protein complex, subunit gamma 2	copg2	30187		30187	coatomer protein complex, subunit gamma 2	LG4	sp:Q9UBF2	Coatomer gamma-2 subunit (Gamma-2 coat protein) (Gamma-2 COP) [Gene:	PROTGI=13124090; PROTID=sp:Q9UBF2; PCT=88.43; ALN=873	sp:Q9QXK3	Coatomer gamma-2 subunit (Gamma-2 coat protein) (Gamma-2 COP) [Gene:	PROTGI=13124084; PROTID=sp:Q9QXK3; PCT=87.17; ALN=873	Hs.6421||Hs.518250||Hs.532231	Hypothetical protein DKFZp761N09121||Coatomer protein complex, subunit gamma||Coatomer protein complex, subunit gamma 2	Mm.258785||Mm.335639	Coatomer protein complex, subunit gamma||Coatomer protein complex, subunit gamma 2	TC269404 UP|Q9PUE4 (Q9PUE4) Coatomer protein gamma2-COP, complete	Danio rerio clone fc02e12 coatomer protein gamma2-COP (Copg2) mRNA, complete cds.	gb|AAF05717.1| coatomer protein gamma2-COP [Danio rerio] >gi|188... 1570 0.0 ||emb|CAB96534.1| coatomer protein gamma 2-subunit [Takifugu rubri... 1511 0.0 ||gb|AAH80897.1| Copg2-prov protein [Xenopus tropicalis] >gi|56118... 1405 0.0
AF191578	Dr.8293	GATA-binding protein 6	gata6	58076	molecular function|DNA binding|IEA|GO:0003677|ZFIN|na//cellular component|nucleus|IEA|GO:0005634|ZFIN|na//biological process|positive regulation of transcription|IEA|GO:0045941|ZFIN|na//biological process|regulation of transcription, DNA-dependent|IEA|GO:	58076	GATA-binding protein 6	LG14	sp:Q92908	Transcription factor GATA-6 (GATA binding factor-6) [Gene: GATA6] -	PROTGI=2494684; PROTID=sp:Q92908; PCT=50.88; ALN=383	sp:Q61169	Transcription factor GATA-6 (GATA binding factor-6) [Gene: Gata6] -	PROTGI=3123218; PROTID=sp:Q61169; PCT=51.46; ALN=382	Hs.514746	GATA binding protein 6	Mm.329287	GATA binding protein 6	TC275394 UP|Q9PTJ1 (Q9PTJ1) Zinc finger transcription factor Gata6, complete	Danio rerio zinc finger transcription factor Gata6 (gata6) mRNA, complete cds.	gb|AAQ94635.1| Gata6 protein [Danio rerio] 838 0.0 ||gb|AAH67710.1| Gata6 protein [Danio rerio] 657 0.0 ||gb|AAF15276.1| zinc finger transcription factor Gata6 [Danio rer... 596 e-169
AF193837	Dr.10458	Ventral homeobox	vox	64807	molecular function|DNA binding|IEA|GO:0003677|ZFIN|na//biological process|dorsal/ventral pattern formation|IGI|GO:0009953|ZFIN|na//cellular component|nucleus|IEA|GO:0005634|ZFIN|na//biological process|regulation of transcription, DNA-dependent|IEA|GO:0006	64807	ventral homeobox	LG13	sp:P52954	Transcription factor LBX1 [Gene: LBX1] - Homo sapiens (Human)	PROTGI=1730095; PROTID=sp:P52954; PCT=51.35; ALN=74	ref:NP_034822.1	lady bird-like homeobox 2 homolog [Mus musculus]	PROTGI=6754512; PROTID=ref:NP_034822.1; PCT=38.30; ALN=135	Hs.37034||Hs.149548||Hs.547135	Homeo box A5||Homeo box B5||Hypothetical protein LOC285943	Mm.173||Mm.207	Homeo box A5||Homeo box B5	TC283944 UP|Q9DG33 (Q9DG33) Homeobox protein VEGA, complete	Danio rerio homeobox protein VEGA mRNA, complete cds.	gb|AAH92695.1| Vox protein [Danio rerio] 420 e-116||gb|AAG28408.1| homeobox protein VEGA [Danio rerio] >gi|18859551|... 387 e-106||gb|AAG02409.1| vox [Danio rerio] 382 e-105
AF195050	Dr.8581	Proteasome activator subunit 3	psme3	30649	cellular component|cytosol|IEA|GO:0005829|ZFIN|na//molecular function|proteasome activator activity|IEA|GO:0008538|ZFIN|na//cellular component|proteasome activator complex|IEA|GO:0008537|ZFIN|na	30649	proteasome activator subunit 3	LG12	sp:Q12920		PROTGI=18202491; PROTID=sp:Q12920; PCT=79.69; ALN=256	sp:Q12920		PROTGI=18202491; PROTID=sp:Q12920; PCT=79.69; ALN=256	Hs.152978	Proteasome (prosome, macropain) activator subunit 3 (PA28 gamma; Ki)	Mm.288477	Proteaseome (prosome, macropain) 28 subunit, 3	TC291458 UP|Q7ZU20 (Q7ZU20) Proteasome activator subunit 3 (Psme3 protein), complete	Danio rerio proteasome activator subunit 3 (psme3) mRNA, complete cds.	gb|AAH45495.1| Proteasome activator subunit 3 [Danio rerio] >gi|... 502 e-140||gb|AAF05816.1| proteasome activator subunit 3 [Danio rerio] 499 e-140||emb|CAG06536.1| unnamed protein product [Tetraodon nigroviridis] 459 e-127
AF195881	Dr.8124	Crestin	crestin	30186	biological process|biological_process unknown|ND|GO:0000004|ZFIN|na//cellular component|cellular_component unknown|ND|GO:0008372|ZFIN|na//molecular function|molecular_function unknown|ND|GO:0005554|ZFIN|na	30186	crestin													Danio rerio tissue-type neural crest crestin mRNA, complete cds.	gb|AAF13699.1| crestin [Danio rerio] 1129 0.0 ||emb|CAB51074.1| hypothetical protein [Danio rerio] >gi|18858355|... 541 e-152||gb|AAS55951.1| UV resistance protein [Cyprinus carpio] 243 3e-62
AF196346	Dr.31086	Ring finger protein 2	rnf2	327035	biological process|anterior/posterior axis specification|ISS|GO:0009948|ZFIN|na//molecular function|chromatin binding|ISS|GO:0003682|ZFIN|na//biological process|mitotic cell cycle|ISS|GO:0000278|ZFIN|na//cellular component|nuclear body|ISS|GO:0016604|ZFIN	327035	ring finger protein 2	LG2	ref:NP_009143.1	ring finger protein 2 [Homo sapiens]	PROTGI=6005747; PROTID=ref:NP_009143.1; PCT=89.29; ALN=336	prf:2202221A		PROTGI=1585892; PROTID=prf:2202221A; PCT=27.84; ALN=166	Hs.124186||Hs.202430||Hs.321664||Hs.537667	Ring finger protein 2||Ring finger protein 1||Transcribed locus, strongly similar to XP_514057.1 LOC457581 [Pan troglodytes]||Transcribed locus, weakly similar to XP_514057.1 LOC457581 [Pan troglodytes]	Mm.20343||Mm.31512	Ring finger protein 1||Ring finger protein 2	TC291859 UP|Q803I4 (Q803I4) Ring finger protein 2, complete	Danio rerio Ring finger protein 1b (ring1b) mRNA, partial cds.	gb|AAS92634.1| ring finger protein 2 [Danio rerio] 682 0.0 ||gb|AAH44472.1| Ring finger protein 2 [Danio rerio] >gi|62901019|... 668 0.0 ||ref|XP_537164.1| PREDICTED: similar to ring finger protein 2 [Ca... 602 e-170
AF197880	Dr.24216	Type I cytokeratin	cki	30328	molecular function|structural molecule activity|IEA|GO:0005198|ZFIN|na	30328	type I cytokeratin	LG19	pir:S30433	keratin 17, type I, cytoskeletal - human	PROTGI=422802; PROTID=pir:S30433; PCT=56.35; ALN=426	ref:NP_034793.1	keratin complex 1, acidic, gene 17 [Mus musculus]	PROTGI=7106335; PROTID=ref:NP_034793.1; PCT=55.63; ALN=415	Hs.2785||Hs.73082||Hs.248189||Hs.355214||Hs.432448||Hs.463032||Hs.514167	Keratin 17||Keratin, hair, acidic, 5||Keratin, hair, acidic, 6||Keratin 14 (epidermolysis bullosa simplex, Dowling-Meara, Koebner)||Keratin 16 (focal non-epidermolytic palmoplantar keratoderma)||Keratin 13||Keratin 19	Mm.4646||Mm.6974||Mm.19889||Mm.37952||Mm.46378||Mm.273177||Mm.306829	Keratin complex 1, acidic, gene 13||Keratin complex 1, acidic, gene 14||Keratin complex 1, acidic, gene 16||Keratin complex 1, acidic, gene 24||RIKEN cDNA 2310058N18 gene||Keratin complex 1, acidic, gene 19||Transcribed locus, moderately similar to XP_511	TC279474 homologue to UP|Q9PUB6 (Q9PUB6) Type I cytokeratin, complete	Danio rerio type I cytokeratin (CKI) mRNA, complete cds.	gb|AAF05846.1| type I cytokeratin [Danio rerio] >gi|18858423|ref... 619 e-176||gb|AAH92718.1| Hypothetical protein LOC550522 [Danio rerio] >gi|... 578 e-163||gb|AAH65653.1| Type I cytokeratin, enveloping layer [Danio rerio] 562 e-159
AF200950	Dr.10074	Platelet-derived growth factor alpha polypeptide	pdgfa	378480	biological process|cell growth and/or maintenance|IEA|GO:0008151|ZFIN|na//biological process|cell proliferation|IEA|GO:0008283|ZFIN|na//biological process|development|IEP|GO:0007275|ZFIN|na//molecular function|growth factor activity|IEA|GO:0008083|ZFIN|na	378480	platelet-derived growth factor alpha polypeptide	LG22	ref:NP_148983.1	platelet-derived growth factor alpha, isoform 2, preproprotein [Homo sapiens]	PROTGI=15208656; PROTID=ref:NP_148983.1; PCT=60.91; ALN=195	ref:NP_032834.1	platelet derived growth factor, alpha [Mus musculus]	PROTGI=6715566; PROTID=ref:NP_032834.1; PCT=60.91; ALN=195	Hs.376032||Hs.521331||Hs.535898||Hs.535899	Platelet-derived growth factor alpha polypeptide||Hypothetical gene supported by AK097459||Transcribed locus, strongly similar to NP_148983.1 platelet-derived growth factor alpha polypeptide [Homo sapiens]||Transcribed locus, strongly similar to NP_148983	Mm.2675	Platelet derived growth factor, alpha	TC294638 UP|Q9DE50 (Q9DE50) Platelet-derived growth factor A chain, complete	Danio rerio platelet-derived growth factor A chain mRNA, complete cds.	gb|AAH78289.1| Pdgfa protein [Danio rerio] 400 e-110||gb|AAG43478.1| platelet-derived growth factor A chain [Danio rer... 389 e-106||emb|CAG11405.1| unnamed protein product [Tetraodon nigroviridis] 240 9e-62
AF201379	Dr.8110	Bone morphogenetic protein 7	bmp7	30584	biological process|BMP signaling pathway|IMP|GO:0030509|ZFIN|na//biological process|determination of ventral identity|TAS|GO:0048264|ZFIN|na//biological process|dorsal/ventral pattern formation|IEP|GO:0009953|ZFIN|na//biological process|growth|IEA|GO:0040	30584	bone morphogenetic protein 7	LG11	pir:BMHU7	bone morphogenetic protein 7 precursor - human	PROTGI=1070539; PROTID=pir:BMHU7; PCT=68.95; ALN=404	pir:JQ1184	osteogenic protein 1 precursor - mouse	PROTGI=91159; PROTID=pir:JQ1184; PCT=68.87; ALN=404	Hs.473163	Bone morphogenetic protein 7 (osteogenic protein 1)	Mm.595	Bone morphogenetic protein 7	TC283859 UP|Q9PTF9 (Q9PTF9) Bone morphogenetic protein 7, complete	Danio rerio bone morphogenetic protein 7 (Bmp7) mRNA, complete cds.	gb|AAF17558.1| bone morphogenetic protein 7 [Danio rerio] >gi|18... 885 0.0 ||gb|AAH55959.1| Bmp7-prov protein [Xenopus laevis] >gi|4096790|gb... 587 e-166||gb|AAH63373.1| Bone morphogenetic protein 7 [Xenopus tropicalis]... 585 e-165
AF202054	Dr.1125	Nucleoside diphosphate kinase-Z3	ndpkz3	30085	molecular function|ATP binding|IEA|GO:0005524|ZFIN|na//biological process|CTP biosynthesis|IEA|GO:0006241|ZFIN|na//biological process|GTP biosynthesis|IEA|GO:0006183|ZFIN|na//biological process|UTP biosynthesis|IEA|GO:0006228|ZFIN|na//molecular function|k	30085	nucleoside diphosphate kinase-Z3	LG3	pir:I39074	nucleoside-diphosphate kinase (EC 2.7.4.6) DR-nm23 - human	PROTGI=2135180; PROTID=pir:I39074; PCT=72.62; ALN=168	sp:Q9WV85	Nucleoside diphosphate kinase 3 (EC 2.7.4.6) (NDK 3) (NDP kinase 3)	PROTGI=12230352; PROTID=sp:Q9WV85; PCT=72.02; ALN=168	Hs.473149||Hs.514065||Hs.550048	Transcribed locus||Non-metastatic cells 3, protein expressed in||Transcribed locus	Mm.27278	Expressed in non-metastatic cells 3	TC294440 UP|Q9PTF3 (Q9PTF3) Nucleoside diphosphate kinase-Z3, complete	Danio rerio nucleoside diphosphate kinase-Z3 (NDPK-Z3) mRNA, complete cds.	gb|AAH76156.1| Ndpkz3 protein [Danio rerio] >gi|6644115|gb|AAF20... 352 1e-95||gb|AAG02201.1| nucleoside diphosphate kinase C [Mus musculus] >g... 262 1e-68||gb|AAK61291.1| nucleoside diphosphate kinase 3 [Homo sapiens] >g... 261 2e-68
AF202639	Dr.2499	Myogenin	myog	30200	molecular function|DNA binding|IEA|GO:0003677|ZFIN|na//biological process|muscle development|IEA|GO:0007517|ZFIN|na//cellular component|nucleus|IEA|GO:0005634|ZFIN|na//biological process|regulation of transcription, DNA-dependent|IEA|GO:0006355|ZFIN|na	30200	myogenin	LG11	sp:P15173	Myogenin (Myogenic factor 4) (Myf-4) [Gene: MYOG or MYF4] - Homo	PROTGI=127625; PROTID=sp:P15173; PCT=53.20; ALN=250	sp:P12979	Myogenin (MYOD1-related protein) [Gene: Myog] - Mus musculus (Mouse)	PROTGI=127713; PROTID=sp:P12979; PCT=53.11; ALN=241	Hs.2830	Myogenin (myogenic factor 4)	Mm.16528	Myogenin	TC270991 UP|Q9DG26 (Q9DG26) Myogenin, complete	Danio rerio myogenin mRNA, complete cds.	gb|AAM82616.1| myogenin [Danio rerio] >gi|18859055|ref|NP_571081... 459 e-127||gb|AAH78421.1| Myog protein [Danio rerio] 454 e-126||dbj|BAA33564.1| myogenin [Cyprinus carpio] 404 e-111
AF204240	Dr.10718	Neurogenic differentiation 4	neurod4	266958	cellular component|cellular_component unknown|ND|GO:0008372|ZFIN|na//molecular function|molecular_function unknown|ND|GO:0005554|ZFIN|na//biological process|neural plate morphogenesis|IMP|GO:0001839|ZFIN|na//biological process|neurogenesis|IGI|GO:0007399|	266958	neurogenic differentiation 4	LG23	ref:NP_067014.1	neurogenic differentiation 4 [Homo sapiens]	PROTGI=10863999; PROTID=ref:NP_067014.1; PCT=56.82; ALN=347	sp:O09105	Neurogenic differentiation factor 4 (NeuroD4) (Atonal protein	PROTGI=3913116; PROTID=sp:O09105; PCT=56.15; ALN=347	Hs.131010	Neurogenic differentiation 4	Mm.10695	Neurogenic differentiation 4	TC269919 UP|Q9DE43 (Q9DE43) Neuronal basic helix-loop-helix transcription factor Ath3, complete	Danio rerio neuronal basic helix-loop-helix transcription factor Ath3 (ath3) mRNA, complete cds.	gb|AAK72395.1| atonal-like protein 3 [Danio rerio] >gi|37589795|... 593 e-168||gb|AAG35264.1| neuronal basic helix-loop-helix transcription fac... 590 e-167||emb|CAF89280.1| unnamed protein product [Tetraodon nigroviridis] 403 e-110
AF204241	Dr.14211	Tyrosylprotein sulfotransferase 1	tpst1	30677	cellular component|integral to membrane|IEA|GO:0016021|ZFIN|na//molecular function|protein-tyrosine sulfotransferase activity|IEA|GO:0008476|ZFIN|na//molecular function|sulfotransferase activity|IEA|GO:0008146|ZFIN|na//molecular function|transferase activ	30677	tyrosylprotein sulfotransferase 1		ref:NP_003587.1	tyrosylprotein sulfotransferase 1 [Homo sapiens]	PROTGI=4507665; PROTID=ref:NP_003587.1; PCT=82.91; ALN=347	sp:O70281	Protein-tyrosine sulfotransferase 1 (EC 2.8.2.20) (Tyrosylprotein	PROTGI=6686062; PROTID=sp:O70281; PCT=82.62; ALN=347	Hs.421194	Tyrosylprotein sulfotransferase 1	Mm.332720	RIKEN cDNA 2210412B16 gene	TC270914 UP|Q804S9 (Q804S9) Tyrosylprotein sulfotransferase-1 , complete	Danio rerio tyrosylprotein sulfotransferase 1 (tpst1) mRNA, partial cds.	gb|AAO42986.1| tyrosylprotein sulfotransferase-1 [Danio rerio] >... 722 0.0 ||emb|CAG06495.1| unnamed protein product [Tetraodon nigroviridis] 608 e-172||ref|XP_546906.1| PREDICTED: similar to tyrosylprotein sulfotrans... 596 e-169
AF207751	Dr.10689	Zic family member 2 (odd-paired homolog, Drosophila) b	zic2b	338192	molecular function|nucleic acid binding|IEA|GO:0003676|ZFIN|na//cellular component|nucleus|IEA|GO:0005634|ZFIN|na//molecular function|zinc ion binding|IEA|GO:0008270|ZFIN|na	338192	zic family member 2 (odd-paired homolog, Drosophila) b	LG1	sp:Q15915	Zinc finger protein ZIC 1 (Zinc finger protein of the cerebellum 1)	PROTGI=8134845; PROTID=sp:Q15915; PCT=64.30; ALN=427	sp:Q62520	Zinc finger protein ZIC 2 (Zinc finger protein of the cerebellum 2)	PROTGI=3183503; PROTID=sp:Q62520; PCT=61.65; ALN=427	Hs.41154	Zic family member 1 (odd-paired homolog, Drosophila)	Mm.335350	Zinc finger protein of the cerebellum 1	TC270679 UP|Q9DE40 (Q9DE40) Zinc finger protein Zic2, complete	Danio rerio zinc finger protein Zic2 (zic2) mRNA, complete cds.	gb|AAG35717.2| zinc finger protein Zic2 [Danio rerio] >gi|492273... 813 0.0 ||gb|AAF73190.1| zinc finger cerebellum 2 protein [Danio rerio] >g... 644 0.0 ||emb|CAG07295.1| unnamed protein product [Tetraodon nigroviridis] 612 e-173
AF210320	Dr.10716	Slit (Drosophila) homolog 3	slit3	80354	biological process|axon guidance|TAS|GO:0007411|ZFIN|na//molecular function|calcium ion binding|IEA|GO:0005509|ZFIN|na//biological process|cell adhesion|IEA|GO:0007155|ZFIN|na//molecular function|structural molecule activity|IEA|GO:0005198|ZFIN|na	80354	slit (Drosophila) homolog 3		ref:NP_003053.1	slit homolog 3 [Homo sapiens]	PROTGI=11321571; PROTID=ref:NP_003053.1; PCT=69.83; ALN=1491	pir:T42626	secreted leucine-rich repeat-containing protein SLIT2 - mouse (fragment)	PROTGI=11360379; PROTID=pir:T42626; PCT=57.00; ALN=1020	Hs.112631	Slit homolog 3 (Drosophila)	Mm.202457	Slit homolog 3 (Drosophila)	TC271810 UP|Q9DE37 (Q9DE37) Slit3, complete	Danio rerio Slit3 (slit3) mRNA, complete cds.	ref|NP_571811.1| slit (Drosophila) homolog 3 [Danio rerio] >gi|1... 3077 0.0 ||ref|NP_112611.1| slit homolog 3 [Rattus norvegicus] >gi|45477220... 2152 0.0 ||gb|AAQ89243.1| SLIT3 [Homo sapiens] 2148 0.0
AF210637	Dr.30461	Bat2-like protein	LOC407633	407633		407633	Bat2-like protein													Danio rerio Bat2-like protein mRNA, partial cds.	gb|AAF70442.1| Bat2-like protein [Danio rerio] 82 4e-15||||
AF210638						83906	bing3 like gene												TC268558 UP|Q6PHJ8 (Q6PHJ8) Wu:fe06h06 protein, complete	Danio rerio Bing3-like protein gene, partial cds., product = Bing3-like protein, location = join(<1..70,353..>409), protein_id = AAF70443.1, codon_start = 3, db_xref = GI:7861928, name = CDS	gb|AAH56526.1| Myosin light chain (19.9 kD) (mlc-4) [Danio rerio... 351 3e-95||ref|XP_514618.1| PREDICTED: similar to Myl9 protein [Pan troglod... 335 2e-90||ref|XP_542980.1| PREDICTED: similar to Myl9 protein [Canis famil... 335 2e-90
AF210641	Dr.30820	Ribosomal protein S18	rps18	192300	molecular function|RNA binding|IEA|GO:0003723|ZFIN|na//cellular component|intracellular|IEA|GO:0005622|ZFIN|na//biological process|protein biosynthesis|IEA|GO:0006412|ZFIN|na//molecular function|rRNA binding|IEA|GO:0019843|ZFIN|na//cellular component|ribo	192300	ribosomal protein S18	LG19	ref:NP_072045.1	ribosomal protein S18 [Homo sapiens]	PROTGI=11968182; PROTID=ref:NP_072045.1; PCT=98.03; ALN=152	sp:P25232		PROTGI=133840; PROTID=sp:P25232; PCT=98.03; ALN=152	Hs.448854||Hs.506494||Hs.546290	Similar to ribosomal protein S18||CDNA clone IMAGE:4672855, partial cds||Ribosomal protein S18	Mm.298745||Mm.304928||Mm.324762||Mm.342487||Mm.348474||Mm.359082||Mm.371578	Transcribed locus, strongly similar to XP_518400.1 similar to ribosomal protein S18 [Pan troglodytes]||Similar to ribosomal protein S18||Transcribed locus, strongly similar to XP_518400.1 similar to ribosomal protein S18 [Pan troglodytes]||Transcribed loc	TC279324 UP|RS18_BRARE (Q8JGS9) 40S ribosomal protein S18, complete	Danio rerio Ke3 mRNA, partial cds.	emb|CAH57704.1| 40S ribosomal protein S18 [Platichthys flesus] 201 3e-50||ref|NP_998722.1| ribosomal protein S18 [Rattus norvegicus] >gi|6... 201 4e-50||gb|AAK95201.1| 40S ribosomal protein S18 [Ictalurus punctatus] >... 201 4e-50
AF210645	Dr.27244	Smx5	smx5	57924	biological process|mRNA processing|IEA|GO:0006397|ZFIN|na//cellular component|nucleus|IEA|GO:0005634|ZFIN|na//molecular function|pre-mRNA splicing factor activity|IEA|GO:0008248|ZFIN|na//cellular component|ribonucleoprotein complex|IEA|GO:0030529|ZFIN|na/	57924	smx5	LG6	sp:Q9Y333	U6 snRNA-associated Sm-like protein LSm2 (SnRNP core Sm-like protein	PROTGI=10720079; PROTID=sp:Q9Y333; PCT=100.00; ALN=53	ref:NP_085100.1	snRNP core protein SMX5 [Mus musculus]	PROTGI=13994221; PROTID=ref:NP_085100.1; PCT=100.00; ALN=53	Hs.103106	LSM2 homolog, U6 small nuclear RNA associated (S. cerevisiae)	Mm.165735	LSM2 homolog, U6 small nuclear RNA associated (S. cerevisiae)	TC289905 homologue to UP|LSM2_HUMAN (Q9Y333) U6 snRNA-associated Sm-like protein LSm2 (Small nuclear ribonuclear protein D homolog) (G7b) (SnRNP core SM-like protein SM-x5), complete	Danio rerio Smx5 mRNA, partial cds.	gb|AAH85441.1| Smx5 [Danio rerio] >gi|61097894|ref|NP_571571.1| ... 191 5e-47||gb|AAH90606.1| Hypothetical protein LOC549156 [Xenopus tropicali... 189 2e-46||gb|AAH14288.1| Lsm2 protein [Mus musculus] >gi|55962549|emb|CAI1... 188 2e-46
AF210646	Dr.21014	Stk19	stk19	57929		57929	stk19	LG3	ref:NP_004188.1	serine/threonine kinase 19 isoform 1 [Homo sapiens]	PROTGI=4759180; PROTID=ref:NP_004188.1; PCT=49.12; ALN=57	sp:Q9JHN8	Serine/threonine-protein kinase 19 (EC 2.7.1.37) (RP1 protein) [Gene:	PROTGI=18203117; PROTID=sp:Q9JHN8; PCT=48.28; ALN=58	Hs.485102||Hs.534647	Serine/threonine kinase 19||Transcribed locus, strongly similar to XP_531283.1 LOC465431 [Pan troglodytes]	Mm.261787	Serine/threonine kinase 19		Danio rerio Stk19 mRNA, partial cds.	gb|AAF70451.1| Stk19 [Danio rerio] 120 9e-27||gb|AAA99716.1| RP1 gene product 63 3e-09||ref|XP_518369.1| PREDICTED: similar to serine/threonine kinase 1... 62 6e-09
AF211852	Dr.18282	KH domain containing, RNA binding, signal transduction associated 1	khdrbs1	30082	molecular function|nucleic acid binding|IEA|GO:0003676|ZFIN|na	30082	KH domain containing, RNA binding, signal transduction associated 1		pir:A38219	GAP-associated tyrosine phosphoprotein p62 - human	PROTGI=420044; PROTID=pir:A38219; PCT=60.43; ALN=370	pir:I49140	p62 ras-GAP associated phosphoprotein - mouse	PROTGI=2137619; PROTID=pir:I49140; PCT=58.22; ALN=370	Hs.519794	KH domain containing, RNA binding, signal transduction associated 2	Mm.336594||Mm.349946	KH domain containing, RNA binding, signal transduction associated 2||Similar to src associated in mitosis, 68 kDa	TC290425 UP|Q6NW56 (Q6NW56) KH domain containing, RNA binding, signal transduction associated 1, partial (94%)	Danio rerio GAP-associated phosphoprotein p62 mRNA, partial cds.	gb|AAH67717.1| KH domain containing, RNA binding, signal transdu... 400 e-110||gb|AAF23012.1| GAP-associated phosphoprotein p62 [Danio rerio] 309 2e-82||emb|CAG04695.1| unnamed protein product [Tetraodon nigroviridis] 284 6e-75
AF212941	Dr.8228	Cdc25	cdc25	57925	biological process|M phase of mitotic cell cycle|IEA|GO:0000087|ZFIN|na//cellular component|intracellular|IEA|GO:0005622|ZFIN|na//biological process|protein amino acid dephosphorylation|IEA|GO:0006470|ZFIN|na//molecular function|protein tyrosine phosphata	57925	cdc25		pir:A41648	protein-tyrosine-phosphatase (EC 3.1.3.48) cdc25A - human	PROTGI=105590; PROTID=pir:A41648; PCT=75.35; ALN=142	sp:P48964	M-phase inducer phosphatase 1 (EC 3.1.3.48) (Dual specificity	PROTGI=1346569; PROTID=sp:P48964; PCT=74.65; ALN=142	Hs.1634	Cell division cycle 25A	Mm.307103	Cell division cycle 25 homolog A (S. cerevisiae)	TC271147 UP|Q9IAA8 (Q9IAA8) Cdc25 (Fragment), complete	Danio rerio Cdc25 (cdc25) mRNA, partial cds.	gb|AAF36383.1| Cdc25 [Danio rerio] 99 1e-19||gb|AAN11305.1| cell division cycle protein 25A splice variant 2 ... 85 3e-15||gb|AAX32550.1| cell division cycle 25A [synthetic construct] >gi... 85 3e-15
AF219949						79374	forkhead box C1a												TC291721 UP|Q9DE25 (Q9DE25) Forkhead transcription factor c1.1 (Forkhead box C1a), complete	Danio rerio forkhead transcription factor c1.1 (foxc1.1) gene, complete cds., product = forkhead transcription factor c1.1, gene = foxc1.1, location = 1..1431, protein_id = AAG44241.1, codon_start = 1, db_xref = GI:12004938, note = intronless gene; simil	gb|AAH53129.1| Forkhead box C1a [Danio rerio] >gi|12004938|gb|AA... 827 0.0 ||emb|CAF98493.1| unnamed protein product [Tetraodon nigroviridis] 691 0.0 ||emb|CAA69399.1| mesenchyme fork head-1 protein [Mus musculus] >g... 372 e-101
AF222995	Dr.1680	Myeloid ecotropic viral integration site 3	meis3	81885	molecular function|DNA binding|IEA|GO:0003677|ZFIN|na//cellular component|nucleus|IEA|GO:0005634|ZFIN|na//biological process|regulation of transcription, DNA-dependent|IEA|GO:0006355|ZFIN|na//molecular function|transcription factor activity|IEA|GO:0003700	81885	myeloid ecotropic viral integration site 3	LG15	sp:O14770	Homeobox protein Meis2 (Meis1-related protein 1) [Gene: MEIS2 or MRG1]	PROTGI=13124777; PROTID=sp:O14770; PCT=54.62; ALN=414	ref:NP_034955.1	homeobox protein Meis2 [Mus musculus]	PROTGI=6754734; PROTID=ref:NP_034955.1; PCT=55.21; ALN=414	Hs.356135||Hs.380923||Hs.462484	Meis1, myeloid ecotropic viral integration site 1 homolog 4 (mouse)||Meis1, myeloid ecotropic viral integration site 1 homolog 3 (mouse)||Transcribed locus, strongly similar to XP_085929.9 Meis1, myeloid ecotropic viral integration site 1 homolog 3 (mouse	Mm.4710	Myeloid ecotropic viral integration site-related gene 2	TC281118 UP|Q90ZE3 (Q90ZE3) Homeobox transcription factor Meis3, complete	Danio rerio homeobox transcription factor Meis3 (meis3) mRNA, complete cds.	gb|AAK73546.1| homeobox transcription factor Meis3 [Danio rerio]... 843 0.0 ||emb|CAF87244.1| unnamed protein product [Tetraodon nigroviridis] 655 0.0 ||gb|AAH75739.1| Unknown (protein for MGC:86567) [Danio rerio] 581 e-164
AF222996	Dr.20027	NocA related zinc finger 1	nlz1	114429	molecular function|DNA binding|ISS|GO:0003677|ZFIN|na//biological process|brain development|IEP|GO:0007420|ZFIN|na//biological process|brain development|IMP|GO:0007420|ZFIN|na//molecular function|contributes_to transcriptional repressor activity|IPI|GO:00	114429	nocA related zinc finger 1	LG5	ref:NP_079345.1	hypothetical protein FLJ14299 [Homo sapiens]	PROTGI=13376611; PROTID=ref:NP_079345.1; PCT=54.18; ALN=552	sp:P97399	Dentin sialophosphoprotein precursor (Dentin matrix protein-3) (DMP-3)	PROTGI=17865460; PROTID=sp:P97399; PCT=26.60; ALN=186	Hs.192997||Hs.288042||Hs.449783	Transcribed locus, strongly similar to NP_116161.2 zinc finger protein 503 [Homo sapiens]||Hypothetical protein FLJ14299||Transcribed locus, strongly similar to NP_116161.2 zinc finger protein 503 [Homo sapiens]			TC292218 UP|Q90ZE2 (Q90ZE2) NocA-like Zn-finger protein, complete	Danio rerio nocA-like Zn-finger protein (nlz) mRNA, complete cds.	gb|AAK73547.1| nocA-like Zn-finger protein [Danio rerio] >gi|631... 836 0.0 ||gb|AAK08969.1| zinc finger protein Noz1 [Danio rerio] 834 0.0 ||emb|CAG02453.1| unnamed protein product [Tetraodon nigroviridis] 551 e-155
AF231015						58081	bcl2-associated X protein													Danio rerio Bax (bax) gene, complete cds., product = Bax, gene = bax, location = 1..579, protein_id = AAF66960.1, codon_start = 1, db_xref = GI:7673632, name = CDS	gb|AAF66960.1| Bax [Danio rerio] >gi|33416397|gb|AAH55592.1| Bcl... 392 e-107||emb|CAG02784.1| unnamed protein product [Tetraodon nigroviridis] 301 5e-80||gb|AAW29022.1| bcl2-associated X [Epinephelus coioides] 255 4e-66
AF234784	Dr.31141	Cyclin A2	ccna2	192295	biological process|cell cycle|IEA|GO:0007049|ZFIN|na//biological process|cytokinesis|IEA|GO:0000910|ZFIN|na//cellular component|nucleus|IEA|GO:0005634|ZFIN|na//biological process|regulation of cell cycle|IEA|GO:0000074|ZFIN|na	192295	cyclin A2	LG14	sp:P20248	Cyclin A2 (Cyclin A) [Gene: CCNA2 or CCN1 or CCNA] - Homo sapiens	PROTGI=116169; PROTID=sp:P20248; PCT=62.04; ALN=395	sp:P51943	Cyclin A2 (Cyclin A) [Gene: Ccna2 or Ccna or Cyca] - Mus musculus	PROTGI=1705772; PROTID=sp:P51943; PCT=70.80; ALN=333	Hs.85137	Cyclin A2	Mm.4189	Cyclin A2	TC279366 UP|Q98TA3 (Q98TA3) Cyclin A2, complete	Danio rerio cyclin A2 (CycA2) mRNA, complete cds.	gb|AAK15021.1| cyclin A2 [Danio rerio] >gi|23308637|ref|NP_69448... 811 0.0 ||gb|AAH45840.1| Ccna2 protein [Danio rerio] 774 0.0 ||gb|AAH68323.1| Ccna2 protein [Danio rerio] 773 0.0
AF237712	Dr.20850	Fatty acid binding protein 7, brain, a	fabp7a	58128	molecular function|binding|IEA|GO:0005488|ZFIN|na//molecular function|fatty acid binding|ISS|GO:0005504|ZFIN|na//molecular function|lipid binding|IEA|GO:0008289|ZFIN|na//biological process|transport|IEA|GO:0006810|ZFIN|na//molecular function|transporter a	58128	fatty acid binding protein 7, brain, a	LG17	sp:O15540	Fatty acid-binding protein, brain (B-FABP) (Brain lipid-binding	PROTGI=3122076; PROTID=sp:O15540; PCT=83.33; ALN=132	ref:NP_067247.1	fatty acid binding protein 7, brain [Mus musculus]	PROTGI=10946572; PROTID=ref:NP_067247.1; PCT=75.76; ALN=132	Hs.2868||Hs.112669	Peripheral myelin protein 2||Fatty acid binding protein 3, muscle and heart (mammary-derived growth inhibitor)	Mm.22220||Mm.371777	Fatty acid binding protein 3, muscle and heart||Similar to myelin P2 protein - mouse	TC291053 UP|Q9I8N9 (Q9I8N9) Brain-type fatty-acid binding protein (Fatty acid binding protein 7, brain), complete	Danio rerio brain-type fatty-acid binding protein mRNA, complete cds.	gb|AAN60075.1| brain-type fatty acid binding protein [Danio reri... 265 1e-69||emb|CAG10361.1| unnamed protein product [Tetraodon nigroviridis] 238 2e-61||emb|CAF90734.1| unnamed protein product [Tetraodon nigroviridis] 231 2e-59
AF239925	Dr.7919	BMP and activin membrane-bound inhibitor (Xenopus laevis) homolog	bambi	83496	biological process|dorsal/ventral pattern formation|IMP|GO:0009953|ZFIN|na//cellular component|integral to plasma membrane|ISS|GO:0005887|ZFIN|na//molecular function|molecular_function unknown|ND|GO:0005554|ZFIN|na//biological process|negative regulation	83496	BMP and activin membrane-bound inhibitor (Xenopus laevis) homolog	LG12	sp:Q13145	BMP and activin membrane-bound inhibitor homolog precursor (Putative	PROTGI=2498645; PROTID=sp:Q13145; PCT=72; ALN=258				Hs.533336	BMP and activin membrane-bound inhibitor homolog (Xenopus laevis)	Mm.284863	BMP and activin membrane-bound inhibitor, homolog (Xenopus laevis)	TC269630 UP|Q9DFZ0 (Q9DFZ0) Nma (BMP and activin membrane-bound inhibitor (Xenopus laevis) homolog), complete	Danio rerio nma mRNA, complete cds.	gb|AAH59419.1| BMP and activin membrane-bound inhibitor [Danio r... 455 e-126||gb|AAH71292.1| BMP and activin membrane-bound inhibitor [Danio r... 452 e-125||ref|XP_544209.1| PREDICTED: similar to BMP and activin membrane-... 330 6e-89
AF240772	Dr.3696	Hairy and enhancer of split related-7	her7	58132	molecular function|DNA binding|IEA|GO:0003677|ZFIN|na//biological process|anterior/posterior pattern formation|IGI|GO:0009952|ZFIN|na//cellular component|cellular_component unknown|ND|GO:0008372|ZFIN|na//biological process|regulation of transcription, DNA	58132	hairy and enhancer of split related-7	LG5	ref:NP_115969.1	hairy and enhancer of split 7 [Homo sapiens]	PROTGI=14211899; PROTID=ref:NP_115969.1; PCT=29.36; ALN=192	pir:A55438	transcription factor HES-5 - mouse	PROTGI=1083544; PROTID=pir:A55438; PCT=33.33; ALN=209	Hs.57971	Similar to hairy and enhancer of split 5	Mm.137268	Hairy and enhancer of split 5 (Drosophila)	TC294897 UP|Q9I9K1 (Q9I9K1) Her7-protein, complete	Danio rerio her7-protein mRNA, complete cds.	gb|AAF64046.1| her7-protein [Danio rerio] >gi|18858801|ref|NP_57... 352 1e-95||gb|AAG24398.1| HER-7 protein [Danio rerio] 343 4e-93||gb|AAY51786.1| ESR4 [Xenopus tropicalis] 47 0.001
AF246162	Dr.10685	Immunoglobulin light chain type 2	iglc2	394250		394250	immunoglobulin light chain type 2	LG3	pir:S29258	Ig lambda chain V region - human	PROTGI=7439053; PROTID=pir:S29258; PCT=36.92; ALN=130	pdb:1ETZ		PROTGI=11514460; PROTID=pdb:1ETZ; PCT=36.44; ALN=118	Hs.124672||Hs.136713||Hs.383932||Hs.449567||Hs.449568||Hs.449569||Hs.449572||Hs.449574||Hs.449575||Hs.449585||Hs.449598||Hs.449599||Hs.449609||Hs.449621||Hs.458263||Hs.512126||Hs.512134||Hs.517453||Hs.525894||Hs.526208||Hs.526541||Hs.526676||Hs.534006||Hs	Transcribed locus, weakly similar to XP_515015.1 similar to immunoglobulin lambda light chain [Pan troglodytes]||Pre-B lymphocyte gene 3||Ig lambda chain V-region (VL-MAL)||Anti-dsDNA Ig lambda light chain variable region||Immunoglobulin lambda light chai	Mm.246500||Mm.288753||Mm.290716||Mm.300786||Mm.300807||Mm.302166||Mm.302607||Mm.302689||Mm.304143||Mm.304146||Mm.304150||Mm.305094||Mm.305098||Mm.305352||Mm.321293||Mm.326349||Mm.333115||Mm.333118||Mm.333124||Mm.333129||Mm.333130||Mm.333134||Mm.333139||Mm	Similar to Ig kappa chain precursor V region (BXW14) - mouse||Immunoglobulin kappa chain variable 38(V38)||Immunoglobulin kappa chain variable 32 (V32)||Similar to monoclonal antibody 17-1A, light chain||Gene model 194, (NCBI)||Gene model 192, (NCBI)||Imm	TC275472 GB|AAG31698.1|11139434|AF246162 immunoglobulin light chain VJC region {Danio rerio;} , complete	Danio rerio isolate NLC3 immunoglobulin light chain VJC region mRNA, complete cds.	gb|AAG31698.1| immunoglobulin light chain VJC region [Danio rerio] 212 4e-53||gb|AAG31717.1| immunoglobulin light chain [Danio rerio] 186 2e-45||dbj|BAC81204.1| Immunoglobulin light chain [Cyprinus carpio] 170 1e-40
AF246184	Dr.29724	Immunoglobulin light chain type 1	iglc1	394251		394251	immunoglobulin light chain type 1	LG25	pir:S40314	Ig kappa chain - human	PROTGI=481979; PROTID=pir:S40314; PCT=51.55; ALN=97	pir:S38807	Ig light chain V-J region - mouse	PROTGI=543270; PROTID=pir:S38807; PCT=43.97; ALN=112			Mm.367031||Mm.370131||Mm.373832	Immunoglobulin light chain IgM Vk4/5-Jk2 from phosphatidylcholine binding B cell||GAT (HP20) anti-idiotypic Ab2 Ig (k) light chain against public idiotopes GAT antigen = Glu(60)Ala(30)Tyr(10) co-polymer||Anti-DNA immunoglobulin light chain IgM mRNA, antib	TC300991 GB|AAG31720.1|11139478|AF246184 immunoglobulin light chain {Danio rerio;} , complete	Danio rerio isolate LC1_14 immunoglobulin light chain mRNA, partial cds.	gb|AAG31720.1| immunoglobulin light chain [Danio rerio] 214 2e-54||gb|AAH93291.1| Unknown (protein for IMAGE:7401847) [Danio rerio] 137 3e-31||emb|CAB44588.1| immunoglobulin light chain [Acipenser baerii] 121 2e-26
AF250368	Dr.10447	Ferrochelatase	fech	58215	molecular function|ferrochelatase activity|IEA|GO:0004325|ZFIN|na//biological process|heme biosynthesis|IEA|GO:0006783|ZFIN|na//molecular function|lyase activity|IEA|GO:0016829|ZFIN|na//biological process|porphyrin biosynthesis|IEA|GO:0006779|ZFIN|na	58215	ferrochelatase	LG24	sp:P22830	Ferrochelatase, mitochondrial precursor (EC 4.99.1.1) (Protoheme ferro-	PROTGI=123052; PROTID=sp:P22830; PCT=76.86; ALN=381	pir:A37972	ferrochelatase (EC 4.99.1.1) precursor - mouse	PROTGI=109828; PROTID=pir:A37972; PCT=73.64; ALN=387	Hs.465221	Ferrochelatase (protoporphyria)	Mm.1070||Mm.341686||Mm.368319	Ferrochelatase||DNA binding protein with his-thr domain||Transcribed locus, weakly similar to XP_316923.1 Anopheles gambiae str. PEST ENSANGG00000020250 gene	TC272402 UP|Q9DFU9 (Q9DFU9) Ferrochelatase, complete	Danio rerio ferrochelatase (fch) mRNA, complete cds.	gb|AAG18514.1| ferrochelatase [Danio rerio] >gi|18858665|ref|NP_... 813 0.0 ||gb|AAH92711.1| Ferrochelatase [Danio rerio] 805 0.0 ||ref|NP_989527.1| ferrochelatase (protoporphyria) [Gallus gallus]... 627 e-178
AF252546	Dr.4363	Calcium/calmodulin-dependent serine protein kinase	cask	259195		259195	calcium/calmodulin-dependent serine protein kinase	LG9	ref:NP_003679.1	calcium/calmodulin-dependent serine protein kinase (MAGUK family) [Homo sapiens]	PROTGI=4502567; PROTID=ref:NP_003679.1; PCT=92.56; ALN=920	sp:O70589	Peripheral plasma membrane protein CASK (EC 2.7.1.-) (Calcium/	PROTGI=6166126; PROTID=sp:O70589; PCT=91.59; ALN=920	Hs.495984	Calcium/calmodulin-dependent serine protein kinase (MAGUK family)	Mm.370173	Calcium/calmodulin-dependent serine protein kinase	TC270483 UP|Q910A4 (Q910A4) CASK, complete	Danio rerio CASK mRNA, complete cds.	gb|AAK49110.1| CASK [Danio rerio] >gi|23308741|ref|NP_694420.1| ... 1834 0.0 ||ref|NP_001016204.1| hypothetical protein LOC548958 [Xenopus trop... 1728 0.0 ||emb|CAH71240.1| calcium/calmodulin-dependent serine protein kina... 1726 0.0
AF254955	Dr.4094	Aldehyde dehydrogenase 3 family, member D1	aldh3d1	282559	cellular component|cellular_component unknown|ND|GO:0008372|ZFIN|na//biological process|metabolism|IEA|GO:0008152|ZFIN|na//molecular function|oxidoreductase activity|IEA|GO:0016491|ZFIN|na	282559	aldehyde dehydrogenase 3 family, member D1	LG3	prf:2104286A		PROTGI=1093619; PROTID=prf:2104286A; PCT=53.08; ALN=471	sp:P47740	Fatty aldehyde dehydrogenase (EC 1.2.1.3) (Aldehyde dehydrogenase,	PROTGI=1352245; PROTID=sp:P47740; PCT=50.77; ALN=455	Hs.87539||Hs.523841	Aldehyde dehydrogenase 3 family, member B2||Aldehyde dehydrogenase 3 family, member B1	Mm.34137||Mm.109341||Mm.266843||Mm.359698	RIKEN cDNA 1700055N04 gene||Aldehyde dehydrogenase 3 family, member B1||RIKEN cDNA C130048D07 gene||RIKEN cDNA A530085O15 gene	TC292625 UP|Q7ZU10 (Q7ZU10) Aldehyde dehydrogenase 3 family, member D1, complete	Danio rerio aldehyde dehydrogenase mRNA, complete cds.	gb|AAH49338.1| Aldehyde dehydrogenase 3 family, member D1 [Danio... 961 0.0 ||emb|CAI20833.1| aldehyde dehydrogenase 3 family, member D1 [Dani... 952 0.0 ||ref|NP_001006999.1| fatty aldehyde dehydrogenase-like [Rattus no... 522 e-146
AF255044	Dr.10457	Ventral expressed homeobox	vent	64810	molecular function|DNA binding|IEA|GO:0003677|ZFIN|na//biological process|dorsal/ventral pattern formation|IGI|GO:0009953|ZFIN|na//cellular component|nucleus|IEA|GO:0005634|ZFIN|na//biological process|regulation of transcription, DNA-dependent|IEA|GO:0006	64810	ventral expressed homeobox	LG13	ref:NP_055283.1	VENT-like homeobox 2 [Homo sapiens]	PROTGI=7657180; PROTID=ref:NP_055283.1; PCT=32.77; ALN=156	ref:NP_062319.1	BarH-like 1 [Mus musculus]	PROTGI=9506423; PROTID=ref:NP_062319.1; PCT=36.61; ALN=97	Hs.37034||Hs.149548||Hs.547135	Homeo box A5||Homeo box B5||Hypothetical protein LOC285943	Mm.173||Mm.207	Homeo box A5||Homeo box B5	TC284489 UP|Q9DGM9 (Q9DGM9) Vent (Homeobox protein Vega2), complete	Danio rerio vent mRNA, complete cds.	gb|AAK37442.1| homeobox protein Vega2 [Danio rerio] >gi|18859547... 308 3e-82||gb|AAC59909.1| Vox-1 110 1e-22||gb|AAB03567.1| Xbr-1b 110 1e-22
AF257519	Dr.5294	Eukaryotic translation initiation factor 4e 1a	eif4e1a	79380	molecular function|RNA 7-methylguanosine cap binding|IDA|GO:0000340|ZFIN|na//molecular function|RNA binding|IEA|GO:0003723|ZFIN|na//cellular component|cytoplasm|IEA|GO:0005737|ZFIN|na//molecular function|translation initiation factor activity|IDA|GO:00037	79380	eukaryotic translation initiation factor 4e 1a		sp:P06730	Eukaryotic translation initiation factor 4E (eIF4E) (eIF-4E) (mRNA cap-	PROTGI=1352435; PROTID=sp:P06730; PCT=82.49; ALN=215	pir:I49644	translation initiation factor eIF-4E - mouse	PROTGI=2119940; PROTID=pir:I49644; PCT=83.41; ALN=215	Hs.249718	Eukaryotic translation initiation factor 4E	Mm.3941||Mm.327808	Eukaryotic translation initiation factor 4E||Similar to Eukaryotic translation initiation factor 4E (eIF4E) (eIF-4E) (mRNA cap-binding protein) (eIF-4F 25 kDa subunit)	TC279890 GB|AAG09794.1|9963996|AF257519 eukaryotic translation initiation factor eIF4E-1 {Danio rerio;} , complete	Danio rerio eukaryotic translation initiation factor eIF4E-1 mRNA, complete cds.	gb|AAH71364.1| Eif4e1a protein [Danio rerio] >gi|61213737|sp|Q9D... 404 e-111||gb|AAH78129.1| Eif4e protein [Xenopus laevis] >gi|7443509|pir||S... 374 e-102||ref|XP_420655.1| PREDICTED: similar to eIF-4E [Gallus gallus] 374 e-102
AF257743	Dr.4801	Phosphoribosylglycinamide formyltransferase	gart	58141	biological process|'de novo' IMP biosynthesis|IEA|GO:0006189|ZFIN|na//biological process|biosynthesis|IEA|GO:0009058|ZFIN|na//molecular function|catalytic activity|IEA|GO:0003824|ZFIN|na//cellular component|cytoplasm|IEA|GO:0005737|ZFIN|na//molecular func	58141	phosphoribosylglycinamide formyltransferase	LG1	sp:P22102	Trifunctional purine biosynthetic protein adenosine-3 [Includes:	PROTGI=131616; PROTID=sp:P22102; PCT=66.76; ALN=1015	sp:Q64737	Trifunctional purine biosynthetic protein adenosine-3 [Includes:	PROTGI=2500003; PROTID=sp:Q64737; PCT=67.35; ALN=1015	Hs.473648||Hs.539456	Phosphoribosylglycinamide formyltransferase, phosphoribosylglycinamide synthetase, phosphoribosylaminoimidazole synthetase||Transcribed locus, moderately similar to NP_689672.2 hypothetical protein MGC45438 [Homo sapiens]	Mm.4505	Phosphoribosylglycinamide formyltransferase	TC271037 UP|Q9I9E6 (Q9I9E6) Phosphoribosylglycinamide formyltransferase, complete	Danio rerio phosphoribosylglycinamide formyltransferase (gart) mRNA, complete cds.	gb|AAF71749.1| phosphoribosylglycinamide formyltransferase; Gart... 1983 0.0 ||gb|AAH47808.1| Gart protein [Danio rerio] 1768 0.0 ||dbj|BAD17913.1| glycinamide ribonucleotide synthetase-aminoimida... 1562 0.0
AF258786	Dr.2274	START domain containing 3	stard3	63998	biological process|C21-steroid hormone biosynthesis|IEA|GO:0006700|ZFIN|na//molecular function|cholesterol binding|IEA|GO:0015485|ZFIN|na//molecular function|cholesterol transporter activity|IEA|GO:0017127|ZFIN|na//molecular function|lipid binding|IEA|GO:	63998	START domain containing 3	LG19	pir:I38027	MLN 64 protein - human	PROTGI=2135214; PROTID=pir:I38027; PCT=70.57; ALN=435	ref:NP_067522.1	START domain containing 3 [Mus musculus]	PROTGI=10946984; PROTID=ref:NP_067522.1; PCT=70.11; ALN=435	Hs.77628	START domain containing 3	Mm.265546	START domain containing 3	TC292864 UP|Q6PH03 (Q6PH03) START domain containing 3, complete	Danio rerio MLN64-like protein (MLN64) mRNA, partial cds.	gb|AAH56766.1| START domain containing 3 [Danio rerio] >gi|41281... 866 0.0 ||emb|CAG02839.1| unnamed protein product [Tetraodon nigroviridis] 662 0.0 ||gb|AAH08356.1| Steroidogenic acute regulatory protein related [H... 612 e-173
AF259079	Dr.30320	Zgc:77315	zgc:77315	402966	biological process|mRNA processing|IEA|GO:0006397|ZFIN|na//cellular component|nucleus|IEA|GO:0005634|ZFIN|na//molecular function|pre-mRNA splicing factor activity|IEA|GO:0008248|ZFIN|na//cellular component|ribonucleoprotein complex|IEA|GO:0030529|ZFIN|na/	402966	zgc:77315		sp:P14678	Small nuclear ribonucleoprotein associated proteins B and B' (snRNP-B)	PROTGI=134037; PROTID=sp:P14678; PCT=94.96; ALN=236	ref:NP_038698.1	small nuclear ribonucleoprotein N [Mus musculus]	PROTGI=7305509; PROTID=ref:NP_038698.1; PCT=91.18; ALN=236	Hs.83753||Hs.525700||Hs.549712	Small nuclear ribonucleoprotein polypeptides B and B1||SNRPN upstream reading frame||Transcribed locus	Mm.88216||Mm.274995||Mm.372273	Small nuclear ribonucleoprotein B||Small nuclear ribonucleoprotein N||Transcribed locus, strongly similar to NP_003088.1 small nuclear ribonucleoprotein polypeptide N [Homo sapiens]	TC279308 UP|Q9I9E5 (Q9I9E5) SnRNP-associated protein (Zgc:77315 protein), complete	Danio rerio snRNP-associated protein mRNA, complete cds.	gb|AAF72188.1| snRNP-associated protein; SmB [Danio rerio] >gi|4... 226 5e-58||ref|NP_989930.1| small nuclear ribonucleoprotein B [Gallus gallu... 221 1e-56||gb|AAH24777.1| SNURF protein [Homo sapiens] >gi|7305509|ref|NP_0... 219 4e-56
AF260240	Dr.20610	Claudin 7	cldn7	60635	cellular component|integral to membrane|IEA|GO:0016021|ZFIN|na//cellular component|membrane|IEA|GO:0016020|ZFIN|na//molecular function|structural molecule activity|IEA|GO:0005198|ZFIN|na//cellular component|tight junction|IEA|GO:0005923|ZFIN|na	60635	claudin 7	LG10	ref:NP_001298.1	claudin 7 [Homo sapiens]	PROTGI=10835008; PROTID=ref:NP_001298.1; PCT=60; ALN=215	sp:Q9Z261	Claudin-7 [Gene: Cldn7] - Mus musculus (Mouse)	PROTGI=6685292; PROTID=sp:Q9Z261; PCT=59; ALN=215	Hs.513915	Claudin 7	Mm.281896	Claudin 7	TC291335 UP|CLDX_BRARE (Q9YH92) Claudin-like protein ZF4A22 (Claudin 7), complete	Danio rerio claudin7 mRNA, complete cds.	gb|AAH48367.1| Cldn7 protein [Danio rerio] >gi|4127539|emb|CAA09... 317 9e-85||emb|CAG01555.1| unnamed protein product [Tetraodon nigroviridis] 259 3e-67||gb|AAT64069.1| claudin 7a [Takifugu rubripes] 253 2e-65
AF262047	Dr.12392	Wu:fb37e07	zgc:101128	321875	biological process|electron transport|IEA|GO:0006118|ZFIN|na//molecular function|electron transporter activity|IEA|GO:0005489|ZFIN|na//molecular function|heme binding|IEA|GO:0020037|ZFIN|na//biological process|protein ubiquitination|IEA|GO:0016567|ZFIN|na	321875	zgc:101128	LG5	pir:T08775	hypothetical protein DKFZp586C1620.1 - human (fragment)	PROTGI=7512857; PROTID=pir:T08775; PCT=69.00; ALN=100	ref:NP_080833.1	androgen receptor N-terminal-interacting protein [Mus musculus]	PROTGI=13386058; PROTID=ref:NP_080833.1; PCT=69.96; ALN=243	Hs.48297	Ring finger and CHY zinc finger domain containing 1	Mm.159453	Ring finger and CHY zinc finger domain containing 1	TC271151 UP|Q90ZZ0 (Q90ZZ0) Zinc finger protein, complete	Danio rerio zinc finger protein mRNA, complete cds.	gb|AAH78283.1| Zinc finger protein ZFP [Danio rerio] 586 e-166||gb|AAK49413.1| zinc finger protein [Danio rerio] >gi|47086833|re... 581 e-164||emb|CAG02458.1| unnamed protein product [Tetraodon nigroviridis] 439 e-122
AF262978	Dr.5053	Kruppel-like factor 4	klf4	65238	biological process|erythrocyte differentiation|IMP|GO:0030218|ZFIN|na//molecular function|nucleic acid binding|IEA|GO:0003676|ZFIN|na//cellular component|nucleus|IC|GO:0005634|ZFIN|na//cellular component|nucleus|IEA|GO:0005634|ZFIN|na//biological process|	65238	Kruppel-like factor 4	LG2	ref:NP_057354.1	Kruppel-like factor [Homo sapiens]	PROTGI=7706469; PROTID=ref:NP_057354.1; PCT=81.45; ALN=124	ref:NP_034767.1	Kruppel-like factor 4 (gut) [Mus musculus]	PROTGI=6754456; PROTID=ref:NP_034767.1; PCT=35.83; ALN=408	Hs.107740	Kruppel-like factor 2 (lung)	Mm.26938	Kruppel-like factor 2 (lung)	TC292617 UP|Q9DFS2 (Q9DFS2) Biklf, complete	Danio rerio biklf mRNA, complete cds.	gb|AAH95010.1| Kruppel-like factor 4 [Danio rerio] >gi|11118646|... 842 0.0 ||gb|AAK76993.1| kruppel-like factor 4 [Danio rerio] 830 0.0 ||gb|AAL10792.1| Kruppel-like transcription factor neptune [Xenopu... 349 2e-94
AF263000	Dr.7743	Forkhead box H1	foxh1	57930	molecular function|DNA binding|IEA|GO:0003677|ZFIN|na//biological process|determination of left/right symmetry|IMP|GO:0007368|ZFIN|na//cellular component|nucleus|IEA|GO:0005634|ZFIN|na//biological process|regulation of mesoderm cell fate specification|TAS	57930	forkhead box H1	LG12	ref:NP_003914.1	forkhead box H1 [Homo sapiens]	PROTGI=4503657; PROTID=ref:NP_003914.1; PCT=35.60; ALN=356	sp:O88621	Forkhead box protein H1 (Forkhead activin signal transducer 1)	PROTGI=15214008; PROTID=sp:O88621; PCT=35.79; ALN=356	Hs.449410	Forkhead box H1	Mm.42011	Forkhead box H1	TC280629 UP|FXH1_BRARE (Q9I9E1) Forkhead box protein H1 (Forkhead activin signal transducer 1) (Fast-1) (Schmalspur protein), complete	Danio rerio FAST1 (fast1) mRNA, complete cds.	gb|AAH44340.1| Forkhead box H1 [Danio rerio] >gi|15214023|sp|Q9I... 830 0.0 ||gb|AAF81247.1| forkhead activin signal transducer FAST [Danio re... 825 0.0 ||emb|CAF97976.1| unnamed protein product [Tetraodon nigroviridis] 268 1e-69
AF270789	Dr.8300	Myogenic factor 5	myf5	58097	molecular function|DNA binding|IEA|GO:0003677|ZFIN|na//biological process|muscle development|IEA|GO:0007517|ZFIN|na//cellular component|nucleus|IEA|GO:0005634|ZFIN|na//biological process|regulation of transcription, DNA-dependent|IEA|GO:0006355|ZFIN|na	58097	myogenic factor 5		sp:P13349	Myogenic factor 5 (Myf-5) [Gene: MYF5] - Homo sapiens (Human)	PROTGI=127627; PROTID=sp:P13349; PCT=57.66; ALN=234	pir:S22825	myf-5 protein - mouse	PROTGI=110730; PROTID=pir:S22825; PCT=58.06; ALN=234	Hs.178023	Myogenic factor 5	Mm.4984	Myogenic factor 5	TC272704 UP|Q9I9H3 (Q9I9H3) Myogenic regulatory factor myf5, complete	Danio rerio muscle regulatory protein Myf5 mRNA, complete cds.	gb|AAG42686.1| muscle regulatory protein Myf5 [Danio rerio] >gi|... 379 e-104||gb|AAF70195.1| myogenic regulatory factor myf5 [Danio rerio] 376 e-103||gb|AAH90762.1| Myf5 protein [Danio rerio] 375 e-102
AF272962						286781	DMRT-like family A2 - a													Danio rerio doublesex-like protein Dmrt6 gene, partial cds., product = doublesex-like protein Dmrt6, location = <1..>94, protein_id = AAG18558.1, codon_start = 2, db_xref = GI:10567724, note = contains DM domain, name = CDS	gb|AAU85258.1| doublesex- and mab-3-related transcription factor... 72 6e-12||gb|AAG15563.1| doublesex-related protein Dmrt6 [Coturnix coturni... 72 6e-12||gb|AAG17546.1| DMRT4 protein [Oncorhynchus mykiss] 72 6e-12
AF274877	Dr.169	Zgc:101101	zgc:101101	334795	molecular function|receptor activity|IEA|GO:0004872|ZFIN|na	334795	zgc:101101	LG1	ref:NP_003968.1	aryl hydrocarbon receptor interacting protein [Homo sapiens]	PROTGI=4502009; PROTID=ref:NP_003968.1; PCT=66.07; ALN=331	sp:O08915	AH receptor-interacting protein (AIP) [Gene: Aip] - Mus musculus	PROTGI=6225017; PROTID=sp:O08915; PCT=66.67; ALN=331	Hs.412433	Aryl hydrocarbon receptor interacting protein	Mm.10433	Aryl-hydrocarbon receptor-interacting protein	TC279916 UP|Q90ZC5 (Q90ZC5) Ah receptor interacting protein, complete	Danio rerio Ah receptor interacting protein (aip) mRNA, complete cds.	gb|AAH78231.1| Ah receptor interacting protein [Danio rerio] >gi... 580 e-164||ref|NP_057875.1| aryl-hydrocarbon receptor-interacting protein [... 400 e-110||ref|NP_758830.2| aryl-hydrocarbon receptor-interacting protein [... 399 e-110
AF277097	Dr.11850	SRY-box containing gene 9b	sox9b	60642	molecular function|DNA binding|IEA|GO:0003677|ZFIN|na//biological process|otic placode formation|IGI|GO:0043049|ZFIN|na//biological process|otic placode formation|IMP|GO:0043049|ZFIN|na//biological process|regulation of transcription, DNA-dependent|IEA|GO	60642	SRY-box containing gene 9b	LG3	pir:A55204	transcription factor SOX9 - human	PROTGI=1082721; PROTID=pir:A55204; PCT=56.73; ALN=407	pir:S52469	SOX9 protein - mouse	PROTGI=1083510; PROTID=pir:S52469; PCT=55.97; ALN=407	Hs.2316	SRY (sex determining region Y)-box 9 (campomelic dysplasia, autosomal sex-reversal)	Mm.286407	SRY-box containing gene 9	TC281271 transcription factor Sox9b [Danio rerio]	Danio rerio HMG box transcription factor Sox9b (sox9b) mRNA, complete cds.	gb|AAG09815.1| HMG box transcription factor Sox9b [Danio rerio] ... 631 e-179||gb|AAH67133.1| Sox9b protein [Danio rerio] 616 e-174||gb|AAV59015.1| HMG-box transcription factor Sox9b [Danio rerio] 574 e-162
AF277172	Dr.1652	Makorin, ring finger protein, 2	mkrn2	170783	cellular component|intracellular|ISS|GO:0005622|ZFIN|na//molecular function|nucleic acid binding|IEA|GO:0003676|ZFIN|na//biological process|protein ubiquitination|IEA|GO:0016567|ZFIN|na//cellular component|ubiquitin ligase complex|IEA|GO:0000151|ZFIN|na//	170783	makorin, ring finger protein, 2	LG25	sp:Q9H000	Makorin 2 (HSPC070) [Gene: MKRN2] - Homo sapiens (Human)	PROTGI=17368929; PROTID=sp:Q9H000; PCT=59.06; ALN=412	ref:NP_075779.1	makorin, ring finger protein, 2 [Mus musculus]	PROTGI=12963621; PROTID=ref:NP_075779.1; PCT=61.23; ALN=412	Hs.279474	Makorin, ring finger protein, 2	Mm.101316	Makorin, ring finger protein, 2	TC269392 UP|MKR2_BRARE (Q9DFG8) Makorin 2, complete	Danio rerio Makorin RING zinc-finger protein 2 (mkrn2) mRNA, complete cds.	gb|AAG27597.1| Makorin RING zinc-finger protein 2 [Danio rerio] ... 821 0.0 ||gb|AAH65352.1| Mkrn2 protein [Danio rerio] 818 0.0 ||dbj|BAC24086.1| ring finger protein MAKORIN2 [Seriola quinquerad... 533 e-150
AF280090	Dr.10336	Dopachrome tautomerase	dct	58074	biological process|metabolism|IEA|GO:0008152|ZFIN|na//molecular function|oxidoreductase activity|IEA|GO:0016491|ZFIN|na//molecular function|structural molecule activity|IEA|GO:0005198|ZFIN|na	58074	dopachrome tautomerase	LG9	pir:YRHUR2	dopachrome isomerase (EC 5.3.3.12) precursor - human	PROTGI=2144386; PROTID=pir:YRHUR2; PCT=63.51; ALN=507	pir:S19243	tyrosinase-related protein TRP-2 [similarity] - mouse	PROTGI=111224; PROTID=pir:S19243; PCT=63.09; ALN=508	Hs.301865	Dopachrome tautomerase (dopachrome delta-isomerase, tyrosine-related protein 2)	Mm.19987	Dopachrome tautomerase	TC281936 UP|Q9I8G5 (Q9I8G5) Dopachrome tautomerase, complete	Danio rerio dopachrome tautomerase (dct) mRNA, complete cds.	gb|AAF81264.1| dopachrome tautomerase [Danio rerio] >gi|18858535... 999 0.0 ||gb|AAL84111.1| dopachrome tautomerase [Takifugu rubripes] 815 0.0 ||emb|CAG05915.1| unnamed protein product [Tetraodon nigroviridis] 808 0.0
AF281003																				AF281003 Danio rerio library (Hall T) Danio rerio cDNA similar to troponin C, mRNA sequence.	gb|AAH71546.1| Zgc:86932 [Danio rerio] >gi|50344824|ref|NP_00100... 85 1e-15||gb|AAH83392.1| Troponin C, slow [Danio rerio] >gi|56118753|ref|N... 80 4e-14||gb|AAO50211.1| cardiac troponin C [Danio rerio] 80 4e-14
AF286364						30749	nuclear receptor subfamily 5, group A, member 2													Danio rerio Ftz-F1 alpha (ff1a) gene, partial cds, alternatively spliced., product = Ftz-F1 alpha isoform 1, gene = ff1a, location = 599..>820, name = mRNA	gb|AAG28163.1| Ftz-F1 alpha isoform 2 [Danio rerio] 60 3e-07||gb|AAC60274.1| FTZ-F1 homolog [Danio rerio] >gi|24158439|ref|NP_... 60 3e-07||gb|AAK54449.1| nuclear receptor FF1aE [Danio rerio] 60 3e-07
AF286374	Dr.10343	ATPase, Na+/K+ transporting, alpha 1a.2 polypeptide	atp1a1a.2	64613	molecular function|ATP binding|IEA|GO:0005524|ZFIN|na//molecular function|ATPase activity, coupled to transmembrane movement of ions, phosphorylative mechanism|IEA|GO:0015662|ZFIN|na//molecular function|catalytic activity|IEA|GO:0003824|ZFIN|na//biologica	64613	ATPase, Na+/K+ transporting, alpha 1a.2 polypeptide	LG1	sp:P05023	Sodium/potassium-transporting ATPase alpha-1 chain precursor (EC	PROTGI=114374; PROTID=sp:P05023; PCT=79.47; ALN=1023	sp:Q9WV27	Sodium/potassium-transporting ATPase alpha-4 chain (EC 3.6.3.9)	PROTGI=18203577; PROTID=sp:Q9WV27; PCT=71.53; ALN=1020	Hs.36992||Hs.147111||Hs.367953||Hs.371889	ATPase, H+/K+ exchanging, alpha polypeptide||ATPase, H+/K+ transporting, nongastric, alpha polypeptide||ATPase, Na+/K+ transporting, alpha 4 polypeptide||ATPase, Na+/K+ transporting, alpha 1 polypeptide	Mm.12821||Mm.280103||Mm.361092	ATPase, H+/K+ transporting, alpha polypeptide||ATPase, Na+/K+ transporting, alpha 1 polypeptide||Mus musculus, Similar to ATPase, Na+/K+ transporting, alpha 1 polypeptide, clone IMAGE:5364125, mRNA	TC295637 UP|Q9DGL4 (Q9DGL4) Na+/K+ ATPase alpha subunit isoform 3, complete	Danio rerio Na+/K+ ATPase alpha subunit isoform 3 (atp1a1a.2) mRNA, complete cds.	gb|AAF98360.1| Na+/K+ ATPase alpha subunit isoform 3 [Danio reri... 1887 0.0 ||gb|AAH95306.1| Zgc:110523 protein [Danio rerio] >gi|66730569|ref... 1876 0.0 ||gb|AAH54630.1| ATPase, Na+/K+ transporting, alpha 1a.4 polypepti... 1619 0.0
AF286375	Dr.10198	ATPase, Na+/K+ transporting, beta 1a polypeptide	atp1b1a	64267	cellular component|membrane|IEA|GO:0016020|ZFIN|na//biological process|potassium ion transport|IEA|GO:0006813|ZFIN|na//biological process|sodium ion transport|IEA|GO:0006814|ZFIN|na//molecular function|sodium:potassium-exchanging ATPase activity|IEA|GO:00	64267	ATPase, Na+/K+ transporting, beta 1a polypeptide	LG6	sp:P05026	Sodium/potassium-transporting ATPase beta-1 chain (Sodium/potassium-	PROTGI=114392; PROTID=sp:P05026; PCT=58.53; ALN=297	pir:S09601	Na+/K+-exchanging ATPase (EC 3.6.3.9) beta chain - mouse	PROTGI=110736; PROTID=pir:S09601; PCT=57.53; ALN=297	Hs.291196	ATPase, Na+/K+ transporting, beta 1 polypeptide	Mm.4550	ATPase, Na+/K+ transporting, beta 1 polypeptide	TC291357 UP|Q7ZVX2 (Q7ZVX2) Atp1b1a protein, complete	Danio rerio Na+/K+ ATPase beta subunit isoform 1 (atp1b1a) mRNA, complete cds.	gb|AAH66590.1| ATPase, Na+/K+ transporting, beta 1a polypeptide ... 645 0.0 ||emb|CAI21295.1| ATPase, Na+\/K+ transporting, beta 1a polypeptid... 632 e-179||gb|AAF98361.1| Na+/K+ ATPase beta subunit isoform 1 [Danio rerio] 630 e-179
AF288217	Dr.17536	Translationally controlled tumor protein	tctp	30723	biological process|biological_process unknown|ND|GO:0000004|ZFIN|na//cellular component|cytoplasm|IEA|GO:0005737|ZFIN|na//molecular function|molecular_function unknown|ND|GO:0005554|ZFIN|na	30723	translationally controlled tumor protein	LG1	sp:P13693	Translationally controlled tumor protein (TCTP) (p23) (Histamine-	PROTGI=136479; PROTID=sp:P13693; PCT=66.86; ALN=171	sp:P14701		PROTGI=136481; PROTID=sp:P14701; PCT=65.70; ALN=171	Hs.296753||Hs.302015||Hs.374596||Hs.486676||Hs.496303||Hs.500009||Hs.520016	Transcribed locus, strongly similar to NP_033455.1 tumor protein, translationally-controlled 1 [Mus musculus]||Apoptosis inhibitor||Tumor protein, translationally-controlled 1||Similar to Translationally controlled tumor protein (TCTP) (p23) (Histamine-re	Mm.296463||Mm.296922||Mm.359433||Mm.366763	Transcribed locus, moderately similar to XP_344073.1 similar to Translationally controlled tumor protein (TCTP) (p23) (21 kDa polypeptide) (p21) (Lens epithelial protein) [Rattus norvegicus]||Tumor protein, translationally-controlled 1||Similar to Transla	TC279251 UP|TCTP_BRARE (Q9DGK4) Translationally-controlled tumor protein (TCTP), complete	Danio rerio translationally-controlled tumor protein (tct1) mRNA, complete cds.	sp|Q9DGK4|TCTP_BRARE Translationally-controlled tumor protein (T... 343 5e-93||gb|AAH49059.1| Translationally controlled tumor protein [Danio r... 340 4e-92||gb|AAK27316.1| translationally controlled tumor protein [Labeo r... 330 6e-89
AF288409	Dr.30561	Suppressor of Ty 5 homolog (S. cerevisiae)	supt5h	64275	biological process|regulation of transcription, DNA-dependent|IEA|GO:0006355|ZFIN|na//molecular function|transcriptional elongation regulator activity|IEA|GO:0003711|ZFIN|na	64275	suppressor of Ty 5 homolog (S. cerevisiae)	LG15	pir:S21054	DNA-directed RNA polymerase (EC 2.7.7.6) II largest chain - human	PROTGI=105878; PROTID=pir:S21054; PCT=34.11; ALN=201	pir:T42204	chromatin structural protein homolog Supt5hp - mouse	PROTGI=7513615; PROTID=pir:T42204; PCT=87.74; ALN=1082	Hs.437056	Suppressor of Ty 5 homolog (S. cerevisiae)	Mm.285906	Suppressor of Ty 5 homolog (S. cerevisiae)	TC281050 UP|Q9DDT5 (Q9DDT5) Transcription elongation regulator FOGGY, complete	Danio rerio transcription elongation regulator FOGGY (foggy) mRNA, complete cds.	gb|AAG37030.1| transcription elongation regulator FOGGY [Danio r... 1939 0.0 ||gb|AAH24203.1| Suppressor of Ty 5 homolog [Homo sapiens] >gi|410... 1770 0.0 ||dbj|BAA24075.1| DSIF p160 [Homo sapiens] 1767 0.0
AF290981	Dr.5578	Ornithine decarboxylase 1	odc1	114426	molecular function|catalytic activity|IEA|GO:0003824|ZFIN|na//biological process|polyamine biosynthesis|IEA|GO:0006596|ZFIN|na	114426	ornithine decarboxylase 1	LG17	sp:P11926	Ornithine decarboxylase (EC 4.1.1.17) (ODC) [Gene: ODC1] - Homo	PROTGI=118377; PROTID=sp:P11926; PCT=77.15; ALN=442	sp:P00860	Ornithine decarboxylase (EC 4.1.1.17) (ODC) [Gene: Odc1 or Odc] - Mus	PROTGI=118379; PROTID=sp:P00860; PCT=74.78; ALN=456	Hs.467701	Ornithine decarboxylase 1	Mm.34102||Mm.297134||Mm.297750||Mm.312092||Mm.361698	Ornithine decarboxylase, structural 1||Similar to Ornithine decarboxylase (ODC)||Gene model 853, (NCBI)||Transcribed locus, weakly similar to NP_038642.1 ornithine decarboxylase, structural 1 [Mus musculus]||Transcribed locus, strongly similar to NP_03864	TC268664 UP|Q9DGJ4 (Q9DGJ4) Ornithine decarboxylase 1 (Odc1 protein), complete	Danio rerio ornithine decarboxylase mRNA, complete cds.	gb|AAH63932.1| Ornithine decarboxylase 1 [Danio rerio] >gi|18652... 932 0.0 ||gb|AAO92750.1| ornithine decarboxylase [Paralichthys olivaceus] 761 0.0 ||gb|AAH74547.1| Ornithine decarboxylase 1 [Xenopus tropicalis] >g... 723 0.0
AF295373	Dr.6496	Ferritin, heavy polypeptide 1	fth1	58108	molecular function|binding|IEA|GO:0005488|ZFIN|na//molecular function|ferric iron binding|IEA|GO:0008199|ZFIN|na//biological process|iron ion homeostasis|IEA|GO:0006879|ZFIN|na//biological process|iron ion transport|IEA|GO:0006826|ZFIN|na	58108	ferritin, heavy polypeptide 1	LG7	sp:P02794	Ferritin heavy chain (Ferritin H subunit) [Gene: FTH1 or FTH or FTHL6]	PROTGI=120516; PROTID=sp:P02794; PCT=79.07; ALN=172	sp:P09528	Ferritin heavy chain (Ferritin H subunit) [Gene: Fth] - Mus musculus	PROTGI=120517; PROTID=sp:P09528; PCT=80.12; ALN=171	Hs.380638||Hs.380999||Hs.449153||Hs.471284||Hs.514143||Hs.536102||Hs.537279	Similar to ferritin, heavy polypeptide-like 17||Transcribed locus, moderately similar to NP_005527.1 inositol(myo)-1(or 4)-monophosphatase 1 [Homo sapiens]||Transcribed locus, moderately similar to XP_372202.2 similar to ferritin, heavy polypeptide-like 1	Mm.289995	Transcribed locus, weakly similar to XP_372202.2 similar to ferritin, heavy polypeptide-like 17 [Homo sapiens]	TC290790 UP|Q9DDT0 (Q9DDT0) Ferritin heavy chain (Ferritin, heavy polypeptide 1), complete	Danio rerio ferritin heavy chain (fth1) mRNA, complete cds.	gb|AAH45278.1| Ferritin, heavy polypeptide 1 [Danio rerio] >gi|1... 364 2e-99||emb|CAF92096.1| unnamed protein product [Tetraodon nigroviridis] 327 3e-88||gb|AAB34575.1| ferritin heavy subunit; ferritin H [Salmo salar] ... 327 5e-88
AF295377	Dr.29147	CD81 antigen	cd81	58031	cellular component|integral to membrane|IEA|GO:0016021|ZFIN|na	58031	CD81 antigen	LG7	pir:A35649	cell surface protein TAPA-1 - human	PROTGI=105601; PROTID=pir:A35649; PCT=64.29; ALN=234	pir:A46472	cell surface protein TAPA-1 - mouse	PROTGI=346871; PROTID=pir:A46472; PCT=65.13; ALN=234	Hs.54457	CD81 antigen (target of antiproliferative antibody 1)	Mm.806	CD 81 antigen	TC270294 UP|Q6PFU1 (Q6PFU1) CD81 antigen, complete	Danio rerio Cd81 (cd81) mRNA, complete cds.	gb|AAH57419.1| CD81 antigen [Danio rerio] >gi|41282105|ref|NP_57... 489 e-136||gb|AAG37840.1| Cd81 [Danio rerio] 487 e-135||gb|AAH78389.1| Zgc:92411 [Danio rerio] >gi|51230567|ref|NP_00100... 313 3e-83
AF295804	Dr.1706	Rho-associated, coiled-coil containing protein kinase 2	rock2	317747	molecular function|ATP binding|IEA|GO:0005524|ZFIN|na//molecular function|kinase activity|IEA|GO:0016301|ZFIN|na//molecular function|protein serine/threonine kinase activity|IEA|GO:0004674|ZFIN|na//molecular function|transferase activity|IEA|GO:0016740|ZF	317747	rho-associated, coiled-coil containing protein kinase 2		ref:NP_004841.1	Rho-associated, coiled-coil containing protein kinase 2 [Homo sapiens]	PROTGI=4759044; PROTID=ref:NP_004841.1; PCT=76.08; ALN=1365	ref:NP_033098.1	Rho-associated coiled-coil forming kinase 2 [Mus musculus]	PROTGI=6677761; PROTID=ref:NP_033098.1; PCT=75.93; ALN=1364	Hs.58617||Hs.544102	Rho-associated, coiled-coil containing protein kinase 2||Transcribed locus	Mm.276024	Rho-associated coiled-coil forming kinase 2	TC270630 UP|Q90Y37 (Q90Y37) Rho coiled-coil associated kinase alpha, complete	Danio rerio rho coiled-coil associated kinase alpha mRNA, complete cds.	gb|AAK97854.1| rho coiled-coil associated kinase alpha [Danio re... 2538 0.0 ||ref|NP_776877.1| Rho-associated, coiled-coil containing protein ... 1923 0.0 ||ref|NP_033098.1| Rho-associated coiled-coil forming kinase 2 [Mu... 1921 0.0
AF302805	Dr.4957	Myeloid cell leukemia sequence 1a	mcl1a	58122	biological process|regulation of apoptosis|IEA|GO:0042981|ZFIN|na	58122	myeloid cell leukemia sequence 1a	LG19	ref:NP_068779.1	myeloid cell leukemia sequence 1 isoform 1 [Homo sapiens]	PROTGI=11386165; PROTID=ref:NP_068779.1; PCT=40.68; ALN=226	ref:NP_032588.1	myeloid cell leukemia sequence 1 [Mus musculus]	PROTGI=6678824; PROTID=ref:NP_032588.1; PCT=38.63; ALN=226	Hs.409816||Hs.532826	MRNA; cDNA DKFZp434K0610 (from clone DKFZp434K0610)||Myeloid cell leukemia sequence 1 (BCL2-related)	Mm.1639	Myeloid cell leukemia sequence 1	TC268897 UP|Q9I9N3 (Q9I9N3) Cell death regulator Mcl-1a, complete	Danio rerio cell death regulator Mcl-1a mRNA, complete cds.	gb|AAF66961.1| Mcl-1a [Danio rerio] >gi|12642574|gb|AAK00290.1| ... 486 e-136||gb|AAH92707.1| Mcl1a protein [Danio rerio] 455 e-126||gb|AAH92680.1| Myeloid cell leukemia sequence 1b [Danio rerio] >... 178 3e-43
AF315945						245698	flotillin 2a												TC269829 UP|FLT2_BRARE (Q98TZ8) Flotillin-2a (Reggie-1a) (REG-1), complete	Danio rerio reggie 1a gene, partial cds., product = reggie 1a, location = <1..1186, protein_id = AAK07564.1, codon_start = 2, db_xref = GI:12751181, name = CDS	sp|Q98TZ8|FLT2_BRARE Flotillin-2a (Reggie-1a) (REG-1) 785 0.0 ||gb|AAK07564.1| reggie 1a [Danio rerio] 707 0.0 ||ref|NP_956933.1| hypothetical protein LOC393612 [Danio rerio] >g... 705 0.0
AF321194	Dr.27054	CUG triplet repeat, RNA binding protein 2	cugbp2	373117	molecular function|RNA binding|IEA|GO:0003723|ZFIN|na//cellular component|ribonucleoprotein complex|IEA|GO:0030529|ZFIN|na//cellular component|viral nucleocapsid|IEA|GO:0019013|ZFIN|na	373117	CUG triplet repeat, RNA binding protein 2	LG4	ref:NP_006552.1	CUG triplet repeat, RNA binding protein 2 [Homo sapiens]	PROTGI=5729816; PROTID=ref:NP_006552.1; PCT=90.84; ALN=486	ref:NP_034290.1	CUG triplet repeat,RNA binding protein 2 [Mus musculus]	PROTGI=6753780; PROTID=ref:NP_034290.1; PCT=91.82; ALN=486	Hs.309288	CUG triplet repeat, RNA binding protein 2	Mm.147091||Mm.371977	RIKEN cDNA D230046B21 gene||Transcribed locus, strongly similar to NP_034290.1 CUG triplet repeat,RNA binding protein 2 [Mus musculus]	TC272937 UP|Q6P0B1 (Q6P0B1) Cugbp2 protein, partial (87%)	Danio rerio Napor mRNA, complete cds.	gb|AAH65686.1| Cugbp2 protein [Danio rerio] 763 0.0 ||emb|CAA09103.1| ETR-R3b protein [Rattus norvegicus] 712 0.0 ||emb|CAH68907.1| CUG triplet repeat, RNA binding protein 2 [Danio... 711 0.0
AF331967						114440	zona pellucida glycoprotein 2.4												TC289743 UP|Q98SS1 (Q98SS1) Egg envelope protein ZP2 variant C, complete	Danio rerio egg envelope protein ZP2 variant C (zp2) gene, exons 1 through 8 and complete cds., product = egg envelope protein ZP2 variant C, gene = zp2, location = join(379..760,834..1021,1090..1187,1260..1417,1488..1680,1746..1893,1973..2048,2117..2232	gb|AAK16579.1| egg envelope protein ZP2 variant C [Danio rerio] ... 831 0.0 ||gb|AAK16577.1| egg envelope protein ZP2 variant B [Danio rerio] ... 805 0.0 ||gb|AAH93133.1| Zp2.4 protein [Danio rerio] 804 0.0
AF332623	Dr.29074	Ubiquitin-conjugating enzyme E2I2	ube2i2	114445	molecular function|ligase activity|IEA|GO:0016874|ZFIN|na//biological process|protein modification|IEA|GO:0006464|ZFIN|na//molecular function|ubiquitin conjugating enzyme activity|IEA|GO:0004840|ZFIN|na//biological process|ubiquitin cycle|IEA|GO:0006512|Z	114445	ubiquitin-conjugating enzyme E2I2	LG3	pdb:1A3S		PROTGI=3212324; PROTID=pdb:1A3S; PCT=99.36; ALN=157	pdb:1U9A		PROTGI=2194010; PROTID=pdb:1U9A; PCT=99.36; ALN=157	Hs.302903	Ubiquitin-conjugating enzyme E2I (UBC9 homolog, yeast)	Mm.240044||Mm.327558||Mm.370686	Ubiquitin-conjugating enzyme E2I||Similar to Chain A, Human Ubiquitin-Conjugating Enzyme Ubc9||Transcribed locus, strongly similar to NP_003336.1 ubiquitin-conjugating enzyme E2I (UBC9 homolog, yeast) [Homo sapiens]	TC291976 UP|Q9DDJ0 (Q9DDJ0) Ubiquitin-conjugating enzyme 9-2 (Ubiquitin-conjugating enzyme E2I2) (Ube2i2 protein), complete	Danio rerio ubiquitin-conjugating enzyme 9-2 (Ubc9-2) mRNA, complete cds.	dbj|BAD92225.1| ubiquitin-conjugating enzyme E2I variant [Homo s... 338 2e-91||gb|AAH58302.1| Ubiquitin-conjugating enzyme E2I2 [Danio rerio] >... 334 4e-90||pdb|1U9B| MurineHUMAN UBIQUITIN-Conjugating Enzyme Ubc9 >gi|219... 333 8e-90
AF332983	Dr.4647	Zgc:56330	zgc:56330	324490	molecular function|eukaryotic initiation factor 4E binding|IEA|GO:0008190|ZFIN|na//biological process|negative regulation of translational initiation|IEA|GO:0045947|ZFIN|na//molecular function|translation initiation factor activity|IEA|GO:0003743|ZFIN|na	324490	zgc:56330	LG14	ref:NP_003723.1	eukaryotic translation initiation factor 4E binding protein 3 [Homo sapiens]	PROTGI=4503537; PROTID=ref:NP_003723.1; PCT=68.75; ALN=112	ref:NP_034254.1	eukaryotic translation initiation factor 4E binding protein 2 [Mus musculus]	PROTGI=6753742; PROTID=ref:NP_034254.1; PCT=58.41; ALN=107					TC279917 UP|Q98TT6 (Q98TT6) EIF4E-binding protein 3 (Eukaryotic translation initiation factor 4E binding protein 3), complete	Danio rerio eIF4E-binding protein 3 mRNA, complete cds.	gb|AAH46079.1| Eukaryotic translation initiation factor 4E bindi... 203 1e-51||emb|CAG08393.1| unnamed protein product [Tetraodon nigroviridis] 167 8e-41||gb|AAH85595.1| Zgc:103720 [Danio rerio] >gi|55925472|ref|NP_0010... 147 1e-34
AF336123	Dr.4823	Frizzled homolog 7a	fzd7a	30369	molecular function|G-protein coupled receptor activity|IEA|GO:0004930|ZFIN|na//biological process|cell surface receptor linked signal transduction|IEA|GO:0007166|ZFIN|na//biological process|development|IEA|GO:0007275|ZFIN|na//cellular component|membrane|I	30369	frizzled homolog 7a	LG9	ref:NP_003498.1	frizzled 7 [Homo sapiens]	PROTGI=4503833; PROTID=ref:NP_003498.1; PCT=83.89; ALN=529	sp:Q61090	Frizzled 7 precursor (Frizzled-7) (Fz-7) (mFz7) [Gene: Fzd7] - Mus	PROTGI=17433028; PROTID=sp:Q61090; PCT=81.62; ALN=542	Hs.173859	Frizzled homolog 7 (Drosophila)	Mm.297906	Frizzled homolog 7 (Drosophila)	TC291945 UP|Q90ZT3 (Q90ZT3) Frizzled 7b, complete	Danio rerio frizzled 7b mRNA, complete cds.	emb|CAC37335.1| Frizzled 7 protein [Danio rerio] 1165 0.0 ||gb|AAH56280.1| Fzd7a protein [Danio rerio] 1163 0.0 ||gb|AAK49948.1| frizzled 7b [Danio rerio] >gi|32996705|ref|NP_571... 1163 0.0
AF337035	Dr.12403	Roundabout homolog 2	robo2	60309	biological process|axon guidance|IMP|GO:0007411|ZFIN|na//biological process|axon guidance|TAS|GO:0007411|ZFIN|na	60309	roundabout homolog 2	LG15	ref:NP_002932.1	roundabout 1 isoform a [Homo sapiens]	PROTGI=4506569; PROTID=ref:NP_002932.1; PCT=49.59; ALN=1470	pir:T30805	dutt1 protein - mouse	PROTGI=7513636; PROTID=pir:T30805; PCT=48.94; ALN=1484	Hs.13305||Hs.143754	Roundabout, axon guidance receptor, homolog 2 (Drosophila)||Homo sapiens, clone IMAGE:5744974, mRNA	Mm.171736	Roundabout homolog 2 (Drosophila)	TC284322 UP|Q90Z70 (Q90Z70) Roundabout2, complete	Danio rerio roundabout2 (robo2) mRNA, complete cds.	gb|AAK58427.1| roundabout2 [Danio rerio] >gi|18859319|ref|NP_571... 2747 0.0 ||sp|Q7TPD3|ROBO2_MOUSE Roundabout homolog 2 precursor 1974 0.0 ||sp|Q9HCK4|ROBO2_HUMAN Roundabout homolog 2 precursor >gi|6188889... 1906 0.0
AF348959	Dr.30279	Hypothetical protein LOC407625	LOC407625	407625		407625	hypothetical protein LOC407625		pir:T00076	hypothetical protein KIAA0462 - human (fragment)	PROTGI=7512992; PROTID=pir:T00076; PCT=74.77; ALN=107				Hs.121406||Hs.148078	Hypothetical protein LOC284513||Retinoblastoma-associated factor 600	Mm.318691||Mm.360226||Mm.373154	RIKEN cDNA 1810009A16 gene||Transcribed locus, strongly similar to NP_666269.2 RIKEN cDNA C230096C10 gene [Mus musculus]||Transcribed locus, moderately similar to XP_355528.2 RIKEN cDNA 1810009A16 gene [Mus musculus]	TC285008 similar to UP|Q8IXJ4 (Q8IXJ4) Retinoblastoma-associated factor 600-like protein, partial (35%)	Danio rerio unknown mRNA.	gb|AAK26392.1| unknown [Danio rerio] 219 2e-56||emb|CAG03215.1| unnamed protein product [Tetraodon nigroviridis] 198 5e-50||emb|CAI20974.1| retinoblastoma-associated factor 600 (RBAF600) [... 172 3e-42
AF354750	Dr.20872	Proteasome (prosome, macropain) subunit, alpha type, 6a	psma6a	171585	cellular component|cytosol|IEA|GO:0005829|ZFIN|na//molecular function|endopeptidase activity|IEA|GO:0004175|ZFIN|na//molecular function|hydrolase activity|IEA|GO:0016787|ZFIN|na//molecular function|peptidase activity|IEA|GO:0008233|ZFIN|na//cellular compo	171585	proteasome (prosome, macropain) subunit, alpha type, 6a	LG17	pir:S30274	proteasome endopeptidase complex (EC 3.4.25.1) iota chain - human	PROTGI=418785; PROTID=pir:S30274; PCT=91; ALN=219	ref:NP_036098.1	proteasome (prosome, macropain) subunit, alpha type 6 [Mus musculus]	PROTGI=6755198; PROTID=ref:NP_036098.1; PCT=91; ALN=219	Hs.446260||Hs.534481||Hs.537030	Proteasome (prosome, macropain) subunit, alpha type, 6||Transcribed locus, strongly similar to XP_509906.1 similar to Proteasome subunit alpha type 6 (Proteasome iota chain) (Macropain iota chain) (Multicatalytic endopeptidase complex iota chain) [Pan tro	Mm.30210	Proteasome (prosome, macropain) subunit, alpha type 6	TC291847 homologue to UP|PSA6_HUMAN (P60900) Proteasome subunit alpha type 6 (Proteasome iota chain) (Macropain iota chain) (Multicatalytic endopeptidase complex iota chain) (27 kDa prosomal protein) (PROS-27) (p27K) , complete	Danio rerio proteasome subunit alpha Type 6-A (psma6a) mRNA, complete cds.	gb|AAH55520.1| Unknown (protein for MGC:66161) [Danio rerio] 495 e-139||ref|NP_001002589.1| hypothetical protein LOC436862 [Danio rerio]... 476 e-133||emb|CAG00121.1| unnamed protein product [Tetraodon nigroviridis] 475 e-132
AF354754						118437	knypek													Danio rerio glypican Knypek (kny) gene, complete cds., product = glypican Knypek, gene = kny, location = 1..1674, protein_id = AAK69693.1, codon_start = 1, db_xref = GI:14582860, name = CDS	gb|AAK69693.1| glypican Knypek [Danio rerio] >gi|18858941|ref|NP... 1033 0.0 ||emb|CAF92892.1| unnamed protein product [Tetraodon nigroviridis] 637 0.0 ||dbj|BAC16795.1| glypican-4 [Xenopus laevis] 610 e-172
AF359242	Dr.6570	Zgc:55257	zgc:55257	338302		338302	zgc:55257		sp:Q99966	Cbp/p300-interacting transactivator 1 (Melanocyte-specific protein 1)	PROTGI=3914067; PROTID=sp:Q99966; PCT=46.85; ALN=99	ref:NP_034958.1	Cbp/p300-interacting transactivator, with Glu/Asp-rich carboxy-terminal domain, 2 [Mus musculus]	PROTGI=6754742; PROTID=ref:NP_034958.1; PCT=39.33; ALN=255	Hs.82071	Cbp/p300-interacting transactivator, with Glu/Asp-rich carboxy-terminal domain, 2	Mm.272321	Cbp/p300-interacting transactivator, with Glu/Asp-rich carboxy-terminal domain, 2	TC269120 UP|Q90ZR5 (Q90ZR5) Cbp/p300-interacting transactivator, with Glu/Asp-rich carboxy-terminal domain, 2, complete	Danio rerio CBP/p300-interacting transactivator (Cited3) mRNA, complete cds.	gb|AAH49298.1| Cbp/p300-interacting transactivator, with Glu/Asp... 377 e-103||gb|AAO48505.2| CBP/p300-interacting transactivator; Cited3 [Cten... 354 2e-96||ref|NP_990049.1| CBP/p300-interacting transactivator [Gallus gal... 201 1e-50
AF359424	Dr.1056	Claudin f	cldnf	81585	cellular component|integral to membrane|IEA|GO:0016021|ZFIN|na	81585	claudin f	LG15	ref:NP_001296.1	claudin 4 [Homo sapiens]	PROTGI=4502877; PROTID=ref:NP_001296.1; PCT=52.13; ALN=188	sp:O35054	Claudin-4 (Clostridium perfringens enterotoxin receptor) (CPE-	PROTGI=6685275; PROTID=sp:O35054; PCT=52.85; ALN=193	Hs.520942	Claudin 4	Mm.7339||Mm.86652	Claudin 4||Claudin 13	TC281765 UP|Q90XS0 (Q90XS0) Claudin f, complete	Danio rerio claudin f (cldnf) mRNA, complete cds.	gb|AAL01831.1| claudin f [Danio rerio] >gi|18858439|ref|NP_57184... 407 e-112||gb|AAH92717.1| Unknown (protein for MGC:109866) [Danio rerio] 404 e-111||gb|AAT64052.1| claudin 27b [Takifugu rubripes] 275 5e-72
AF359425	Dr.3454	Claudin e	cldne	81584	cellular component|integral to membrane|IEA|GO:0016021|ZFIN|na	81584	claudin e	LG15	ref:NP_001296.1	claudin 4 [Homo sapiens]	PROTGI=4502877; PROTID=ref:NP_001296.1; PCT=63.11; ALN=205	sp:O35054	Claudin-4 (Clostridium perfringens enterotoxin receptor) (CPE-	PROTGI=6685275; PROTID=sp:O35054; PCT=62.32; ALN=205	Hs.520942	Claudin 4	Mm.7339||Mm.86652	Claudin 4||Claudin 13	TC268785 UP|Q90XR9 (Q90XR9) Claudin e (Cldne protein), complete	Danio rerio claudin e (cldne) mRNA, complete cds.	gb|AAL01832.1| claudin e [Danio rerio] >gi|38571648|gb|AAH62846.... 340 9e-92||gb|AAT64053.1| claudin 28a [Takifugu rubripes] 276 2e-72||gb|AAT64065.1| claudin 28b [Takifugu rubripes] 268 3e-70
AF359429	Dr.2094	Claudin 11	cldn11	81592	cellular component|integral to membrane|IEA|GO:0016021|ZFIN|na	81592	claudin 11	LG24	ref:NP_005593.2	claudin 11 [Homo sapiens]	PROTGI=10938016; PROTID=ref:NP_005593.2; PCT=47.69; ALN=193	ref:NP_032796.1	claudin 11 [Mus musculus]	PROTGI=6679186; PROTID=ref:NP_032796.1; PCT=48.98; ALN=194	Hs.31595	Claudin 11 (oligodendrocyte transmembrane protein)	Mm.4425	Claudin 11	TC284448 UP|Q90XR5 (Q90XR5) Claudin 11, complete	Danio rerio claudin 11 (cldn11) mRNA, complete cds.	gb|AAL01836.1| claudin 11 [Danio rerio] >gi|18858431|ref|NP_5718... 506 e-141||ref|NP_001002624.1| hypothetical protein LOC436897 [Danio rerio]... 230 1e-58||emb|CAF95893.1| unnamed protein product [Tetraodon nigroviridis] 218 4e-55
AF361478	Dr.14669	UDP-glucose dehydrogenase	ugdh	116991		116991	UDP-glucose dehydrogenase	LG1	ref:NP_003350.1	UDP-glucose dehydrogenase [Homo sapiens]	PROTGI=4507813; PROTID=ref:NP_003350.1; PCT=84.04; ALN=492	sp:O70475	UDP-glucose 6-dehydrogenase (EC 1.1.1.22) (UDP-Glc dehydrogenase) (UDP-	PROTGI=6136117; PROTID=sp:O70475; PCT=83.64; ALN=492	Hs.28309	UDP-glucose dehydrogenase	Mm.344831	UDP-glucose dehydrogenase	TC269745 UP|Q90XP7 (Q90XP7) UDP-glucose dehydrogenase, complete	Danio rerio UDP-glucose dehydrogenase (ugdh) mRNA, complete cds.	gb|AAL24467.1| UDP-glucose dehydrogenase [Danio rerio] >gi|18859... 369 e-100||emb|CAF94212.1| unnamed protein product [Tetraodon nigroviridis] 306 2e-81||ref|XP_423246.1| PREDICTED: similar to UDP-glucose dehydrogenase... 277 9e-73
AF364083	Dr.29006	Guanine nucleotide binding protein (G protein), gamma 3	gng3	114462		114462	guanine nucleotide binding protein (G protein), gamma 3	LG21	ref:NP_036334.1	guanine nucleotide binding protein (G protein), gamma 3 [Homo sapiens]	PROTGI=6912394; PROTID=ref:NP_036334.1; PCT=93.33; ALN=75	pir:JC4340	GTP-binding regulatory protein gamma-3 chain - mouse	PROTGI=1363968; PROTID=pir:JC4340; PCT=93.33; ALN=75	Hs.179915	Guanine nucleotide binding protein (G protein), gamma 3	Mm.329700	Guanine nucleotide binding protein (G protein), gamma 3 subunit	TC279694 UP|Q90Z40 (Q90Z40) G-protein gamma 3 subunit, complete	Danio rerio G-protein gamma 3 subunit mRNA, complete cds.	gb|AAH76314.1| Guanine nucleotide binding protein (G protein), g... 154 4e-36||emb|CAG01580.1| unnamed protein product [Tetraodon nigroviridis] 152 2e-35||ref|XP_540904.1| PREDICTED: similar to guanine nucleotide bindin... 148 3e-34
AF364084	Dr.1209	Signal sequence receptor, beta	ssr2	83414		83414	signal sequence receptor, beta	LG13	pir:S41063	translocon-associated protein beta chain - human	PROTGI=631473; PROTID=pir:S41063; PCT=86; ALN=183				Hs.74564	Signal sequence receptor, beta (translocon-associated protein beta)	Mm.7091	Signal sequence receptor, beta	TC268619 UP|Q90Z39 (Q90Z39) Translocon-associated protein beta, complete	Danio rerio translocon-associated protein beta mRNA, complete cds.	gb|AAH75915.1| Signal sequence receptor, beta [Danio rerio] >gi|... 336 7e-91||gb|AAK61351.1| translocon-associated protein beta [Danio rerio] 326 7e-88||ref|NP_001006561.1| similar to glycoprotein 25H [Gallus gallus] ... 313 6e-84
AF364085	Dr.12411	Zgc:85649	zgc:85649	337046		337046	zgc:85649	LG5	sp:P43487	Ran-specific GTPase-activating protein (Ran binding protein 1)	PROTGI=1172837; PROTID=sp:P43487; PCT=73.13; ALN=197	sp:P34022	Ran-specific GTPase-activating protein (Ran binding protein 1)	PROTGI=464544; PROTID=sp:P34022; PCT=73.27; ALN=199	Hs.24763||Hs.199561	RAN binding protein 1||RAN binding protein 2	Mm.3752	RAN binding protein 1	TC291347 UP|Q90Z38 (Q90Z38) Ran binding protein 1, complete	Danio rerio Ran binding protein 1 mRNA, complete cds.	gb|AAK61352.1| Ran binding protein 1 [Danio rerio] >gi|47086517|... 384 e-105||gb|AAH67558.1| Unknown (protein for MGC:85649) [Danio rerio] 384 e-105||ref|NP_989020.1| hypothetical protein LOC394616 [Xenopus tropica... 313 3e-84
AF369382	Dr.28327	Eph-like kinase 3	ek3	30313	molecular function|ATP binding|IEA|GO:0005524|ZFIN|na//cellular component|integral to membrane|IEA|GO:0016021|ZFIN|na//molecular function|kinase activity|IEA|GO:0016301|ZFIN|na//biological process|protein amino acid phosphorylation|IEA|GO:0006468|ZFIN|na/	30313	eph-like kinase 3	LG2	ref:NP_004434.2	ephrin receptor EphB3 precursor [Homo sapiens]	PROTGI=17975768; PROTID=ref:NP_004434.2; PCT=69.54; ALN=919	sp:P54754	Ephrin type-B receptor 3 precursor (EC 2.7.1.112) (Tyrosine-protein	PROTGI=1708165; PROTID=sp:P54754; PCT=68.50; ALN=918	Hs.2913	EPH receptor B3	Mm.6972	Eph receptor B3	TC269628 UP|Q90ZN8 (Q90ZN8) Eph receptor Eph3, complete	Danio rerio Eph receptor Eph3 mRNA, complete cds.	gb|AAK54726.1| Eph receptor Eph3 [Danio rerio] >gi|40538750|ref|... 1834 0.0 ||emb|CAF97544.1| unnamed protein product [Tetraodon nigroviridis] 1491 0.0 ||ref|XP_422762.1| PREDICTED: similar to Cek10 protein [Gallus gal... 1363 0.0
AF371368	Dr.12410	Sprouty (Drosophila) homolog 4	spry4	114437	molecular function|molecular_function unknown|ND|GO:0005554|ZFIN|na//biological process|negative regulation of fibroblast growth factor receptor signaling pathway|IMP|GO:0040037|ZFIN|na	114437	sprouty (Drosophila) homolog 4	LG21	sp:Q9C004	Sprouty homolog 4 (Spry-4) [Gene: SPRY4] - Homo sapiens (Human)	PROTGI=14916719; PROTID=sp:Q9C004; PCT=59.11; ALN=307	sp:Q9WTP2	Sprouty homolog 4 (Spry-4) [Gene: Spry4] - Mus musculus (Mouse)	PROTGI=13124569; PROTID=sp:Q9WTP2; PCT=61.06; ALN=298	Hs.323308	Sprouty homolog 4 (Drosophila)	Mm.42038	Sprouty homolog 4 (Drosophila)	TC293124 UP|Q90XH4 (Q90XH4) Sprouty4, complete	Danio rerio Sprouty4 (sprouty4) mRNA, complete cds.	gb|AAH76067.1| Spry4 protein [Danio rerio] >gi|13991913|gb|AAK51... 627 e-178||emb|CAG11710.1| unnamed protein product [Tetraodon nigroviridis] 417 e-115||ref|XP_425216.1| PREDICTED: similar to sprouty-4 [Gallus gallus] 367 1e-99
AF375226	Dr.12618	Ephrin B2b	efnb2b	114402		114402	ephrin B2b		prf:2108400B		PROTGI=1095413; PROTID=prf:2108400B; PCT=56.01; ALN=331	prf:2108400A		PROTGI=1095412; PROTID=prf:2108400A; PCT=57.18; ALN=331	Hs.149239	Ephrin-B2	Mm.209813	RIKEN cDNA E230020D15 gene	TC273224 UP|Q90Z32 (Q90Z32) Ephrin B2b, partial (60%)	Danio rerio ephrin B2b mRNA, complete cds.	gb|AAK64276.1| ephrin B2b [Danio rerio] >gi|18858595|ref|NP_5718... 597 e-169||emb|CAA06168.1| ephrin-B2 [Danio rerio] >gi|14495330|gb|AAK64275... 382 e-105||ref|NP_034241.2| ephrin B2 [Mus musculus] >gi|34785244|gb|AAH570... 332 8e-90
AF375227	Dr.12617	Ephrin B3	efnb3	114378		114378	ephrin B3	LG7	sp:Q15768	Ephrin-B3 precursor (EPH-related receptor tyrosine kinase ligand 8)	PROTGI=2494367; PROTID=sp:Q15768; PCT=55.33; ALN=323	sp:O35393	Ephrin-B3 precursor [Gene: Efnb3] - Mus musculus (Mouse)	PROTGI=6015069; PROTID=sp:O35393; PCT=55.03; ALN=323	Hs.26988	Ephrin-B3	Mm.249637	Ephrin B3	TC292450 UP|Q90Z31 (Q90Z31) Ephrin B3, complete	Danio rerio ephrin B3 mRNA, complete cds.	gb|AAH95605.1| Efnb3 protein [Danio rerio] 171 6e-49||gb|AAK64277.1| ephrin B3 [Danio rerio] >gi|18858597|ref|NP_57188... 171 3e-42||emb|CAB65511.1| ephrin-B3 [Xenopus laevis] 102 2e-20
AF375871	Dr.3336	Myeloid ecotropic viral integration 1	meis1	170446	molecular function|DNA binding|IEA|GO:0003677|ZFIN|na//cellular component|nucleus|IEA|GO:0005634|ZFIN|na	170446	myeloid ecotropic viral integration 1	LG13	sp:O00470	Homeobox protein Meis1 [Gene: MEIS1] - Homo sapiens (Human)	PROTGI=3024112; PROTID=sp:O00470; PCT=95.38; ALN=388	sp:Q60954	Homeobox protein Meis1 (Myeloid ecotropic viral integration site-1)	PROTGI=2495285; PROTID=sp:Q60954; PCT=95.13; ALN=388	Hs.510989||Hs.526754	Meis1, myeloid ecotropic viral integration site 1 homolog 2 (mouse)||Meis1, myeloid ecotropic viral integration site 1 homolog (mouse)	Mm.247566||Mm.356578	Myeloid ecotropic viral integration site-related gene 1||Myeloid ecotropic viral integration site 1	TC292350 homologue to GB|AAA85509.1|1002786|MMU33630 myeloid ecotropic viral integration site-1b {Mus musculus;} , partial (93%)	Danio rerio transcription factor Meis1.1 (meis1.1) mRNA, complete cds, alternatively spliced.	emb|CAI25394.1| myeloid ecotropic viral integration site 1 [Mus ... 678 0.0 ||gb|AAB19197.1| XMeis1-2 protein [Xenopus laevis] 658 0.0 ||gb|AAH60891.1| Myeloid ecotropic viral integration 1 [Danio reri... 721 0.0
AF384863	Dr.12585	Myosin IIIA	myo3a	402814	molecular function|ATP binding|IEA|GO:0005524|ZFIN|na	402814	myosin IIIA		pir:A59256	myosin-IXb [similarity] - human	PROTGI=11276964; PROTID=pir:A59256; PCT=31.95; ALN=1062	ref:NP_115770.1	myosin VIIb [Mus musculus]	PROTGI=14161694; PROTID=ref:NP_115770.1; PCT=35.38; ALN=901	Hs.534101	Myosin IIIB	Mm.99648	RIKEN cDNA A430065P19 gene	TC283667 UP|Q90XG6 (Q90XG6) Myosin IIIA, complete	Danio rerio myosin IIIA (myo3a) mRNA, complete cds.	gb|AAL11513.1| myosin IIIA [Danio rerio] >gi|45387587|ref|NP_991... 3219 0.0 ||gb|AAG16878.1| myosin heavy chain FM3A [Morone saxatilis] 2293 0.0 ||emb|CAG05467.1| unnamed protein product [Tetraodon nigroviridis] 2125 0.0
AF387341	Dr.12612	Unc119b protein	unc119b	403018		403018	unc119b protein		prf:2207278A		PROTGI=1587797; PROTID=prf:2207278A; PCT=80.75; ALN=185	ref:NP_035806.1	UNC-119 homolog [Mus musculus]	PROTGI=6755939; PROTID=ref:NP_035806.1; PCT=80.75; ALN=185	Hs.410455	Unc-119 homolog (C. elegans)	Mm.284811	Unc-119 homolog (C. elegans)	TC292819 UP|Q90Z09 (Q90Z09) Unc119b, complete	Danio rerio Unc119b (unc119b) mRNA, complete cds.	gb|AAH74025.1| Unc119.2 protein [Danio rerio] 447 e-124||gb|AAH94960.1| Unc119.2 protein [Danio rerio] 444 e-123||gb|AAK70466.1| Unc119b [Danio rerio] >gi|45387841|ref|NP_991276.... 409 e-113
AF387342	Dr.12611	Id:ibd2212	id:ibd2212	338230		338230	id:ibd2212		prf:2207278A		PROTGI=1587797; PROTID=prf:2207278A; PCT=70.17; ALN=181	ref:NP_035806.1	UNC-119 homolog [Mus musculus]	PROTGI=6755939; PROTID=ref:NP_035806.1; PCT=70.17; ALN=181			Mm.29241	Expressed sequence AA407659	TC283600 UP|Q90Z08 (Q90Z08) Unc119c, complete	Danio rerio Unc119c (unc119c) mRNA, complete cds.	gb|AAK70467.1| Unc119c [Danio rerio] >gi|47086467|ref|NP_997952.... 462 e-128||gb|AAH95577.1| Unknown (protein for MGC:111863) [Danio rerio] 410 e-113||emb|CAG02500.1| unnamed protein product [Tetraodon nigroviridis] 349 2e-94
AF387820	Dr.11206	Triosephosphate isomerase 1a	tpi1a	192309	biological process|fatty acid biosynthesis|IEA|GO:0006633|ZFIN|na//biological process|gluconeogenesis|IEA|GO:0006094|ZFIN|na//biological process|glycolysis|IEA|GO:0006096|ZFIN|na//molecular function|isomerase activity|IEA|GO:0016853|ZFIN|na//biological pr	192309	triosephosphate isomerase 1a		sp:P00938		PROTGI=136060; PROTID=sp:P00938; PCT=80; ALN=245	sp:P17751	Triosephosphate isomerase (EC 5.3.1.1) (TIM) (Triose-phosphate	PROTGI=2851390; PROTID=sp:P17751; PCT=78; ALN=245	Hs.369665||Hs.448998||Hs.524219	Hypothetical protein LOC286016||Similar to Triosephosphate isomerase (TIM)||Triosephosphate isomerase 1	Mm.4222	Triosephosphate isomerase 1	TC280586 UP|Q7ZWB0 (Q7ZWB0) Tpi1a protein, complete	Danio rerio triosephosphate isomerase A gene, complete cds.	gb|AAH49500.1| Tpi1a protein [Danio rerio] 498 e-139||gb|AAK85203.1| triosephosphate isomerase A [Danio rerio] >gi|241... 489 e-137||gb|AAK85204.1| triosephosphate isomerase B [Xiphophorus maculatus] 426 e-118
AF388363	Dr.23472	Sp5 transcription factor	sp5	353154		353154	Sp5 transcription factor	LG9	pir:S26638	SPR-1 protein - human	PROTGI=284120; PROTID=pir:S26638; PCT=79.31; ALN=112	ref:NP_071880.1	trans-acting transcription factor 5 [Mus musculus]	PROTGI=11967967; PROTID=ref:NP_071880.1; PCT=59.70; ALN=365	Hs.368802||Hs.443729	Sp5 transcription factor||Similar to CG14853-PB	Mm.308089	Trans-acting transcription factor 5	TC286705 UP|Q90XF6 (Q90XF6) Zinc finger buttonhead-related transcription factor 1, complete	Danio rerio zinc finger buttonhead-related transcription factor 1 (bts1) mRNA, complete cds.	gb|AAK83353.1| zinc finger buttonhead-related transcription fact... 688 0.0 ||gb|AAH62500.1| Hypothetical protein MGC76071 [Xenopus tropicalis... 473 e-131||gb|AAL47217.1| Sp1-like zinc-finger protein XSPR-1 [Xenopus laevis] 466 e-129
AF389401	Dr.1442	Amyloid beta (A4) precursor protein a	appa	58083	molecular function|binding|IEA|GO:0005488|ZFIN|na//cellular component|integral to membrane|IEA|GO:0016021|ZFIN|na	58083	amyloid beta (A4) precursor protein a	LG1	prf:1403400A		PROTGI=225936; PROTID=prf:1403400A; PCT=71.30; ALN=733	ref:NP_031497.1	amyloid beta (A4) precursor protein [Mus musculus]	PROTGI=6680708; PROTID=ref:NP_031497.1; PCT=65.83; ALN=733	Hs.434980	Amyloid beta (A4) precursor protein (protease nexin-II, Alzheimer disease)	Mm.277585	Amyloid beta (A4) precursor protein	TC280420 UP|Q90W28 (Q90W28) Amyloid protein, complete	Danio rerio amyloid precursor protein (app) mRNA, complete cds.	gb|AAF71748.1| amyloid precursor protein; App [Danio rerio] 1031 0.0 ||gb|AAP22958.1| amyloid precursor protein a variant 2 [Danio rerio] 1025 0.0 ||emb|CAC85733.1| putative membrane protein [Danio rerio] 736 0.0
AF395113	Dr.27808	Ankyrin repeat domain 6	ankrd6	378477	cellular component|beta-catenin destruction complex|NAS|GO:0030877|ZFIN|na//molecular function|contributes_to beta-catenin binding|NAS|GO:0008013|ZFIN|na//biological process|determination of ventral identity|IMP|GO:0048264|ZFIN|na//biological process|dors	378477	ankyrin repeat domain 6		sp:Q9Y2G4	Ankyrin repeat domain protein 6 [Gene: ANKRD6 or KIAA0957] - Homo	PROTGI=14424230; PROTID=sp:Q9Y2G4; PCT=51.41; ALN=726	sp:Q02357	Ankyrin 1 (Erythrocyte ankyrin) [Gene: Ank1 or Ank-1] - Mus musculus	PROTGI=1168457; PROTID=sp:Q02357; PCT=33.59; ALN=256	Hs.177275	Ankyrin repeat domain 6	Mm.214766	Ankyrin repeat domain 6	TC274496 UP|Q8UVT6 (Q8UVT6) Diversin, complete	Danio rerio diversin mRNA, complete cds.	gb|AAL39075.1| diversin [Danio rerio] >gi|35903137|ref|NP_919404... 1305 0.0 ||emb|CAI20770.1| ankyrin repeat domain 6 [Danio rerio] 1265 0.0 ||gb|AAH42173.1| Ankyrin repeat domain 6 [Homo sapiens] >gi|557428... 668 0.0
AF395831	Dr.13574	POU domain, class 4, transcription factor 2	pou4f2	402816	molecular function|DNA binding|IEA|GO:0003677|ZFIN|na//molecular function|DNA binding|TAS|GO:0003677|ZFIN|na//biological process|brain development|IEP|GO:0007420|ZFIN|na//cellular component|nucleus|IEA|GO:0005634|ZFIN|na//biological process|regulation of	402816	POU domain, class 4, transcription factor 2		pir:I38502	gene Brn-3b protein - human	PROTGI=2135175; PROTID=pir:I38502; PCT=82.64; ALN=382	sp:Q63934	POU domain, class 4, transcription factor 2 (Brain-specific homeobox/	PROTGI=2495301; PROTID=sp:Q63934; PCT=82.68; ALN=382	Hs.266	POU domain, class 4, transcription factor 2	Mm.234261	POU domain, class 4, transcription factor 2	TC271657 UP|Q6XZH1 (Q6XZH1) POU domain transcription factor Brn3b-l (Pou4f2/Brn-3b), complete	Danio rerio Pou4f2 (pou4f2) mRNA, partial cds.	gb|AAP34391.1| POU domain transcription factor Brn3b-l [Danio re... 542 e-153||gb|AAP34392.1| POU domain transcription factor Brn3b-s [Danio re... 474 e-132||ref|NP_620394.2| POU domain, class 4, transcription factor 2 [Mu... 469 e-131
AF397015	Dr.11524	Lamin L3	lmnl3	195817	cellular component|intermediate filament|IEA|GO:0005882|ZFIN|na//molecular function|structural molecule activity|IEA|GO:0005198|ZFIN|na	195817	lamin L3		sp:P02545	Lamin A/C (70 kDa lamin) [Gene: LMNA or LMN1] - Homo sapiens (Human)	PROTGI=125962; PROTID=sp:P02545; PCT=45.85; ALN=542	sp:P48678	Lamin A [Gene: Lmna or Lmn1] - Mus musculus (Mouse)	PROTGI=1346412; PROTID=sp:P48678; PCT=44.48; ALN=561	Hs.491359	Lamin A/C	Mm.243014	Lamin A	TC291999 UP|Q6P0Z0 (Q6P0Z0) Lamin L3, complete	Danio rerio nuclear lamin LIII mRNA, complete cds.	gb|AAH65358.1| Lamin L3 [Danio rerio] >gi|38197594|gb|AAH61708.1... 1052 0.0 ||gb|AAL27546.1| nuclear lamin LIII [Danio rerio] 1049 0.0 ||dbj|BAB32977.1| lamin B3 [Carassius auratus] 748 0.0
AF398433	Dr.12603	Iroquois homeobox protein 7	irx7	140746	molecular function|DNA binding|IEA|GO:0003677|ZFIN|na//cellular component|nucleus|IEA|GO:0005634|ZFIN|na	140746	iroquois homeobox protein 7	LG23	sp:P78413	Iroquois-class homeodomain protein IRX-4 (Iroquois homeobox protein 4)	PROTGI=12644347; PROTID=sp:P78413; PCT=45; ALN=185	sp:P81067	Iroquois-class homeodomain protein IRX-3 (Iroquois homeobox protein 3)	PROTGI=3024042; PROTID=sp:P81067; PCT=38; ALN=215	Hs.424156	Iroquois homeobox protein 1	Mm.316056	Iroquois related homeobox 1 (Drosophila)	TC293888 UP|Q90YX8 (Q90YX8) Iroquois homeodomain transcription factor Ziro7 (Iroquois7), complete	Danio rerio iroquois homeodomain transcription factor Ziro7 mRNA, complete cds.	gb|AAM27166.1| iroquois7 [Danio rerio] >gi|15149348|gb|AAK85254.... 577 e-163||gb|AAH95012.1| Iroquois homeobox protein 7 [Danio rerio] 572 e-162||emb|CAG03859.1| unnamed protein product [Tetraodon nigroviridis] 241 3e-62
AF414110	Dr.12586	H2A histone family, member Z	h2afz	252913	molecular function|DNA binding|IEA|GO:0003677|ZFIN|na//cellular component|chromosome|IEA|GO:0005694|ZFIN|na//biological process|chromosome organization and biogenesis (sensu Eukaryota)|IEA|GO:0007001|ZFIN|na//cellular component|nucleosome|IEA|GO:0000786|Z	252913	H2A histone family, member Z		ref:NP_036544.1	H2A histone family, member V isoform 1 [Homo sapiens]	PROTGI=6912616; PROTID=ref:NP_036544.1; PCT=100; ALN=128	sp:P17317	Histone H2A.z (H2A/z) [Gene: H2afz or H2AZ] - Homo sapiens (Human),	PROTGI=121994; PROTID=sp:P17317; PCT=98; ALN=127	Hs.119192||Hs.157379||Hs.488189||Hs.504815||Hs.521105	H2A histone family, member Z||H2A histone family, member V||H2A histone family, member V||Transcribed locus||Similar to H2A histone family, member Z	Mm.27624||Mm.117541||Mm.341818	H2A histone family, member V||H2A histone family, member Z||Transcribed locus, strongly similar to XP_519801.1 similar to H2A histone family, member Z [Pan troglodytes]	TC291991 GB|AAH04274.2|13279092|BC004274 H2A histone family, member V, isoform 1 {Homo sapiens;} , partial (98%)	Danio rerio histone variant H2A.F/Z mRNA, complete cds.	ref|XP_574181.1| PREDICTED: similar to H2A histone family, membe... 77 3e-16||ref|XP_126043.4| PREDICTED: histone H2A.F/Z variant [Mus musculus] 77 3e-16||dbj|BAD92238.1| H2A histone family, member V isoform 1 variant [... 77 3e-16
AF423762	Dr.30959	Unknown mRNA sequence																	TC270497 similar to UP|Q9V5V8 (Q9V5V8) CG13214-PA, partial (6%)	Danio rerio unknown mRNA sequence.	gb|AAA73456.2| beta-galactosidase alpha peptide [Cloning vector ... 40 0.11 ||gb|AAA67217.1| beta-galactosidase alpha peptide 40 0.11 ||gb|AAG23555.1| dTDP-glucose 4,6-dehydratase [Carboxydothermus hy... 34 5.8
AF426384																			TC270064 UP|P87357 (P87357) DeltaD transmembrane protein precursor, complete	Danio rerio deltaD protein gene, complete cds., product = deltaD protein, location = join(6538..6585,6692..6988,7395..7455,7544..7801,8418..8478,9518..9648,9744..9913,10017..10233,10515..11313,11394..11499,11553..11567), protein_id = AAL31528.1, codon_st	emb|CAA72425.1| deltaD transmembrane protein [Danio rerio] >gi|1... 1538 0.0 ||gb|AAL31528.1| deltaD protein [Danio rerio] 1537 0.0 ||ref|NP_990304.1| C-Delta-1 [Gallus gallus] >gi|882412|gb|AAC5968... 1152 0.0
AF428249	Dr.20173	Vang-like 2 (van gogh, Drosophila)	vangl2	245949	biological process|cell migration during gastrulation|IMP|GO:0042074|ZFIN|na//biological process|cellular morphogenesis|IMP|GO:0000902|ZFIN|na//biological process|development|IEA|GO:0007275|ZFIN|na//biological process|embryonic eye morphogenesis|IMP|GO:00	245949	vang-like 2 (van gogh, Drosophila)	LG7				ref:NP_277044.1	loop tail associated protein [Mus musculus]	PROTGI=15723382; PROTID=ref:NP_277044.1; PCT=76.81; ALN=526	Hs.99477	Vang-like 2 (van gogh, Drosophila)	Mm.36148	Loop tail associated protein	TC287883 UP|Q8UVJ6 (Q8UVJ6) Strabismus, complete	Danio rerio Strabismus mRNA, complete cds.	gb|AAL30891.1| Strabismus [Danio rerio] >gi|24119242|ref|NP_7059... 838 0.0 ||emb|CAF92656.1| unnamed protein product [Tetraodon nigroviridis] 725 0.0 ||emb|CAF97028.1| unnamed protein product [Tetraodon nigroviridis] 650 0.0
AF430840	Dr.14662	Transcription factor 2, hepatic	tcf2	140745	molecular function|DNA binding|IEA|GO:0003677|ZFIN|na//molecular function|DNA binding|ISS|GO:0003677|ZFIN|na//biological process|anterior/posterior pattern formation|IGI|GO:0009952|ZFIN|na//biological process|anterior/posterior pattern formation|IMP|GO:00	140745	transcription factor 2, hepatic	LG15	pir:S34412	transcription factor HNF-1B - human	PROTGI=422866; PROTID=pir:S34412; PCT=80.82; ALN=555	pir:A39633	transcription factor HNF-1B - mouse	PROTGI=2118501; PROTID=pir:A39633; PCT=80.14; ALN=555	Hs.191144	Transcription factor 2, hepatic; LF-B3; variant hepatic nuclear factor	Mm.7226	Transcription factor 2	TC293004 UP|Q8UW01 (Q8UW01) Hepatocyte nuclear factor 1-beta, complete	Danio rerio variant hepatic nuclear factor 1 mRNA, complete cds.	gb|AAL48193.2| hepatocyte nuclear factor 1-beta [Danio rerio] >g... 903 0.0 ||gb|AAL30666.1| variant hepatic nuclear factor 1 [Danio rerio] 895 0.0 ||emb|CAH89742.1| hypothetical protein [Pongo pygmaeus] 706 0.0
AF448057	Dr.6814	Fatty acid binding protein 3, muscle and heart	fabp3	171478	molecular function|binding|IEA|GO:0005488|ZFIN|na//molecular function|lipid binding|IEA|GO:0008289|ZFIN|na//biological process|transport|IEA|GO:0006810|ZFIN|na	171478	fatty acid binding protein 3, muscle and heart	LG19	sp:P05413	Fatty acid-binding protein, heart (H-FABP) (Heart-type fatty acid-	PROTGI=119802; PROTID=sp:P05413; PCT=74; ALN=131	sp:P11404	Fatty acid-binding protein, heart (H-FABP) (Heart-type fatty acid-	PROTGI=1706758; PROTID=sp:P11404; PCT=74; ALN=131	Hs.2868||Hs.112669	Peripheral myelin protein 2||Fatty acid binding protein 3, muscle and heart (mammary-derived growth inhibitor)	Mm.22220||Mm.371777	Fatty acid binding protein 3, muscle and heart||Similar to myelin P2 protein - mouse	TC279727 UP|Q8UVG7 (Q8UVG7) Heart-type fatty-acid binding protein (Fatty acid binding protein 3, muscle and heart), complete	Danio rerio oocyte-type fatty-acid binding protein mRNA, complete cds.	gb|AAL40832.1| heart-type fatty-acid binding protein [Danio reri... 253 8e-66||gb|AAR91708.1| muscle fatty acid binding protein [Salmo salar] 210 6e-53||gb|AAB53643.1| fatty acid binding protein H-FABP [Oncorhynchus m... 207 3e-52
AI106133	Dr.31756	Zgc:92860	zgc:92860	436759	cellular component|intracellular|IEA|GO:0005622|ZFIN|na//biological process|protein biosynthesis|IEA|GO:0006412|ZFIN|na//cellular component|ribonucleoprotein complex|IEA|GO:0030529|ZFIN|na//cellular component|ribosome|IEA|GO:0005840|ZFIN|na//molecular fun	436759	zgc:92860		sp:P23411		PROTGI=132936; PROTID=sp:P23411; PCT=100.00; ALN=70	ref:NP_075861.1	ribosomal protein L38 [Mus musculus]	PROTGI=12963655; PROTID=ref:NP_075861.1; PCT=98.57; ALN=70	Hs.380953||Hs.528825||Hs.543612||Hs.549591	Ribosomal protein L38||Transcribed locus, strongly similar to XP_511659.1 similar to ribosomal protein L38 [Pan troglodytes]||Transcribed locus, weakly similar to XP_511659.1 similar to ribosomal protein L38 [Pan troglodytes]||Transcribed locus	Mm.238817||Mm.321123||Mm.371629||Mm.372301	Ribosomal protein L38||CDNA clone IMAGE:5148189, partial cds||Ribosomal protein L38||Transcribed locus, strongly similar to XP_511659.1 similar to ribosomal protein L38 [Pan troglodytes]	TC280264 UP|Q71QF1 (Q71QF1) Ribosomal protein L38, complete	bb02b05_p1 ZF adult heart library Danio rerio cDNA 5 prime, mRNA sequence.	gb|AAX32168.1| ribosomal protein L38 [synthetic construct] >gi|1... 96 2e-19||ref|XP_511659.1| PREDICTED: similar to ribosomal protein L38 [Pa... 96 2e-19||gb|AAX43793.1| ribosomal protein L38 [synthetic construct] 96 2e-19
AI106421	Dr.1335	Ribosomal protein L36	rpl36	405888	cellular component|intracellular|IEA|GO:0005622|ZFIN|na//biological process|protein biosynthesis|IEA|GO:0006412|ZFIN|na//cellular component|ribonucleoprotein complex|IEA|GO:0030529|ZFIN|na//cellular component|ribosome|IEA|GO:0005840|ZFIN|na//molecular fun	405888	ribosomal protein L36		ref:NP_056229.2	ribosomal protein L36 [Homo sapiens]	PROTGI=16117794; PROTID=ref:NP_056229.2; PCT=92.38; ALN=105	sp:P47964	60S ribosomal protein L36 [Gene: Rpl36] - Mus musculus (Mouse)	PROTGI=1350733; PROTID=sp:P47964; PCT=87.62; ALN=105	Hs.408018||Hs.534638	Ribosomal protein L36||Similar to ribosomal protein L36; 60S ribosomal protein L36	Mm.296314||Mm.318340||Mm.353517||Mm.359640||Mm.368491||Mm.371604	Transcribed locus, strongly similar to XP_345140.1 similar to ribosomal protein L36; 60S ribosomal protein L36 [Rattus norvegicus]||Similar to ribosomal protein L36; 60S ribosomal protein L36||Similar to ribosomal protein L36; 60S ribosomal protein L36||S	TC279583 GB|AAS66971.1|45504893|AY561518 ribosomal protein L36 {Danio rerio;} , complete	DB04d10_p1 ZF adult heart library Danio rerio cDNA 5 prime similar to ribosomal protein L36, mRNA sequence.	gb|AAH71384.1| Ribosomal protein L36 [Danio rerio] >gi|45504893|... 189 2e-46||ref|XP_488179.2| PREDICTED: similar to ribosomal protein L36 [Mu... 180 8e-44||gb|AAH21595.1| Rpl36 protein [Mus musculus] >gi|55648023|ref|XP_... 179 1e-43
AI322210	Dr.1053	Transcribed locus, moderately similar to NP_001952.1 eukaryotic translation elongation factor 2 [Homo sapiens]							sp:P13639	Elongation factor 2 (EF-2) [Gene: EEF2 or EF2] - Homo sapiens (Human)	PROTGI=119172; PROTID=sp:P13639; PCT=85.29; ALN=170	sp:P58252	Elongation factor 2 (EF-2) [Gene: Eef2] - Mus musculus (Mouse)	PROTGI=18202285; PROTID=sp:P58252; PCT=84.71; ALN=170	Hs.515070||Hs.537277||Hs.538483	Eukaryotic translation elongation factor 2||Transcribed locus, moderately similar to NP_001952.1 eukaryotic translation elongation factor 2 [Homo sapiens]||Antigen MLAA-42	Mm.240371||Mm.289431||Mm.340611||Mm.362622||Mm.368228	Similar to Elongation factor 2 (EF-2)||Eukaryotic translation elongation factor 2||Similar to Elongation factor 2 (EF-2)||Transcribed locus, strongly similar to XP_512986.1 LOC456389 [Pan troglodytes]||Transcribed locus, moderately similar to NP_001952.1	TC283108 weakly similar to UP|Q6P3J5 (Q6P3J5) Eukaryotic translation elongation factor 2, like, partial (13%)	NYZ170 Appel-Eisen zebrafish embryo 15-19 hr Danio rerio cDNA clone ZAE1H4 3', mRNA sequence.	ref|XP_640976.1| hypothetical protein DDB0215248 [Dictyostelium ... 33 8.2 ||||
AI330707	Dr.23495	Transcribed locus, moderately similar to XP_513414.1 similar to hypothetical protein FLJ20580 [Pan troglodytes]							ref:NP_060357.1	hypothetical protein FLJ20580 [Homo sapiens]	PROTGI=8923541; PROTID=ref:NP_060357.1; PCT=80.52; ALN=154				Hs.525391	Hypothetical protein FLJ20580	Mm.274853	RIKEN cDNA 0610037L13 gene	TC284516 similar to GB|CAG33527.1|48146609|CR457246 FLJ20580 {Homo sapiens;} , partial (81%)	fa91h12.y1 zebrafish fin day1 regeneration Danio rerio cDNA 5' similar to WP:F46B6.3 CE05869 ;, mRNA sequence.	emb|CAF96356.1| unnamed protein product [Tetraodon nigroviridis] 275 5e-73||emb|CAI18911.1| novel protein [Homo sapiens] >gi|55587092|ref|XP... 271 7e-72||ref|XP_536703.1| PREDICTED: similar to hypothetical protein FLJ2... 270 1e-71
AI330805	Dr.23504	Wu:fb02f09	wu:fb02f09	337234		337234	wu:fb02f09	LG6												fb02f09.x1 zebrafish fin day3 regeneration Danio rerio cDNA 3', mRNA sequence.	gb|AAS54483.1| AGL007Wp [Ashbya gossypii ATCC 10895] >gi|4520108... 32 4.4 ||emb|CAH01254.1| unnamed protein product [Kluyveromyces lactis NR... 32 5.8 ||ref|XP_636086.1| hypothetical protein DDB0188549 [Dictyostelium ... 32 7.6
AI330980	Dr.15038	Proteasome (prosome, macropain) subunit, beta type, 1	psmb1	445413	cellular component|cytosol|IEA|GO:0005829|ZFIN|na//molecular function|endopeptidase activity|IEA|GO:0004175|ZFIN|na//molecular function|hydrolase activity|IEA|GO:0016787|ZFIN|na//molecular function|peptidase activity|IEA|GO:0008233|ZFIN|na//cellular compo	445413	proteasome (prosome, macropain) subunit, beta type, 1	LG13	sp:P20618	Proteasome subunit beta type 1 (EC 3.4.25.1) (Proteasome component C5)	PROTGI=130853; PROTID=sp:P20618; PCT=81.90; ALN=232	sp:O09061	Proteasome subunit beta type 1 (EC 3.4.25.1) (Proteasome component C5)	PROTGI=2499837; PROTID=sp:O09061; PCT=81.67; ALN=237	Hs.352768||Hs.536761	Proteasome (prosome, macropain) subunit, beta type, 1||Transcribed locus, strongly similar to NP_035315.1 proteasome (prosome, macropain) subunit, beta type 1 [Mus musculus]	Mm.32912	Proteasome (prosome, macropain) subunit, beta type 1	TC279716 homologue to UP|PS11_CARAU (Q9IB84) Proteasome subunit beta type 1-A (20S proteasome beta 6 subunit A) (B6-A) , complete	fb04a07.y1 zebrafish fin day1 regeneration Danio rerio cDNA 5' similar to gb:D00761 PROTEASOME COMPONENT C5 (HUMAN);, mRNA sequence.	gb|AAH85580.1| Proteasome (prosome, macropain) subunit, beta typ... 476 e-133||dbj|BAA95591.1| 20S proteasome beta 6 subunit [Carassius auratus... 459 e-128||dbj|BAA95592.1| 20S proteasome beta 6 subunit [Carassius auratus... 459 e-128
AI331043	Dr.15402	Wu:fc73g02	wu:fc73g02	325388		325388	wu:fc73g02	LG17	ref:NP_003618.1	solute carrier family 43, member 1 [Homo sapiens]	PROTGI=4505971; PROTID=ref:NP_003618.1; PCT=52.15; ALN=285	ref:NP_067373.1	solute carrier family 43, member 3 [Mus musculus]	PROTGI=10946744; PROTID=ref:NP_067373.1; PCT=28.78; ALN=137						fb04g01.y1 zebrafish fin day1 regeneration Danio rerio cDNA 5', mRNA sequence.	ref|NP_001008585.1| hypothetical protein LOC494042 [Danio rerio]... 335 3e-91||ref|XP_589384.1| PREDICTED: similar to solute carrier family 43,... 274 8e-73||emb|CAH89599.1| hypothetical protein [Pongo pygmaeus] 271 4e-72
AI331055	Dr.29038	Testis enhanced gene transcript (BAX inhibitor 1)	tegt	373123	biological process|biological_process unknown|ND|GO:0000004|ZFIN|na//cellular component|cellular_component unknown|ND|GO:0008372|ZFIN|na//molecular function|molecular_function unknown|ND|GO:0005554|ZFIN|na	373123	testis enhanced gene transcript (BAX inhibitor 1)		pir:I38334	TEGT (testis enhanced gene transcript) - human	PROTGI=2136254; PROTID=pir:I38334; PCT=67.51; ALN=236	sp:Q9DA39	Z-protein (0610007H07Rik) - Mus musculus (Mouse)	PROTGI=15214406; PROTID=sp:Q9DA39; PCT=25.93; ALN=203	Hs.75182||Hs.450483||Hs.461222||Hs.537124||Hs.538580||Hs.538661	Mannose receptor, C type 1||Similar to protein of unknown function||Transcribed locus, strongly similar to NP_002429.1 mannose receptor, C type 1 [Homo sapiens]||Transcribed locus, strongly similar to NP_002429.1 mannose receptor, C type 1 [Homo sapiens]|	Mm.2019	Mannose receptor, C type 1	TC279559 similar to UP|BI1_PAROL (Q9IA79) Probable Bax inhibitor-1 (BI-1), partial (70%)	fb04h02.y1 zebrafish fin day1 regeneration Danio rerio cDNA 5', mRNA sequence.	emb|CAA07704.1| lacZ' [Cloning vector pGreen] 34 0.003||gb|AAS78491.1| LacZ alpha & ccdB lethal fusion protein [Cloning ... 34 0.007||gb|AAS77687.2| LacZ-alpha [Shuttle vector pLPV111] 34 0.009
AI331515	Dr.1190	Annexin A1b	anxa1b	353358	molecular function|calcium ion binding|IEA|GO:0005509|ZFIN|na//molecular function|calcium-dependent phospholipid binding|IEA|GO:0005544|ZFIN|na//molecular function|phospholipase inhibitor activity|IEA|GO:0004859|ZFIN|na	353358	annexin A1b	LG5	sp:P04083	Annexin A1 (Annexin I) (Lipocortin I) (Calpactin II) (Chromobindin 9)	PROTGI=113944; PROTID=sp:P04083; PCT=54.75; ALN=316	sp:P10107	Annexin A1 (Annexin I) (Lipocortin I) (Calpactin II) (Chromobindin 9)	PROTGI=113945; PROTID=sp:P10107; PCT=52.85; ALN=316	Hs.181107||Hs.386434||Hs.412117||Hs.422986||Hs.463110||Hs.480042||Hs.480653||Hs.535306	Annexin A13||Annexin A7||Annexin A6||Annexin A4||Annexin A8||Annexin A3||Annexin A5||(xs22) mRNA, 445bp	Mm.1620||Mm.3267||Mm.7214||Mm.237985||Mm.259702||Mm.265347||Mm.280231	Annexin A5||Annexin A8||Annexin A3||Annexin A13||Annexin A4||Annexin A6||Annexin A7	TC279787 UP|Q804H1 (Q804H1) Annexin 1b, complete	fa93g02.y1 zebrafish fin day1 regeneration Danio rerio cDNA 5' similar to SW:ANX1_HUMAN P04083 ANNEXIN I ;, mRNA sequence.	gb|AAH92685.1| Annexin A1b [Danio rerio] >gi|27762258|gb|AAO2026... 664 0.0 ||gb|AAO20269.1| annexin 1c [Danio rerio] >gi|32308151|ref|NP_8614... 487 e-136||gb|AAH92847.1| Hypothetical protein LOC550268 [Danio rerio] >gi|... 475 e-132
AI331606	Dr.31367	Wu:fa99d09	wu:fa99d09	337161		337161	wu:fa99d09	LG24											TC279963 similar to UP|Q9M5W9 (Q9M5W9) Myrosinase-binding protein-like protein, partial (4%)	fa99d09.x1 zebrafish fin day3 regeneration Danio rerio cDNA 3', mRNA sequence.	emb|CAG05456.1| unnamed protein product [Tetraodon nigroviridis] 330 8e-89||emb|CAF94192.1| unnamed protein product [Tetraodon nigroviridis] 230 1e-58||gb|AAM91821.1| choriogenin Hminor [Oryzias latipes] 50 2e-04
AI331812	Dr.1152	Transcribed locus																		fb01h07.x1 zebrafish fin day3 regeneration Danio rerio cDNA 3', mRNA sequence.
AI331953	Dr.32344	Wu:fa95f10	wu:fa95f10	337031		337031	wu:fa95f10	LG19	ref:NP_061932.1	6.2 kd protein [Homo sapiens]	PROTGI=9506859; PROTID=ref:NP_061932.1; PCT=83.64; ALN=55				Hs.112318	Translocase of outer mitochondrial membrane 7 homolog (yeast)	Mm.291868||Mm.365782	Translocase of outer mitochondrial membrane 7 homolog (yeast)||Transcribed locus, moderately similar to XP_216056.1 similar to RIKEN cDNA 1110020J08 [Rattus norvegicus]	TC268110 similar to UP|OM07_HUMAN (Q9P0U1) Probable mitochondrial import receptor subunit TOM7 homolog (Translocase of outer membrane 7 kDa subunit homolog) (AD-014), complete	fa95f10.y1 zebrafish fin day3 regeneration Danio rerio cDNA 5' similar to WP:ZK652.2 CE00448 ;, mRNA sequence.	emb|CAF89564.1| unnamed protein product [Tetraodon nigroviridis] 112 1e-23||ref|NP_001017214.1| hypothetical protein LOC549968 [Xenopus trop... 107 3e-22||emb|CAI11574.1| serine (or cysteine) proteinase inhibitor, clade... 101 2e-20
AI353083	Dr.1450	Hemoglobin alpha embryonic-3	hbae3	30601	cellular component|hemoglobin complex|IEA|GO:0005833|ZFIN|na//biological process|oxygen transport|IEA|GO:0015671|ZFIN|na//molecular function|oxygen transporter activity|IEA|GO:0005344|ZFIN|na//biological process|transport|IEA|GO:0006810|ZFIN|na	30601	hemoglobin alpha embryonic-3	LG12	sp:P02008	Hemoglobin zeta chain (HBAZ) [Gene: HBZ or HBZ2] - Homo sapiens (Human)	PROTGI=122335; PROTID=sp:P02008; PCT=42.66; ALN=123	sp:P01942	Hemoglobin alpha chain [Gene: Hba or Hba-a1] - Mus musculus (Mouse)	PROTGI=122441; PROTID=sp:P01942; PCT=50.00; ALN=112	Hs.106124||Hs.398636||Hs.449630||Hs.549515	Full length insert cDNA clone YA77F06||Hemoglobin, alpha 2||Hemoglobin, alpha 1||Transcribed locus	Mm.196110||Mm.373649	Hemoglobin alpha, adult chain 1||Similar to hemoglobin alpha chain - slender loris	TC291751 GB|CAE30449.1|33468647|BX004811 SI:dZ118J2.11 (novel alpha-globin) {Danio rerio;} , complete	zeh0012.seq.F Zebrafish Embryonic Heart cDNA Library Danio rerio cDNA 5', mRNA sequence.	emb|CAE30449.1| novel alpha-globin [Danio rerio] >gi|27802790|em... 281 1e-74||dbj|BAA34948.1| embryonic alpha-type globin [Oncorhynchus mykiss] 223 6e-57||dbj|BAA34949.1| embryonic alpha-type globin2 [Oncorhynchus mykiss] 221 3e-56
AI353168	Dr.19935	Ribosomal protein L36A	rpl36a	195819	cellular component|intracellular|IEA|GO:0005622|ZFIN|na//biological process|protein biosynthesis|IEA|GO:0006412|ZFIN|na//cellular component|ribosome|IEA|GO:0005840|ZFIN|na//molecular function|structural constituent of ribosome|IEA|GO:0003735|ZFIN|na	195819	ribosomal protein L36A		ref:NP_066357.1	ribosomal protein L36a [Homo sapiens]	PROTGI=10445223; PROTID=ref:NP_066357.1; PCT=98.11; ALN=106	ref:NP_079865.1	ribosomal protein L36a-like [Mus musculus]	PROTGI=13385038; PROTID=ref:NP_079865.1; PCT=98.11; ALN=106	Hs.432485||Hs.444749||Hs.492273||Hs.520783	Ribosomal protein L36a||Ribosomal protein L36a-like||Transcribed locus, moderately similar to NP_066357.1 ribosomal protein L36a [Homo sapiens]||Transcribed locus, moderately similar to NP_066357.1 ribosomal protein L36a [Homo sapiens]	Mm.179189||Mm.286408||Mm.311121||Mm.313813||Mm.319343||Mm.322015||Mm.322206||Mm.371576	Ribosomal protein L36a-like||Transcribed locus, strongly similar to NP_066357.1 ribosomal protein L36a [Homo sapiens]||CDNA clone MGC:102023 IMAGE:6407930, complete cds||Similar to large subunit ribosomal protein L36a||Transcribed locus, strongly similar	TC268613 GB|AAH55187.1|32766551|BC055187 ribosomal protein L36A {Danio rerio;} , complete	zeh0122.seq.F Zebrafish Embryonic Heart cDNA Library Danio rerio cDNA 5', mRNA sequence.	emb|CAA35328.1| HCMVUL126 [Human herpesvirus 5] >gi|137017|sp|P1... 134 6e-30||gb|EAL34605.1| LacOPZ-alpha peptide from pUC9 [Cryptosporidium h... 80 1e-13||ref|XP_546327.1| PREDICTED: similar to large subunit ribosomal p... 64 1e-08
AI353394	Dr.31823	Hm:zeh0438	hm:zeh0438	321396		321396	hm:zeh0438	LG10	ref:NP_001853.2	cytochrome c oxidase subunit Vb precursor [Homo sapiens]	PROTGI=17017988; PROTID=ref:NP_001853.2; PCT=57.58; ALN=98	pir:A39425	cytochrome-c oxidase (EC 1.9.3.1) chain Vb precursor - mouse	PROTGI=109770; PROTID=pir:A39425; PCT=57.58; ALN=98	Hs.1342||Hs.126980	Cytochrome c oxidase subunit Vb||Homo sapiens, clone IMAGE:5266948, mRNA	Mm.180182||Mm.277689||Mm.288128	Cytochrome c oxidase, subunit Vb||Transcribed locus, moderately similar to NP_034072.1 cytochrome c oxidase, subunit Vb [Mus musculus]||Transcribed locus, strongly similar to NP_446038.1 cytochrome c oxidase subunit Vb [Rattus norvegicus]	TC268977 zgc:86599 [Danio rerio]	zeh0438.seq.F Zebrafish Embryonic Heart cDNA Library Danio rerio cDNA 5', mRNA sequence.	ref|NP_001002163.1| hypothetical protein LOC415253 [Danio rerio]... 171 8e-61||ref|NP_001016250.1| hypothetical protein LOC549004 [Xenopus trop... 123 8e-45||emb|CAG05411.1| unnamed protein product [Tetraodon nigroviridis] 120 5e-43
AI353412	Dr.17984	Wu:fb36d12	wu:fb36d12	321826		321826	wu:fb36d12	LG19							Hs.379010	Prostate stem cell antigen	Mm.46395	Prostate stem cell antigen		zeh0462.seq.F Zebrafish Embryonic Heart cDNA Library Danio rerio cDNA 5', mRNA sequence.	emb|CAF93927.1| unnamed protein product [Tetraodon nigroviridis] 56 2e-09||emb|CAF93928.1| unnamed protein product [Tetraodon nigroviridis] 35 8e-04||emb|CAF93926.1| unnamed protein product [Tetraodon nigroviridis] 31 0.005
AI353581	Dr.14296	Transcribed locus																	TC272204 similar to UP|Q99LH0 (Q99LH0) Fip1l1 protein, partial (4%)	zeh0699.seq.F Zebrafish Embryonic Heart cDNA Library Danio rerio cDNA 5', mRNA sequence.
AI354033																				zeh1305.seq.F Zebrafish Embryonic Heart cDNA Library Danio rerio cDNA 5', mRNA sequence.	ref|XP_418255.1| PREDICTED: similar to C3 and PZP-like, alpha-2-... 38 0.19 ||emb|CAG07935.1| unnamed protein product [Tetraodon nigroviridis] 36 0.94 ||gb|AAY16825.1| NADH dehydrogenase subunit 2 [Mastigoproctus giga... 34 2.7
AI354177	Dr.10045	Zgc:86598	zgc:86598	415254	molecular function|ATP binding|IEA|GO:0005524|ZFIN|na//molecular function|kinase activity|IEA|GO:0016301|ZFIN|na//biological process|protein amino acid phosphorylation|IEA|GO:0006468|ZFIN|na//molecular function|protein kinase activity|IEA|GO:0004672|ZFIN|	415254	zgc:86598		sp:P19138	Casein kinase II, alpha chain (CK II) (EC 2.7.1.37) [Gene: CSNK2A1 or	PROTGI=125257; PROTID=sp:P19138; PCT=89.29; ALN=392	pir:I49141	casein kinase (EC 2.7.1.-) II alpha subunit - mouse	PROTGI=2117793; PROTID=pir:I49141; PCT=88.52; ALN=392	Hs.446484	Casein kinase 2, alpha 1 polypeptide	Mm.298893	Casein kinase II, alpha 1 polypeptide	TC292442 homologue to UP|Q803N7 (Q803N7) Casein kinase 2 alpha 1, partial (90%)	zeh1597.seq.F Zebrafish Embryonic Heart cDNA Library Danio rerio cDNA 5', mRNA sequence.	ref|NP_001002164.1| hypothetical protein LOC415254 [Danio rerio]... 723 0.0 ||emb|CAG12041.1| unnamed protein product [Tetraodon nigroviridis] 677 0.0 ||gb|AAH44403.1| Casein kinase 2 alpha 1 [Danio rerio] >gi|4053875... 671 0.0
AI384140	Dr.6695	3'-phosphoadenosine 5'-phosphosulfate synthase 2	papss2	80939	molecular function|ATP binding|IEA|GO:0005524|ZFIN|na//molecular function|kinase activity|IEA|GO:0016301|ZFIN|na//molecular function|sulfate adenylyltransferase (ATP) activity|IEA|GO:0004781|ZFIN|na//biological process|sulfate assimilation|IEA|GO:0000103|	80939	3'-phosphoadenosine 5'-phosphosulfate synthase 2	LG12	pir:JW0087	adenylyl-sulfate kinase (EC 2.7.1.25) - human	PROTGI=7428526; PROTID=pir:JW0087; PCT=78.38; ALN=606	sp:O88428	Bifunctional 3'-phosphoadenosine 5'-phosphosulfate synthethase 2 (PAPS	PROTGI=6647713; PROTID=sp:O88428; PCT=78.69; ALN=605	Hs.368610||Hs.524491	3&apos;-phosphoadenosine 5&apos;-phosphosulfate synthase 1||3&apos;-phosphoadenosine 5&apos;-phosphosulfate synthase 2	Mm.203916||Mm.244912	3&apos;-phosphoadenosine 5&apos;-phosphosulfate synthase 2||3&apos;-phosphoadenosine 5&apos;-phosphosulfate synthase 1	TC292469 3'-phosphoadenosine 5'-phosphosulfate synthase 2; id:ibd2761 [Danio rerio]	fb12e05.x1 zebrafish fin day0 regeneration Danio rerio cDNA 3', mRNA sequence.	gb|AAH68346.1| 3'-phosphoadenosine 5'-phosphosulfate synthase 2 ... 1257 0.0 ||gb|AAL08416.1| 3'-phosphoadenosine 5'-phosphosulfate synthase 2 ... 1080 0.0 ||gb|AAD38423.1| PAPS synthetase-2 [Homo sapiens] 1062 0.0
AI384221	Dr.23570	Wu:fb13b10	wu:fb13b10	336540		336540	wu:fb13b10	LG3												fb13b10.x1 zebrafish fin day0 regeneration Danio rerio cDNA 3', mRNA sequence.	emb|CAC42952.1| hypothetical protein [Saccharomyces cerevisiae] ... 33 2.2 ||sp|P37264|YCG5_YEAST Very hypothetical 14.3 kDa protein in MAT1A... 33 2.2 ||
AI384355	Dr.1065	Laminin receptor 1 (ribosomal protein SA)	lamr1	394027	cellular component|intracellular|IEA|GO:0005622|ZFIN|na//biological process|protein biosynthesis|IEA|GO:0006412|ZFIN|na//molecular function|receptor activity|IEA|GO:0004872|ZFIN|na//cellular component|ribonucleoprotein complex|IEA|GO:0030529|ZFIN|na//cell	394027	laminin receptor 1 (ribosomal protein SA)		sp:P08865	40S ribosomal protein SA (p40) (34/67 kDa laminin receptor) (Colon	PROTGI=125969; PROTID=sp:P08865; PCT=87.74; ALN=308	pir:A29395	ribosomal protein RS.40K - mouse	PROTGI=91035; PROTID=pir:A29395; PCT=87.42; ALN=308	Hs.126634||Hs.356262||Hs.374553||Hs.449909||Hs.452702||Hs.496451||Hs.511875||Hs.512269||Hs.516039||Hs.530892||Hs.534736||Hs.534740||Hs.535601||Hs.547171||Hs.549277	Similar to Laminin receptor 1||Similar to 40S ribosomal protein SA (p40) (34/67 kDa laminin receptor) (Colon carcinoma laminin-binding protein) (NEM/1CHD4) (Multidrug resistance-associated protein MGr1-Ag)||Laminin receptor 1 (ribosomal protein SA, 67kDa)	Mm.4071||Mm.296487||Mm.296861||Mm.316409||Mm.318795||Mm.339493||Mm.347798||Mm.359139||Mm.361217	Laminin receptor 1 (ribosomal protein SA)||Similar to 40S ribosomal protein SA (P40) (34/67 kDa laminin receptor)||Transcribed locus, strongly similar to NP_058834.1 laminin receptor 1 (67kD, ribosomal protein SA) [Rattus norvegicus]||RIKEN cDNA A830009L0	AI384355 homologue to AAQ91246 (AAQ91246) Laminin receptor 1, partial (40%)	fb11a10.y1 zebrafish fin day0 regeneration Danio rerio cDNA 5' similar to gb:S37431 LAMININ RECEPTOR (HUMAN);, mRNA sequence.	gb|AAQ91246.1| laminin receptor 1 [Danio rerio] >gi|38541297|gb|... 594 e-168||gb|AAK95182.1| 40S ribosomal protein Sa [Ictalurus punctatus] 546 e-154||ref|NP_989068.1| hypothetical protein LOC394665 [Xenopus tropica... 520 e-146
AI384393	Dr.418	Pcdh-gamma mRNA for protocadherin-gamma							ref:NP_061738.1	protocadherin gamma subfamily A, 2 isoform 1 precursor [Homo sapiens]	PROTGI=11056030; PROTID=ref:NP_061738.1; PCT=43.86; ALN=165	ref:NP_291062.1	protocadherin gamma subfamily A, 1 [Mus musculus]	PROTGI=18087753; PROTID=ref:NP_291062.1; PCT=44.71; ALN=165					AI384393 weakly similar to UP|AAS49084 (AAS49084) At1g02405, partial (14%)	fb11e03.y1 zebrafish fin day0 regeneration Danio rerio cDNA 5', mRNA sequence.	dbj|BAD67594.1| protocadherin-gamma [Danio rerio] 1045 0.0 ||ref|NP_001019361.1| protocadherin 2 gamma 18 [Danio rerio] >gi|5... 1039 0.0 ||ref|NP_001019363.1| protocadherin 2 gamma 20 [Danio rerio] >gi|5... 1035 0.0
AI384655																				fb12f02.y1 zebrafish fin day0 regeneration Danio rerio cDNA 5', mRNA sequence.
AI384860	Dr.4742	Zgc:101121	zgc:101121	336461	molecular function|DNA binding|IEA|GO:0003677|ZFIN|na//molecular function|zinc ion binding|IEA|GO:0008270|ZFIN|na	336461	zgc:101121	LG7	ref:NP_005998.1	zinc finger protein 216 [Homo sapiens]	PROTGI=5174755; PROTID=ref:NP_005998.1; PCT=48.31; ALN=232	ref:NP_075361.2	associated with Prkcl1 [Mus musculus]	PROTGI=15805026; PROTID=ref:NP_075361.2; PCT=48.72; ALN=232	Hs.406096||Hs.413059	Zinc finger, A20 domain containing 2||Transcribed locus, moderately similar to XP_520073.1 similar to Zinc finger A20 domain containing protein 2 (Zinc finger protein 216) [Pan troglodytes]	Mm.292405||Mm.361629	Zinc finger, A20 domain containing 2||Transcribed locus, moderately similar to XP_215251.1 similar to zinc finger protein ZNF216 [Rattus norvegicus]	TC269242 UP|Q6TH42 (Q6TH42) Protein associated with PRK1, complete	fb11b11.x1 zebrafish fin day0 regeneration Danio rerio cDNA 3', mRNA sequence.	gb|AAH56712.1| Wu:fb11b11 protein [Danio rerio] 358 8e-98||gb|AAH76427.1| Unknown (protein for MGC:101121) [Danio rerio] 358 8e-98||gb|AAQ97747.1| protein associated with PRK1 [Danio rerio] >gi|45... 355 4e-97
AI385123	Dr.10488	Wu:fb38c02	wu:fb38c02	321910		321910	wu:fb38c02	LG16	sp:P08138	Tumor necrosis factor receptor superfamily member 16 precursor (Low-	PROTGI=128156; PROTID=sp:P08138; PCT=38.02; ALN=179	ref:NP_150086.1	nerve growth factor receptor (TNFR superfamily, member 16) [Mus musculus]	PROTGI=15082265; PROTID=ref:NP_150086.1; PCT=38.66; ALN=179	Hs.201522	Transcribed locus, moderately similar to NP_640352.1 p75-like apoptosis-inducing death domain protein PLAIDD [Rattus norvegicus]	Mm.46680	Neurotrophin receptor associated death domain		fb07d05.y1 zebrafish fin day1 regeneration Danio rerio cDNA 5', mRNA sequence.	gb|AAH85421.1| Zgc:101711 [Danio rerio] >gi|55925345|ref|NP_0010... 35 0.94 ||ref|ZP_00267417.1| hypothetical protein Pflu02001743 [Pseudomona... 34 1.6 ||ref|NP_792433.1| hypothetical protein PSPTO2624 [Pseudomonas syr... 33 2.7
AI396677	Dr.27259	Wu:fb08f11	wu:fb08f11	336373		336373	wu:fb08f11	LG22												fb08f11.x1 zebrafish fin day0 regeneration Danio rerio cDNA 3', mRNA sequence.	gb|AAQ15521.1| hypothetical protein Tb927.2.390 [Trypanosoma bru... 32 7.3 ||||
AI396688	Dr.30360	Wu:fb08g12	wu:fb08g12	336378		336378	wu:fb08g12		pir:JE0110	mitotic control protein dis3 homolog - human	PROTGI=7451876; PROTID=pir:JE0110; PCT=81.01; ALN=237				Hs.531029	KIAA1008	Mm.163339	RIKEN cDNA 2810028N01 gene	AI396688 similar to UP|Q94W50 (Q94W50) NADH dehydrogenase subunit 2, partial (5%)	fb08g12.x1 zebrafish fin day0 regeneration Danio rerio cDNA 3', mRNA sequence.
AI396886	Dr.23577	Wu:fb14h03	wu:fb14h03	336607		336607	wu:fb14h03	LG23												fb14h03.y1 zebrafish fin day0 regeneration Danio rerio cDNA 5', mRNA sequence.	ref|NP_704301.1| hypothetical protein [Plasmodium falciparum 3D7... 32 4.3 ||gb|EAL30651.1| GA20701-PA [Drosophila pseudoobscura] 32 7.3 ||
AI397023	Dr.7476	Wu:fb25b04	wu:fb25b04	321658		321658	wu:fb25b04	LG23												fb25b04.y1 Zebrafish WashU MPIMG EST Danio rerio cDNA clone IMAGE:3712879 5', mRNA sequence.	ref|NP_636345.1| glycosyl transferase [Xanthomonas campestris pv... 32 5.6 ||gb|AAM35921.1| glycosyl transferase [Xanthomonas axonopodis pv. ... 32 5.6 ||gb|AAC78592.1| Hcr2-0A [Lycopersicon esculentum] 32 7.4
AI397274	Dr.20243	Wu:fb09c03	wu:fb09c03	336394		336394	wu:fb09c03	LG16												fb09c03.x1 zebrafish fin day0 regeneration Danio rerio cDNA 3', mRNA sequence.
AI397333	Dr.2891	Wu:fb10b08	wu:fb10b08	336423		336423	wu:fb10b08	LG24	ref:NP_060864.1	hypothetical protein FLJ11342 [Homo sapiens]	PROTGI=8923001; PROTID=ref:NP_060864.1; PCT=63.35; ALN=251				Hs.477115	Hypothetical protein FLJ11342	Mm.247453	RIKEN cDNA D230019K24 gene		fb10b08.x1 zebrafish fin day0 regeneration Danio rerio cDNA 3', mRNA sequence.	emb|CAG04204.1| unnamed protein product [Tetraodon nigroviridis] 144 9e-34||emb|CAD28516.2| hypothetical protein [Homo sapiens] 116 2e-25||dbj|BAA92133.1| unnamed protein product [Homo sapiens] >gi|15778... 116 2e-25
AI397462	Dr.20245	Wu:fb18b08	wu:fb18b08	321522		321522	wu:fb18b08		ref:NP_001841.2	alpha 1 type VIII collagen precursor [Homo sapiens]	PROTGI=17738302; PROTID=ref:NP_001841.2; PCT=75.00; ALN=144	pir:S23779	collagen alpha 1(VIII) chain - mouse	PROTGI=109686; PROTID=pir:S23779; PCT=75.00; ALN=144	Hs.134830	Collagen, type VIII, alpha 1	Mm.130388||Mm.370175||Mm.371554	Transcribed locus, strongly similar to NP_031765.1 procollagen, type VIII, alpha 1 [Mus musculus]||Procollagen, type VIII, alpha 1||Procollagen, type VIII, alpha 1	AI397462 similar to SP|P14282|CA18 Collagen alpha 1(VIII) chain precursor (Endothelial collagen). {Oryctolagus cuniculus;}, partial (17%)	fb18b08.x1 Zebrafish WashU MPIMG EST Danio rerio cDNA clone IMAGE:3712215 3' similar to gb:X57527 COLLAGEN ALPHA 1(VIII) CHAIN PRECURSOR (HUMAN);, mRNA sequence.	ref|XP_545072.1| PREDICTED: hypothetical protein XP_545072 [Cani... 232 3e-60||pir||A34246 collagen alpha 1(VIII) chain precursor - rabbit >gi|... 231 4e-60||ref|XP_581154.1| PREDICTED: similar to collagen VIII [Bos taurus] 231 6e-60
AI415831	Dr.33393	Wu:fb34f02	wu:fb34f02	321790		321790	wu:fb34f02	LG10	sp:Q16643	Drebrin (Developmentally regulated brain protein) [Gene: DBN1] - Homo	PROTGI=2498313; PROTID=sp:Q16643; PCT=42.86; ALN=131	ref:NP_038838.1	drebrin-like [Mus musculus]	PROTGI=7304993; PROTID=ref:NP_038838.1; PCT=71.34; ALN=162	Hs.436500	Drebrin-like	Mm.116907||Mm.256925	Expressed sequence AW987390||Drebrin-like	TC281819 zgc:91835 [Danio rerio]	fb34f02.x1 Zebrafish WashU MPIMG EST Danio rerio cDNA clone IMAGE:3713787 3' similar to TR:Q62418 Q62418 SH3P7. ;, mRNA sequence.	gb|AAH74079.1| Zgc:91835 [Danio rerio] >gi|50345058|ref|NP_00100... 844 0.0 ||emb|CAF95317.1| unnamed protein product [Tetraodon nigroviridis] 439 e-121||emb|CAI25434.1| drebrin-like [Mus musculus] >gi|7304993|ref|NP_0... 419 e-115
AI415871	Dr.4142	Transcribed locus, weakly similar to NP_038763.2 transformation related protein 53 binding protein 1 [Mus musculus]							ref:NP_005648.1	tumor protein p53 binding protein, 1 [Homo sapiens]	PROTGI=5032189; PROTID=ref:NP_005648.1; PCT=40.96; ALN=163				Hs.440968	Tumor protein p53 binding protein, 1	Mm.215389	Transformation related protein 53 binding protein 1	TC298337 similar to GB|CAC19793.1|12057014|XLA298224 53BP1 protein {Xenopus laevis;} , partial (3%)	fb36b05.x1 Zebrafish WashU MPIMG EST Danio rerio cDNA clone IMAGE:3713937 3' similar to SW:P531_HUMAN Q12888 P53-BINDING PROTEIN 53BP1 ;, mRNA sequence.	emb|CAF91583.1| unnamed protein product [Tetraodon nigroviridis] 142 8e-33||ref|XP_215812.3| PREDICTED: similar to 53BP1 protein [Rattus nor... 107 3e-22||gb|AAH79906.1| Trp53bp1 protein [Mus musculus] 107 4e-22
AI415997	Dr.33413	Proteasome (prosome, macropain) 26S subunit, non-ATPase, 9	psmd9	321712		321712	proteasome (prosome, macropain) 26S subunit, non-ATPase, 9	LG7	sp:O00233	26S proteasome non-ATPase regulatory subunit 9 (26S proteasome	PROTGI=12230943; PROTID=sp:O00233; PCT=50.87; ALN=164	ref:NP_080276.1	proteasome 26S non-ATPase subunit 9 [Mus musculus]	PROTGI=13385506; PROTID=ref:NP_080276.1; PCT=48.90; ALN=174	Hs.131151	Proteasome (prosome, macropain) 26S subunit, non-ATPase, 9	Mm.278997	Proteasome (prosome, macropain) 26S subunit, non-ATPase, 9	TC274218 weakly similar to UP|Q8AVD0 (Q8AVD0) MGC53232 protein, partial (43%)	fb30g07.y1 Zebrafish WashU MPIMG EST Danio rerio cDNA clone IMAGE:3713436 5' similar to TR:O00233 O00233 PROTEASOME SUBUNIT P27. ;, mRNA sequence.	gb|AAH76129.1| Zgc:92643 [Danio rerio] >gi|50539932|ref|NP_00100... 292 8e-78||emb|CAG08436.1| unnamed protein product [Tetraodon nigroviridis] 203 5e-51||ref|NP_001006189.1| similar to 26S proteasome non-ATPase regulat... 177 3e-43
AI416043	Dr.23666	Wu:fb33c08	wu:fb33c08	321735		321735	wu:fb33c08	LG13												fb33c08.y1 Zebrafish WashU MPIMG EST Danio rerio cDNA clone IMAGE:3713678 5', mRNA sequence.	ref|NP_358499.1| Cationic amino acid transporter - APC Superfami... 33 3.3 ||emb|CAH15055.1| hypothetical protein [Legionella pneumophila str... 32 4.3 ||ref|NP_345478.1| amino acid permease family protein [Streptococc... 32 4.3
AI416128	Dr.34299	Wu:fa10d10	wu:fa10d10	334945		334945	wu:fa10d10	LG16	ref:NP_078981.1	hypothetical protein FLJ13639 [Homo sapiens]	PROTGI=13375997; PROTID=ref:NP_078981.1; PCT=68.63; ALN=153	ref:NP_076186.1	alcohol dehydrogenase PAN2 [Mus musculus]	PROTGI=12963791; PROTID=ref:NP_076186.1; PCT=33.01; ALN=193	Hs.266728	Hypothetical protein FLJ13639				fb18c10.y1 Zebrafish WashU MPIMG EST Danio rerio cDNA clone IMAGE:3712242 5', mRNA sequence.
AI416261	Dr.879	HMT1 hnRNP methyltransferase-like 2 (S. cerevisiae)	hrmt1l2	321974	molecular function|S-adenosylmethionine-dependent methyltransferase activity|IEA|GO:0008757|ZFIN|na//molecular function|S-adenosylmethionine-dependent methyltransferase activity|ISS|GO:0008757|ZFIN|na//molecular function|methyltransferase activity|IEA|GO:	321974	HMT1 hnRNP methyltransferase-like 2 (S. cerevisiae)	LG3	sp:Q99873	Protein arginine N-methyltransferase 1 (EC 2.1.1.-) (Interferon	PROTGI=2499803; PROTID=sp:Q99873; PCT=89.21; ALN=343	sp:Q9JIF0	Protein arginine N-methyltransferase 1 (EC 2.1.1.-) [Gene: Hrmt1l2 or	PROTGI=12229652; PROTID=sp:Q9JIF0; PCT=89.21; ALN=343	Hs.20521||Hs.504530	HMT1 hnRNP methyltransferase-like 2 (S. cerevisiae)||HMT1 hnRNP methyltransferase-like 4 (S. cerevisiae)	Mm.27545||Mm.39750	Heterogeneous nuclear ribonucleoproteins methyltransferase-like 2 (S. cerevisiae)||Heterogeneous nuclear ribonucleoprotein methyltransferase-like 4 (S. cerevisiae)	TC292552 similar to UP|DDX6_XENLA (P54824) ATP-dependent RNA helicase p54 (Xp54), partial (85%)	fb20f10.y1 Zebrafish WashU MPIMG EST Danio rerio cDNA clone IMAGE:3712459 5' similar to gb:D17532 PUTATIVE ATP-DEPENDENT RNA HELICASE P54 (HUMAN);, mRNA sequence.	gb|AAH44522.1| Hrmt1l2 protein [Danio rerio] 761 0.0 ||gb|AAH57480.1| Protein arginine N-methyltransferase 1 [Danio rer... 680 0.0 ||gb|AAH74614.1| HMT1 hnRNP methyltransferase-like 2 [Xenopus trop... 640 0.0
AI416338	Dr.33371	Wu:fb37f10	wu:fb37f10	321882		321882	wu:fb37f10	LG2							Hs.530698||Hs.530936	Chromodomain helicase DNA binding protein 8||Chromodomain helicase DNA binding protein 9	Mm.100615||Mm.359896||Mm.359897	Chromodomain helicase DNA binding protein 9||Transcribed locus, strongly similar to XP_370738.1 chromodomain helicase DNA binding protein 8 [Homo sapiens]||Transcribed locus, strongly similar to XP_370738.1 chromodomain helicase DNA binding protein 8 [Hom	TC294217 similar to GB|AAC18872.1|289795|CHKCMPX cartilage matrix protein {Gallus gallus;} , partial (43%)	fb37f10.x1 Zebrafish WashU MPIMG EST Danio rerio cDNA clone IMAGE:3714091 3' similar to contains element OFR repetitive element ;, mRNA sequence.
AI436892	Dr.4128	Wu:fb34c08	wu:fb34c08	321776		321776	wu:fb34c08	LG5									Mm.67562	RIKEN cDNA 4933409G03 gene	TC294090 homologue to UP|O61108 (O61108) TcC31.35, partial (3%)	fb34c08.y1 Zebrafish WashU MPIMG EST Danio rerio cDNA clone IMAGE:3713774 5', mRNA sequence.
AI437156	Dr.12045	Ubiquitin specific protease 25	usp25	406790	molecular function|cysteine-type endopeptidase activity|IEA|GO:0004197|ZFIN|na//molecular function|peptidase activity|IEA|GO:0008233|ZFIN|na//molecular function|ubiquitin thiolesterase activity|IEA|GO:0004221|ZFIN|na//biological process|ubiquitin-dependen	406790	ubiquitin specific protease 25	LG11	ref:NP_065937.1	ubiquitin specific protease 28 [Homo sapiens]	PROTGI=16507200; PROTID=ref:NP_065937.1; PCT=50.80; ALN=1046	sp:P57080	Ubiquitin carboxyl-terminal hydrolase 25 (EC 3.1.2.15) (Ubiquitin	PROTGI=10720331; PROTID=sp:P57080; PCT=75.49; ALN=1072	Hs.473370	Ubiquitin specific protease 25	Mm.40986	Ubiquitin specific protease 25	TC281660 GB|AAH45454.1|28277715|BC045454 usp25 protein {Danio rerio;} , complete	fb38d06.y1 Zebrafish WashU MPIMG EST Danio rerio cDNA clone IMAGE:3714155 5', mRNA sequence.	gb|AAH45454.1| Ubiquitin specific protease 25 [Danio rerio] >gi|... 2008 0.0 ||ref|XP_416680.1| PREDICTED: similar to ubiquitin-specific protea... 1604 0.0 ||sp|Q9UHP3|UBP25_HUMAN Ubiquitin carboxyl-terminal hydrolase 25 (... 1566 0.0
AI437239	Dr.6928	Chaperonin containing TCP1, subunit 6A (zeta 1)	cct6a	116994	molecular function|ATP binding|IEA|GO:0005524|ZFIN|na//biological process|protein folding|IEA|GO:0006457|ZFIN|na//molecular function|unfolded protein binding|IEA|GO:0051082|ZFIN|na	116994	chaperonin containing TCP1, subunit 6A (zeta 1)	LG21	ref:NP_001753.1	chaperonin containing TCP1, subunit 6A (zeta 1) [Homo sapiens]	PROTGI=4502643; PROTID=ref:NP_001753.1; PCT=87.57; ALN=531	sp:P80317	T-complex protein 1, zeta subunit (TCP-1-zeta) (CCT-zeta) (CCT-zeta-1)	PROTGI=549061; PROTID=sp:P80317; PCT=87.76; ALN=531	Hs.73072||Hs.82916||Hs.488399||Hs.510847	Chaperonin containing TCP1, subunit 6B (zeta 2)||Chaperonin containing TCP1, subunit 6A||Chaperonin containing TCP1, subunit 6A||Similar to chaperonin containing TCP1, subunit 6A (zeta 1); chaperonin containing T-complex subunit 6	Mm.4126||Mm.153159	Chaperonin subunit 6b (zeta)||Chaperonin subunit 6a (zeta)	TC279332 homologue to UP|Q6NVT2 (Q6NVT2) MGC69492 protein, complete	fb39c10.y1 Zebrafish WashU MPIMG EST Danio rerio cDNA clone IMAGE:3714258 5', mRNA sequence.	gb|AAH71416.1| Chaperonin containing TCP1, subunit 6A (zeta 1) [... 969 0.0 ||gb|AAH84219.1| MGC81949 protein [Xenopus laevis] >gi|49256082|gb... 900 0.0 ||gb|AAH67921.1| Hypothetical protein MGC69492 [Xenopus tropicalis... 900 0.0
AI437329	Dr.16594	Wu:fb40d11	wu:fb40d11	321995		321995	wu:fb40d11	LG18	ref:NP_476515.1	peroxisomal biogenesis factor 16 isoform 2 [Homo sapiens]	PROTGI=17136080; PROTID=ref:NP_476515.1; PCT=62.73; ALN=270				Hs.100915	Peroxisomal biogenesis factor 16	Mm.202782	Peroxisome biogenesis factor 16		fb40d11.y1 Zebrafish WashU MPIMG EST Danio rerio cDNA clone IMAGE:3714357 5', mRNA sequence.	ref|YP_115295.1| hypothetical protein MCA2902 [Methylococcus cap... 35 1.1 ||ref|XP_227510.3| PREDICTED: similar to chromodomain helicase DNA... 35 1.1 ||emb|CAA88613.1| salivary gland secretion protein 4 [Drosophila m... 34 1.9
AI437364	Dr.23664	Wu:fb30f12	wu:fb30f12	321708		321708	wu:fb30f12	LG10												fb30f12.x1 Zebrafish WashU MPIMG EST Danio rerio cDNA clone IMAGE:3713423 3', mRNA sequence.	gb|AAH76124.1| Zgc:92637 [Danio rerio] >gi|50539946|ref|NP_00100... 32 5.6 ||dbj|BAB75823.1| S-adenosylmethionine synthetase [Nostoc sp. PCC ... 32 7.3 ||emb|CAG08729.1| unnamed protein product [Tetraodon nigroviridis] 32 7.3
AI437388	Dr.23673	Transcribed locus																		fb33a07.x1 Zebrafish WashU MPIMG EST Danio rerio cDNA clone IMAGE:3713652 3', mRNA sequence.	gb|AAB84629.1| sensory transduction histidine kinase [Methanothe... 31 9.5 ||||
AI437402	Dr.20953	Wu:fb33b12	wu:fb33b12	321731	molecular function|DNA binding|IEA|GO:0003677|ZFIN|na//cellular component|chromatin|IEA|GO:0000785|ZFIN|na//cellular component|nucleus|IEA|GO:0005634|ZFIN|na//biological process|regulation of transcription, DNA-dependent|IEA|GO:0006355|ZFIN|na	321731	wu:fb33b12	LG4	sp:Q9UGU5	High-mobility group protein 2-like 1 (HMGBCG protein) [Gene: HMG2L1 or	PROTGI=12643342; PROTID=sp:Q9UGU5; PCT=29.45; ALN=326	sp:Q08943	Structure-specific recognition protein 1 (SSRP1) (Recombination signal	PROTGI=730841; PROTID=sp:Q08943; PCT=22.07; ALN=211	Hs.197086||Hs.517579	High-mobility group protein 2-like 1||Transcribed locus, weakly similar to XP_515098.1 similar to high-mobility group protein 2-like 1 isoform a [Pan troglodytes]	Mm.261739	High mobility group box 2-like 1	TC290071 similar to emb|X99772.1|GMMITGEN Gadus morhua complete mitochondrial DNA sequence, partial (6%)	fb33b12.x1 Zebrafish WashU MPIMG EST Danio rerio cDNA clone IMAGE:3713663 3', mRNA sequence.	ref|NP_059333.1|COX1_15414 cytochrome c oxidase subunit I [Danio... 224 4e-57||gb|AAQ56096.1| cytochrome c oxidase subunit I [Carpiodes carpio]... 221 3e-56||ref|YP_173338.1| cytochrome c oxidase subunit I [Carassius aurat... 221 3e-56
AI437428																				fb33e08.x1 Zebrafish WashU MPIMG EST Danio rerio cDNA clone IMAGE:3713702 3', mRNA sequence.
AI437466																				fb34a07.x1 Zebrafish WashU MPIMG EST Danio rerio cDNA clone IMAGE:3713748 3', mRNA sequence.
AI444184	Dr.29111	Wu:fk32f06	wu:fk32f06	336949		336949	wu:fk32f06	LG7	ref:NP_003363.1	von Hippel-Lindau binding protein 1 [Homo sapiens]	PROTGI=4507873; PROTID=ref:NP_003363.1; PCT=80.54; ALN=185				Hs.436803	Von Hippel-Lindau binding protein 1	Mm.8294	Von Hippel-Lindau binding protein 1	TC280096 similar to UP|Q7SYV4 (Q7SYV4) Vbp1-prov protein, partial (94%)	fb44e09.y1 Zebrafish WashU MPIMG EST Danio rerio cDNA clone IMAGE:3714760 5', mRNA sequence.	gb|AAH95370.1| Hypothetical protein LOC553651 [Danio rerio] >gi|... 390 e-106||gb|AAH54252.1| Vbp1-prov protein [Xenopus laevis] 316 2e-84||ref|XP_420327.1| PREDICTED: similar to von Hippel-Lindau binding... 312 2e-83
AI444200	Dr.2398	Wu:fb24e03	wu:fb24e03	321649		321649	wu:fb24e03	LG22												fb24e03.x1 Zebrafish WashU MPIMG EST Danio rerio cDNA clone IMAGE:3712828 3', mRNA sequence.	ref|YP_067001.1| VirB6-like protein of the type IV secretion sys... 33 1.9 ||gb|AAM14440.1| eosinophil-derived neurotoxin [Saguinus labiatus] 33 3.3 ||emb|CAG09044.1| unnamed protein product [Tetraodon nigroviridis] 33 3.3
AI444293	Dr.33340	Wu:fb47e08	wu:fb47e08	322039		322039	wu:fb47e08	LG3											TC269903 similar to GB|AAH51927.1|30705064|BC051927 Tceb2 protein {Mus musculus;} , partial (97%)	fb47e08.y1 Zebrafish WashU MPIMG EST Danio rerio cDNA clone IMAGE:3715046 5', mRNA sequence.	gb|AAH54698.1| Unknown (protein for IMAGE:5915037) [Danio rerio] 236 1e-60||emb|CAG07218.1| unnamed protein product [Tetraodon nigroviridis] 218 4e-55||emb|CAG12656.1| unnamed protein product [Tetraodon nigroviridis] 214 5e-54
AI444335	Dr.23678	Wu:fb38e04	wu:fb38e04	321922		321922	wu:fb38e04	LG5											TC274117 similar to UP|Q9CJ78 (Q9CJ78) SugE protein, partial (13%)	fb38e04.x1 Zebrafish WashU MPIMG EST Danio rerio cDNA clone IMAGE:3714174 3', mRNA sequence.	emb|CAC35329.1| N1-C protein [Linum usitatissimum] 34 1.8 ||gb|AAH94175.1| Unknown (protein for IMAGE:6950179) [Xenopus laevis] 33 3.1 ||emb|CAC35339.1| Nho-C protein [Linum usitatissimum] 32 5.3
AI444338	Dr.36959	Wu:fb38e09	wu:fb38e09	321924		321924	wu:fb38e09	LG3	ref:NP_006532.1	thioredoxin-like [Homo sapiens]	PROTGI=5730104; PROTID=ref:NP_006532.1; PCT=71.50; ALN=193	sp:P10639	Thioredoxin (ATL-derived factor) (ADF) [Gene: Txn or Txn1] - Mus	PROTGI=549078; PROTID=sp:P10639; PCT=26.97; ALN=89	Hs.42644||Hs.532683||Hs.547727	Thioredoxin-like 2||Chromosome 14 open reading frame 87||Transcribed locus	Mm.29128||Mm.267692	RIKEN cDNA 2900070E19 gene||Thioredoxin-like 2	TC279912 similar to UP|TXL2_MOUSE (Q9CQM9) Thioredoxin-like protein 2 (PKC-interacting cousin of thioredoxin) (PKC-theta-interacting protein) (PKCq-interacting protein), partial (91%)	fb38e09.x1 Zebrafish WashU MPIMG EST Danio rerio cDNA clone IMAGE:3714184 3' similar to SW:YI46_SYNY3 P73056 HYPOTHETICAL 11.9 KD PROTEIN SLR1846. [1] ;, mRNA sequence.	gb|AAH83453.1| Zgc:103648 [Danio rerio] >gi|54400406|ref|NP_0010... 594 e-168||gb|AAH84367.1| LOC495269 protein [Xenopus laevis] 489 e-137||ref|NP_001017209.1| hypothetical protein LOC549963 [Xenopus trop... 488 e-136
AI444340	Dr.4135	Wu:fb38e11	wu:fb38e11	321925		321925	wu:fb38e11	LG2												fb38e11.x1 Zebrafish WashU MPIMG EST Danio rerio cDNA clone IMAGE:3714188 3' similar to contains element MER15 MER15 repetitive element ;, mRNA sequence.
AI444432	Dr.28505	Glycoprotein M6Ba	gpm6ba	368225		368225	glycoprotein M6Ba		ref:NP_005268.1	glycoprotein M6A isoform 1 [Homo sapiens]	PROTGI=14149619; PROTID=ref:NP_005268.1; PCT=50.69; ALN=279	ref:NP_075611.1	glycoprotein m6b [Mus musculus]	PROTGI=12963495; PROTID=ref:NP_075611.1; PCT=77.32; ALN=268			Mm.222320	DNA segment, Chr X, ERATO Doi 242, expressed		fb38d04.x1 Zebrafish WashU MPIMG EST Danio rerio cDNA clone IMAGE:3714151 3', mRNA sequence.	gb|AAL59891.1| DMgamma1 [Danio rerio] >gi|44662809|ref|NP_982251... 568 e-160||gb|AAL59893.1| DMgamma2 [Danio rerio] 459 e-127||ref|NP_001013352.1| hypothetical protein LOC503756 [Danio rerio]... 457 e-126
AI444433	Dr.23685	Wu:fb38d07	wu:fb38d07	321918		321918	wu:fb38d07	LG10												fb38d07.x1 Zebrafish WashU MPIMG EST Danio rerio cDNA clone IMAGE:3714157 3', mRNA sequence.
AI461323	Dr.23693	Zgc:101606	zgc:101606	492816		492816	zgc:101606		ref:NP_067632.2	PR domain containing 12 [Homo sapiens]	PROTGI=15042949; PROTID=ref:NP_067632.2; PCT=87; ALN=166	pir:A53503	B-lymphocyte-induced maturation protein 1 - mouse	PROTGI=1083223; PROTID=pir:A53503; PCT=31; ALN=76	Hs.495311	PR domain containing 12	Mm.236112	Gene model 998, (NCBI)		fb40g10.x1 Zebrafish WashU MPIMG EST Danio rerio cDNA clone IMAGE:3714402 3', mRNA sequence.	gb|AAH85382.1| Zgc:101606 [Danio rerio] >gi|55925407|ref|NP_0010... 687 0.0 ||gb|AAH56019.1| MGC68944 protein [Xenopus laevis] 583 e-165||gb|AAG13447.2| PR-domain containing protein 12 [Homo sapiens] >g... 583 e-165
AI461367	Dr.27294	Wu:fb44b11	wu:fb44b11	322022		322022	wu:fb44b11	LG25	sp:Q13569	G/T mismatch-specific thymine DNA glycosylase (EC 3.2.2.-) [Gene: TDG]	PROTGI=3915101; PROTID=sp:Q13569; PCT=74.63; ALN=205	sp:P56581	G/T mismatch-specific thymine DNA glycosylase (EC 3.2.2.-) (C-JUN	PROTGI=3915099; PROTID=sp:P56581; PCT=75.38; ALN=199	Hs.527114	Thymine-DNA glycosylase	Mm.284252||Mm.298456||Mm.347607	Mismatch-specific thymine-DNA glycosylate||Thymine DNA glycosylase||Similar to Thymine DNA glycosylase		fb44b11.x1 Zebrafish WashU MPIMG EST Danio rerio cDNA clone IMAGE:3714717 3', mRNA sequence.	ref|YP_179050.1| hypothetical protein CJE1055 [Campylobacter jej... 36 0.30 ||emb|CAG86064.1| unnamed protein product [Debaryomyces hansenii C... 34 1.5 ||ref|NP_001009213.2| interleukin 18 [Felis catus] >gi|14586404|em... 32 5.6
AI461372	Dr.33344	Wu:fb44c10	wu:fb44c10	322024		322024	wu:fb44c10	LG3	sp:P52742	Zinc finger protein 135 [Gene: ZNF135] - Homo sapiens (Human)	PROTGI=1731411; PROTID=sp:P52742; PCT=54.41; ALN=204	pir:A37107	spermatogenesis protein Zfp-35 - mouse	PROTGI=110996; PROTID=pir:A37107; PCT=54.41; ALN=204	Hs.314246||Hs.388162||Hs.445235||Hs.514802||Hs.522885	Zinc finger protein 271||GLI-Kruppel family member HKR2||Transcribed locus, weakly similar to NP_612356.1 zinc finger protein 551 [Homo sapiens]||Zinc finger protein 24 (KOX 17)||Zinc finger protein 32 (KOX 30)	Mm.19274||Mm.40706||Mm.183647||Mm.290596||Mm.315836||Mm.361850	Zinc finger protein 113||GLI-Kruppel family member HKR2||RIKEN cDNA 9130023H24 gene||Zinc finger protein 35||Similar to zinc finger protein 97||CDNA clone MGC:65714 IMAGE:6816732, complete cds	AI461372 weakly similar to SP|P18746|ZO26_ Oocyte zinc finger protein XLCOF26 (Fragment). {Xenopus laevis;}, partial (31%)	fb44c10.x1 Zebrafish WashU MPIMG EST Danio rerio cDNA clone IMAGE:3714738 3' similar to SW:ZO26_XENLA P18746 OOCYTE ZINC FINGER PROTEIN XLCOF26 ;contains element TAR1 repetitive element ;, mRNA sequence.	gb|AAH90707.1| Zgc:113096 [Danio rerio] >gi|61651856|ref|NP_0010... 100 2e-20||gb|AAH90442.1| Zgc:113096 protein [Danio rerio] 97 1e-19||ref|NP_001013320.1| hypothetical protein LOC503708 [Danio rerio]... 97 2e-19
AI476925	Dr.1218	Wu:fa97b01	wu:fa97b01	337085		337085	wu:fa97b01	LG5	sp:Q13868	Exosome complex exonuclease RRP4 (EC 3.1.13.-) (Ribosomal RNA	PROTGI=13878748; PROTID=sp:Q13868; PCT=77.45; ALN=275				Hs.546354	Exosome component 2	Mm.150972	Exosome component 2	TC270292 similar to UP|Q8VBV3 (Q8VBV3) Exosome component 2, partial (89%)	fb55e04.x1 Zebrafish WashU MPIMG EST Danio rerio cDNA clone IMAGE:3715806 3' similar to TR:Q13868 Q13868 HYPOTHETICAL 29.2 KD PROTEIN. ;, mRNA sequence.	gb|AAH92739.1| Hypothetical protein LOC550234 [Danio rerio] >gi|... 502 e-141||emb|CAF99203.1| unnamed protein product [Tetraodon nigroviridis] 483 e-135||dbj|BAB14043.1| unnamed protein product [Homo sapiens] >gi|70234... 472 e-132
AI476945	Dr.33285	Wu:fb55g02	wu:fb55g02	322289		322289	wu:fb55g02	LG13												fb55g02.x1 Zebrafish WashU MPIMG EST Danio rerio cDNA clone IMAGE:3715826 3', mRNA sequence.	gb|EAL32922.1| GA21835-PA [Drosophila pseudoobscura] 32 5.5 ||||
AI477017	Dr.1961	Ribosomal protein L7-like 1	rpl7l1	322251	cellular component|intracellular|IEA|GO:0005622|ZFIN|na//cellular component|large ribosomal subunit|IEA|GO:0015934|ZFIN|na//biological process|protein biosynthesis|IEA|GO:0006412|ZFIN|na//cellular component|ribonucleoprotein complex|IEA|GO:0030529|ZFIN|na	322251	ribosomal protein L7-like 1	LG20	sp:P18124	60S ribosomal protein L7 [Gene: RPL7] - Homo sapiens (Human)	PROTGI=133021; PROTID=sp:P18124; PCT=49.79; ALN=241	sp:P14148	60S ribosomal protein L7 [Gene: Rpl7] - Mus musculus (Mouse)	PROTGI=1350769; PROTID=sp:P14148; PCT=49.38; ALN=241	Hs.520133	Hypothetical protein LOC220906	Mm.160606||Mm.218533||Mm.317876	RIKEN cDNA 1700084J12 gene||Ribosomal protein L7-like 1||Similar to RIKEN cDNA 1500016H10	TC291776 weakly similar to UP|Q6PEK3 (Q6PEK3) Ribosomal protein L7-like 1, partial (81%)	fb54e11.x1 Zebrafish WashU MPIMG EST Danio rerio cDNA clone IMAGE:3715724 3' similar to SW:RL7_HUMAN P18124 60S RIBOSOMAL PROTEIN L7. [1] ;, mRNA sequence.	emb|CAI21173.1| novel protein (zgc:66422) [Danio rerio] >gi|3550... 172 2e-77||ref|NP_001006452.1| similar to ribosomal protein L7-like 1 [Gall... 124 2e-51||ref|XP_535102.1| PREDICTED: similar to 60S ribosomal protein L7 ... 100 2e-43
AI477020	Dr.20260	Transcribed locus																	TC285658 homologue to UP|Q8C8C9 (Q8C8C9) Mus musculus 10 days neonate cerebellum cDNA, RIKEN full-length enriched library, clone:B930063N02 product:speckle-type POZ protein, full insert sequence, partial (16%)	fb54f02.x1 Zebrafish WashU MPIMG EST Danio rerio cDNA clone IMAGE:3715707 3' similar to contains element MER33 repetitive element ;, mRNA sequence.
AI477041	Dr.26663	Eukaryotic translation initiation factor 3, subunit 6 interacting protein	eif3s6ip	406402		406402	eukaryotic translation initiation factor 3, subunit 6 interacting protein	LG13	ref:NP_057175.1	eukaryotic translation initiation factor 3 subunit 6 interacting protein [Homo sapiens]	PROTGI=7705433; PROTID=ref:NP_057175.1; PCT=91.80; ALN=559				Hs.164084||Hs.446662||Hs.446852	Similar to bA508N22.1 (HSPC025)||Transcribed locus, strongly similar to NP_057175.1 eukaryotic translation initiation factor 3, subunit 6 interacting protein [Homo sapiens]||Eukaryotic translation initiation factor 3, subunit 6 interacting protein	Mm.206404	Eukaryotic translation initiation factor 3, subunit 6 interacting protein	TC292759 GB|AAH54626.1|32451753|BC054626 zgc:64147 {Danio rerio;} , complete	fb55a01.x1 Zebrafish WashU MPIMG EST Danio rerio cDNA clone IMAGE:3715752 3' similar to WP:C17G10.8 CE16861 ALCOHOL DEHYDROGENASE ;, mRNA sequence.	gb|AAH54626.1| Eukaryotic translation initiation factor 3, subun... 1061 0.0 ||emb|CAG04740.1| unnamed protein product [Tetraodon nigroviridis] 1005 0.0 ||ref|NP_988980.1| hypothetical protein LOC394577 [Xenopus tropica... 978 0.0
AI477049	Dr.2411	Zgc:103668	zgc:103668	492489		492489	zgc:103668		ref:NP_006695.1	suppressor of G2 allele of SKP1 [Homo sapiens]	PROTGI=5730041; PROTID=ref:NP_006695.1; PCT=74.21; ALN=187				Hs.281902||Hs.521441	SGT1, suppressor of G2 allele of SKP1 (S. cerevisiae)||BA255A11.10 (putative novel T cell receptor beta chain V region protein)	Mm.18972||Mm.278319	SGT1, suppressor of G2 allele of SKP1 (S. cerevisiae)||Similar to Suppressor of G2 allele of SKP1 homolog (Sgt1) (Putative 40-6-3 protein)	TC279783 similar to GB|AAP88800.1|32879939|BT009798 SGT1, suppressor of G2 allele of SKP1 (S. cerevisiae) {Homo sapiens;} , partial (68%)	fb55a11.x1 Zebrafish WashU MPIMG EST Danio rerio cDNA clone IMAGE:3715772 3' similar to WP:D1054.3 CE05522 ;contains Alu repetitive element;, mRNA sequence.	gb|AAH85582.1| Zgc:103668 [Danio rerio] >gi|55925273|ref|NP_0010... 636 0.0 ||emb|CAF97651.1| unnamed protein product [Tetraodon nigroviridis] 402 e-111||gb|AAP88800.1| SGT1, suppressor of G2 allele of SKP1 (S. cerevis... 379 e-104
AI477247	Dr.30360	Wu:fb08g12	wu:fb08g12	336378		336378	wu:fb08g12		pir:JE0110	mitotic control protein dis3 homolog - human	PROTGI=7451876; PROTID=pir:JE0110; PCT=81.01; ALN=237				Hs.531029	KIAA1008	Mm.163339	RIKEN cDNA 2810028N01 gene	AI477247 similar to SP|P20742|PZP_ Pregnancy zone protein precursor. {Homo sapiens;}, partial (1%)	fb51a06.x1 Zebrafish WashU MPIMG EST Danio rerio cDNA clone IMAGE:3715378 3' similar to contains element LTR5 repetitive element ;, mRNA sequence.
AI477274	Dr.4837	Wu:fb51d03	wu:fb51d03	386826		386826	wu:fb51d03	LG1	sp:P04270		PROTGI=113272; PROTID=sp:P04270; PCT=99.47; ALN=189	sp:P04270		PROTGI=113272; PROTID=sp:P04270; PCT=99.47; ALN=189	Hs.1288||Hs.118127||Hs.430644||Hs.465330||Hs.482167||Hs.482653||Hs.482925||Hs.514581||Hs.516105||Hs.516402||Hs.520640||Hs.520761||Hs.534692||Hs.549410	Actin, alpha 1, skeletal muscle||Actin, alpha, cardiac muscle||Transcribed locus, strongly similar to XP_215761.2 similar to gamma actin-like protein [Rattus norvegicus]||Transcribed locus, moderately similar to NP_505818.1 actin (41.8 kD) (act-2) [Caenor	Mm.297||Mm.686||Mm.214950||Mm.292865||Mm.296636||Mm.300639||Mm.302056||Mm.321967||Mm.343025||Mm.359490||Mm.360115||Mm.372911	Actin, beta, cytoplasmic||Transcribed locus, strongly similar to XP_215801.2 similar to actin, alpha, cardiac [Rattus norvegicus]||Actin, alpha 1, skeletal muscle||Actin, gamma 2, smooth muscle, enteric||Transcribed locus, strongly similar to XP_213911.2	TC294933 homologue to PRF|1101351A.0|224304|1101351A actin. {Petromyzontidae gen. sp.;} , partial (30%)	fb51d03.x1 Zebrafish WashU MPIMG EST Danio rerio cDNA clone IMAGE:3715397 3' similar to gb:J00068 ACTIN, ALPHA SKELETAL MUSCLE (HUMAN);, mRNA sequence.	dbj|BAC53766.1| muscle actin [Halocynthia roretzi] 176 7e-43||prf||1101351A actin 175 1e-42||dbj|BAA23596.1| CsMA-1 [Ciona savignyi] >gi|3182895|sp|O15998|AC... 175 1e-42
AI477285	Dr.33153	Si:dkey-83d9.6	si:dkey-83d9.6	322148	molecular function|ATP binding|IEA|GO:0005524|ZFIN|na//molecular function|ATPase activity, coupled to transmembrane movement of ions, phosphorylative mechanism|IEA|GO:0015662|ZFIN|na//biological process|calcium ion transport|IEA|GO:0006816|ZFIN|na//molecu	322148	si:dkey-83d9.6	LG21	sp:P16615	Sarcoplasmic/endoplasmic reticulum calcium ATPase 2 (EC 3.6.3.8)	PROTGI=114312; PROTID=sp:P16615; PCT=86.77; ALN=189	sp:O55143	Sarcoplasmic/endoplasmic reticulum calcium ATPase 2 (EC 3.6.3.8)	PROTGI=12643614; PROTID=sp:O55143; PCT=86.24; ALN=189	Hs.506759	ATPase, Ca++ transporting, cardiac muscle, slow twitch 2	Mm.227583	ATPase, Ca++ transporting, cardiac muscle, slow twitch 2	TC285117 UP|Q7P4Y9 (Q7P4Y9) ABC transporter ATP-binding protein, partial (9%)	fb51e04.x1 Zebrafish WashU MPIMG EST Danio rerio cDNA clone IMAGE:3715422 3', mRNA sequence.	gb|AAG15383.1| homeodomain transcription factor Pitx-3 [Xenopus ... 34 2.1 ||||
AI477286	Dr.3521	Wu:fb51e06	wu:fb51e06	322149		322149	wu:fb51e06	LG16												fb51e06.x1 Zebrafish WashU MPIMG EST Danio rerio cDNA clone IMAGE:3715426 3' similar to contains element PTR7 repetitive element ;, mRNA sequence.	dbj|BAB94041.1| hypothetical protein [Staphylococcus aureus subs... 36 0.38 ||emb|CAG41944.1| putative membrane protein [Staphylococcus aureus... 36 0.38 ||gb|EAL45434.1| Rho guanine nucleotide exchange factor, putative ... 33 3.2
AI477305	Dr.20598	Eukaryotic translation initiation factor 3, subunit 7 zeta	eif3s7	336498	cellular component|cellular_component unknown|ND|GO:0008372|ZFIN|na//molecular function|translation initiation factor activity|IEA|GO:0003743|ZFIN|na//biological process|translational initiation|IEA|GO:0006413|ZFIN|na	336498	eukaryotic translation initiation factor 3, subunit 7 zeta	LG3	ref:NP_003744.1	eukaryotic translation initiation factor 3 subunit 7 [Homo sapiens]	PROTGI=4503523; PROTID=ref:NP_003744.1; PCT=90.55; ALN=550	sp:O70194	Eukaryotic translation initiation factor 3 subunit 7 (eIF-3 zeta)	PROTGI=6685529; PROTID=sp:O70194; PCT=87.27; ALN=550	Hs.55682	Eukaryotic translation initiation factor 3, subunit 7 zeta, 66/67kDa	Mm.3955||Mm.370460||Mm.372576	Eukaryotic translation initiation factor 3, subunit 7 (zeta)||Transcribed locus, strongly similar to XP_515104.1 similar to eukaryotic translation initiation factor 3 subunit 7; eukaryotic translation initiation factor 3, subunit 7 (zeta, 66/67kD); transl	TC291135 UP|Q6TH15 (Q6TH15) Eukaryotic translation initiation factor 3, subunit 7 zeta, 66/67kDa, complete	fb51g07.x1 Zebrafish WashU MPIMG EST Danio rerio cDNA clone IMAGE:3715452 3' similar to TR:O15371 O15371 EIF3-P66. ;contains element KER repetitive element ;, mRNA sequence.	gb|AAH53250.1| Eukaryotic translation initiation factor 3, subun... 1097 0.0 ||gb|AAQ97774.1| eukaryotic translation initiation factor 3, subun... 1095 0.0 ||emb|CAG02216.1| unnamed protein product [Tetraodon nigroviridis] 1055 0.0
AI477343	Dr.2419	TGFB1-induced anti-apoptotic factor 1	tiaf1	322176		322176	TGFB1-induced anti-apoptotic factor 1	LG1	ref:NP_002465.1	smooth muscle myosin heavy chain 11 isoform SM1 [Homo sapiens]	PROTGI=13124879; PROTID=ref:NP_002465.1; PCT=32.54; ALN=169	sp:O08638	Myosin heavy chain, smooth muscle isoform (SMMHC) [Gene: Myh11] - Mus	PROTGI=13431676; PROTID=sp:O08638; PCT=32.54; ALN=169	Hs.462589	TGFB1-induced anti-apoptotic factor 1	Mm.341248	Myosin XVIIIa	TC273403 similar to UP|Q9NYE8 (Q9NYE8) Jak3 N-terminal-associated protein MAJN (Fragment), partial (14%)	fb52c07.x1 Zebrafish WashU MPIMG EST Danio rerio cDNA clone IMAGE:3715500 3' similar to TR:Q92614 Q92614 MYELOBLAST KIAA0216. ;, mRNA sequence.	gb|AAA73456.2| beta-galactosidase alpha peptide [Cloning vector ... 36 2.8 ||gb|AAA67217.1| beta-galactosidase alpha peptide 36 2.8 ||
AI477417	Dr.27301	Wu:fb54b08	wu:fb54b08	322239		322239	wu:fb54b08	LG2											AI477417 similar to UP|Q9ZP04 (Q9ZP04) Alpha-D-xylosidase precursor, partial (1%)	fb54b08.x1 Zebrafish WashU MPIMG EST Danio rerio cDNA clone IMAGE:3715671 3', mRNA sequence.
AI477419	Dr.31926	Wu:fb54b10	wu:fb54b10	322240		322240	wu:fb54b10	LG16												fb54b10.x1 Zebrafish WashU MPIMG EST Danio rerio cDNA clone IMAGE:3715675 3', mRNA sequence.
AI477424	Dr.786	Wu:fb98h03	wu:fb98h03	323450		323450	wu:fb98h03	LG16	sp:P25787	Proteasome subunit alpha type 2 (EC 3.4.25.1) (Proteasome component	PROTGI=130850; PROTID=sp:P25787; PCT=94.44; ALN=234	sp:P49722	Proteasome subunit alpha type 2 (EC 3.4.25.1) (Proteasome component	PROTGI=1709759; PROTID=sp:P49722; PCT=93.59; ALN=234	Hs.333786||Hs.380798	Proteasome (prosome, macropain) subunit, alpha type, 2||Transcribed locus, weakly similar to NP_002778.1 proteasome (prosome, macropain) subunit, alpha type, 2 [Homo sapiens]	Mm.252255||Mm.342871	Proteasome (prosome, macropain) subunit, alpha type 2||Similar to Proteasome subunit alpha type 2 (Proteasome component C3) (Macropain subunit C3) (Multicatalytic endopeptidase complex subunit C3)	TC292134 UP|Q6PBY5 (Q6PBY5) Psma2 protein (Fragment), complete	fb54c06.x1 Zebrafish WashU MPIMG EST Danio rerio cDNA clone IMAGE:3715690 3' similar to gb:D00760 PROTEASOME COMPONENT C3 (HUMAN);, mRNA sequence.	gb|AAH95382.1| Zgc:110710 protein [Danio rerio] >gi|66773056|ref... 449 e-125||gb|AAH59539.1| Psma2 protein [Danio rerio] 445 e-123||dbj|BAA25915.1| proteasome alpha 2 subunit [Carassius auratus] >... 442 e-123
AI477432	Dr.28454	Type I cytokeratin, enveloping layer	cyt1	30327	molecular function|structural molecule activity|IEA|GO:0005198|ZFIN|na	30327	type I cytokeratin, enveloping layer	LG19	pir:S30433	keratin 17, type I, cytoskeletal - human	PROTGI=422802; PROTID=pir:S30433; PCT=56.91; ALN=425	ref:NP_034793.1	keratin complex 1, acidic, gene 17 [Mus musculus]	PROTGI=7106335; PROTID=ref:NP_034793.1; PCT=56.32; ALN=425	Hs.2785||Hs.73082||Hs.248189||Hs.355214||Hs.432448||Hs.463032||Hs.514167	Keratin 17||Keratin, hair, acidic, 5||Keratin, hair, acidic, 6||Keratin 14 (epidermolysis bullosa simplex, Dowling-Meara, Koebner)||Keratin 16 (focal non-epidermolytic palmoplantar keratoderma)||Keratin 13||Keratin 19	Mm.4646||Mm.6974||Mm.19889||Mm.37952||Mm.46378||Mm.273177||Mm.306829	Keratin complex 1, acidic, gene 13||Keratin complex 1, acidic, gene 14||Keratin complex 1, acidic, gene 16||Keratin complex 1, acidic, gene 24||RIKEN cDNA 2310058N18 gene||Keratin complex 1, acidic, gene 19||Transcribed locus, moderately similar to XP_511	TC270733 similar to UP|N107_RAT (P52590) Nuclear pore complex protein Nup107 (Nucleoporin Nup107) (107 kDa nucleoporin) (p105), partial (57%)	fb54d04.x1 Zebrafish WashU MPIMG EST Danio rerio cDNA clone IMAGE:3715687 3' similar to SW:N107_RAT P52590 NUCLEAR PORE COMPLEX PROTEIN NUP107 ;, mRNA sequence.	gb|AAH65653.1| Type I cytokeratin, enveloping layer [Danio rerio] 583 e-165||gb|AAD52042.1| type I cytokeratin; cyt1 [Danio rerio] >gi|188585... 583 e-165||gb|AAF05846.1| type I cytokeratin [Danio rerio] >gi|18858423|ref... 540 e-152
AI477493	Dr.4846	Proliferation-associated 2G4	pa2g4	368737	molecular function|metalloexopeptidase activity|IEA|GO:0008235|ZFIN|na//molecular function|methionyl aminopeptidase activity|IEA|GO:0004239|ZFIN|na//biological process|proteolysis and peptidolysis|IEA|GO:0006508|ZFIN|na	368737	proliferation-associated 2G4	LG12	sp:Q9UQ80	Proliferation-associated protein 2G4 (Cell cycle protein p38-2G4	PROTGI=13632817; PROTID=sp:Q9UQ80; PCT=84.83; ALN=388	sp:P50580	Proliferation-associated protein 2G4 (Proliferation-associated	PROTGI=1709587; PROTID=sp:P50580; PCT=86.54; ALN=379	Hs.524498	Proliferation-associated 2G4, 38kDa	Mm.4742	Proliferation-associated 2G4	TC279502 proliferation-associated 2G4; si:dz150i12.2; proliferation-associated 2G4, 38kDa [Danio rerio]	fb57a11.x1 Zebrafish WashU MPIMG EST Danio rerio cDNA clone IMAGE:3715964 3', mRNA sequence.	emb|CAD58759.1| novel protein similar to human proliferation-ass... 741 0.0 ||gb|AAH71536.1| Proliferation-associated 2G4-like [Danio rerio] >... 669 0.0 ||emb|CAG06775.1| unnamed protein product [Tetraodon nigroviridis] 645 0.0
AI477656	Dr.5792	Wu:fb58f04	wu:fb58f04	322344		322344	wu:fb58f04	LG14	pir:A36629	glucose transport protein 5 - human	PROTGI=106100; PROTID=pir:A36629; PCT=48.31; ALN=222	sp:Q9WV38	Solute carrier family 2, facilitated glucose transporter, member 5	PROTGI=17367192; PROTID=sp:Q9WV38; PCT=42.92; ALN=226	Hs.444612||Hs.530003||Hs.531239	Solute carrier family 2 (facilitated glucose transporter), member 9||Solute carrier family 2 (facilitated glucose/fructose transporter), member 5||Solute carrier family 2 (facilitated glucose transporter), member 7	Mm.17389||Mm.260220	Solute carrier family 2 (facilitated glucose transporter), member 9||Solute carrier family 2 (facilitated glucose transporter), member 5		fb58f04.x1 Zebrafish WashU MPIMG EST Danio rerio cDNA clone IMAGE:3716095 3', mRNA sequence.
AI477935	Dr.33329	Wu:fb49c09	wu:fb49c09	322084		322084	wu:fb49c09	LG11	pir:S37780	keratin 20, type I-like, cytoskeletal - human	PROTGI=542923; PROTID=pir:S37780; PCT=44.30; ALN=149	pir:C26135	keratin, 50K type I epidermal (clone pkSCC 50) - mouse (fragment)	PROTGI=91007; PROTID=pir:C26135; PCT=43.14; ALN=153	Hs.84905	Keratin 20				fb49c09.x1 Zebrafish WashU MPIMG EST Danio rerio cDNA clone IMAGE:3715216 3' similar to SW:K1C1_XENLA P08777 KERATIN, TYPE I CYTOSKELETAL 47 KD. ;, mRNA sequence.	gb|AAH92993.1| Hypothetical protein LOC550250 [Danio rerio] >gi|... 44 0.003||gb|AAD52042.1| type I cytokeratin; cyt1 [Danio rerio] >gi|188585... 28 0.32 ||gb|AAH65653.1| Type I cytokeratin, enveloping layer [Danio rerio] 28 0.33
AI477949	Dr.29742	CTP synthase	ctps	322089	molecular function|CTP synthase activity|IEA|GO:0003883|ZFIN|na//molecular function|catalytic activity|IEA|GO:0003824|ZFIN|na//biological process|pyrimidine nucleotide biosynthesis|IEA|GO:0006221|ZFIN|na	322089	CTP synthase	LG19	ref:NP_001896.1	CTP synthase [Homo sapiens]	PROTGI=4503133; PROTID=ref:NP_001896.1; PCT=86.73; ALN=588	sp:P70698	CTP synthase (EC 6.3.4.2) (UTP--ammonia ligase) (CTP synthetase)	PROTGI=2494763; PROTID=sp:P70698; PCT=86.46; ALN=591	Hs.473087	CTP synthase	Mm.1815	Cytidine 5&apos;-triphosphate synthase		fb49e03.x1 Zebrafish WashU MPIMG EST Danio rerio cDNA clone IMAGE:3715228 3' similar to gb:X52142_cds1 CTP SYNTHASE (HUMAN);, mRNA sequence.	gb|AAH58048.1| CTP synthase [Danio rerio] >gi|40363531|ref|NP_95... 1099 0.0 ||ref|XP_233467.3| PREDICTED: similar to Ctps protein [Rattus norv... 972 0.0 ||gb|AAH06698.1| Ctps protein [Mus musculus] 972 0.0
AI477962	Dr.4183	Zgc:64175	zgc:64175	393388		393388	zgc:64175		sp:Q13595	Transformer-2 protein homolog (TRA-2 alpha) [Gene: TRA2A] - Homo	PROTGI=4033480; PROTID=sp:Q13595; PCT=79.14; ALN=297	ref:NP_033212.1	splicing factor, arginine/serine-rich 10 (transformer 2 homolog, Drosophila) [Mus musculus]	PROTGI=6677975; PROTID=ref:NP_033212.1; PCT=60.87; ALN=297	Hs.445652	Transformer-2 alpha	Mm.196598	RIKEN cDNA G430041M01 gene	TC268908 similar to UP|TR2A_HUMAN (Q13595) Transformer-2 protein homolog (TRA-2 alpha), partial (92%)	fb49f06.x1 Zebrafish WashU MPIMG EST Danio rerio cDNA clone IMAGE:3715235 3' similar to TR:Q13595 Q13595 TRANSFORMER-2 ALPHA. ;, mRNA sequence.	gb|AAH54633.1| Similar to NIMA (never in mitosis gene a)-related... 1550 0.0 ||ref|XP_414252.1| PREDICTED: similar to Serine/threonine-protein ... 629 e-178||sp|P51957|NEK4_HUMAN Serine/threonine-protein kinase Nek4 (NimA-... 466 e-129
AI477963	Dr.4860	Transcribed locus, strongly similar to XP_519087.1 similar to tensin-like SH2 domain containing 1; tensin-like SH2 domain-containing 1; H_NH0549I23.2; tumor endothelial marker 6; thyroid specific PTB domain protein; tensin 3 [Pan troglodytes]							ref:NP_073585.6	tensin-like SH2 domain containing 1 [Homo sapiens]	PROTGI=17511209; PROTID=ref:NP_073585.6; PCT=76.43; ALN=157	ref:NP_082160.1		PROTGI=13540492; PROTID=ref:NP_082160.1; PCT=68.46; ALN=148			Mm.359170	Similar to tensin-like SH2 domain containing 1; tumor endothelial marker 6; thyroid specific PTB domain protein; tensin 3; tensin-like SH2 domain-containing 1; H_NH0549I23.2	TC294159 similar to UP|Q8IZW7 (Q8IZW7) Tensin 3, partial (10%)	fb49f07.x1 Zebrafish WashU MPIMG EST Danio rerio cDNA clone IMAGE:3715237 3', mRNA sequence.	gb|AAA73456.2| beta-galactosidase alpha peptide [Cloning vector ... 57 1e-06||gb|AAA67217.1| beta-galactosidase alpha peptide 50 1e-04||gb|EAL20351.1| hypothetical protein CNBF1610 [Cryptococcus neofo... 35 3.4
AI477969	Dr.4184	Sb:cb467	sb:cb467	321268		321268	sb:cb467	LG17	ref:NP_055367.1	leader-binding protein 32 isoform 1 [Homo sapiens]	PROTGI=7657297; PROTID=ref:NP_055367.1; PCT=48.18; ALN=214	ref:NP_258437.1	transcription factor CP2 [Mus musculus]	PROTGI=15628025; PROTID=ref:NP_258437.1; PCT=26.74; ALN=163	Hs.369825	Transcription factor CP2-like 4	Mm.331972	Similar to sister-of-mammalian grainyhead protein isoform 2; transcription factor hSOM1; sister-of-mammalian grainyhead		fb49g03.x1 Zebrafish WashU MPIMG EST Danio rerio cDNA clone IMAGE:3715252 3', mRNA sequence.	emb|CAH81758.1| hypothetical protein PC000801.04.0 [Plasmodium c... 33 3.7 ||ref|NP_909093.1| P0409B08.20 [Oryza sativa (japonica cultivar-gr... 30 4.2 ||gb|AAC23402.1| unknown protein [Arabidopsis thaliana] >gi|748649... 32 4.9
AI478002	Dr.33693	Wu:fc26h06	wu:fc26h06	324372		324372	wu:fc26h06	LG6				ref:NP_068362.1	fidgetin [Mus musculus]	PROTGI=11181772; PROTID=ref:NP_068362.1; PCT=28.28; ALN=141						fb50b07.x1 Zebrafish WashU MPIMG EST Danio rerio cDNA clone IMAGE:3715285 3', mRNA sequence.	dbj|BAB83668.1| insulin receptor [Paralichthys olivaceus] 35 0.79 ||ref|ZP_00054199.2| COG1499: NMD protein affecting ribosome stabi... 33 3.0 ||
AI496761	Dr.33251	Wu:fb61a01	wu:fb61a01	322434		322434	wu:fb61a01	LG3											TC283697 similar to UP|Q91ZY6 (Q91ZY6) Nuclear receptor coactivator GT198, partial (36%)	fb61a01.y1 Zebrafish WashU MPIMG EST Danio rerio cDNA clone IMAGE:3716328 5', mRNA sequence.	gb|AAH71453.1| Zgc:86785 [Danio rerio] >gi|50344904|ref|NP_00100... 160 7e-38||ref|NP_604453.1| proteasome (prosome, macropain) 26S subunit, AT... 130 5e-29||gb|AAL33609.1| nuclear receptor coactivator GT198 [Homo sapiens] 125 2e-27
AI496943	Dr.4444	Wu:fb53c10	wu:fb53c10	322211		322211	wu:fb53c10	LG24												fb53c10.x1 Zebrafish WashU MPIMG EST Danio rerio cDNA clone IMAGE:3715602 3', mRNA sequence.	emb|CAH08242.1| conserved hypothetical membrane protein [Bactero... 31 9.4 ||ref|YP_099796.1| hypothetical protein BF2513 [Bacteroides fragil... 31 9.4 ||
AI497075	Dr.31799	Wu:fi16b02	wu:fi16b02	327535		327535	wu:fi16b02	LG9							Hs.311363	KIAA1604 protein	Mm.288151||Mm.314749||Mm.330352||Mm.330353	CDNA sequence BC003993||Transcribed locus, strongly similar to NP_085037.2 cDNA sequence BC003993 [Mus musculus]||Transcribed locus, strongly similar to NP_085037.2 cDNA sequence BC003993 [Mus musculus]||Transcribed locus, strongly similar to NP_085037.2	TC283931 similar to UP|Q6ZPL7 (Q6ZPL7) MKIAA1604 protein (Fragment), partial (23%)	fb59h01.y1 Zebrafish WashU MPIMG EST Danio rerio cDNA clone IMAGE:3716209 5' similar to TR:Q17336 Q17336 LET 858. ;, mRNA sequence.	gb|AAH57826.1| KIAA1604 protein [Homo sapiens] 358 1e-97||gb|AAH93952.1| Hypothetical protein LOC57703 [Homo sapiens] >gi|... 358 1e-97||ref|NP_065994.1| hypothetical protein LOC57703 [Homo sapiens] 358 1e-97
AI497192	Dr.4200	Slow skeletal myosin heavy chain 5	myhc5	407636		407636	slow skeletal myosin heavy chain 5		sp:P13533	Myosin heavy chain, cardiac muscle alpha isoform (MyHC-alpha) [Gene:	PROTGI=3041706; PROTID=sp:P13533; PCT=83.99; ALN=355	pir:I49464	alpha cardiac myosin heavy chain - mouse	PROTGI=2119306; PROTID=pir:I49464; PCT=84.51; ALN=355	Hs.929||Hs.931||Hs.231581||Hs.272207||Hs.278432||Hs.414122||Hs.513941||Hs.534028	Myosin, heavy polypeptide 7, cardiac muscle, beta||Transcribed locus||Myosin, heavy polypeptide 1, skeletal muscle, adult||Myosin, heavy polypeptide 4, skeletal muscle||Myosin, heavy polypeptide 6, cardiac muscle, alpha (cardiomyopathy, hypertrophic 1)||M	Mm.34425||Mm.207435||Mm.290003	Myosin, heavy polypeptide 2, skeletal muscle, adult||Myosin, heavy polypeptide 7, cardiac muscle, beta||Myosin, heavy polypeptide 6, cardiac muscle, alpha	TC269356 slow skeletal myosin heavy chain 5 [Danio rerio]	fb48c07.x1 Zebrafish WashU MPIMG EST Danio rerio cDNA clone IMAGE:3715116 3' similar to gb:M58018 MYOSIN HEAVY CHAIN, CARDIAC MUSCLE BETA ISOFORM (HUMAN);, mRNA sequence.	gb|AAP93136.1| slow skeletal myosin heavy chain 5 [Danio rerio] 627 e-178||ref|NP_001018343.1| slow myosin heavy chain 1 [Danio rerio] >gi|... 619 e-176||gb|AAF00096.2| ventricular myosin heavy chain [Danio rerio] 563 e-159
AI497232	Dr.33234	Wu:fb63c08	wu:fb63c08	322505		322505	wu:fb63c08	LG21	sp:Q93088	Betaine--homocysteine S-methyltransferase (EC 2.1.1.5) [Gene: BHMT] -	PROTGI=2498180; PROTID=sp:Q93088; PCT=74.80; ALN=246	sp:O35490	Betaine--homocysteine S-methyltransferase (EC 2.1.1.5) [Gene: Bhmt] -	PROTGI=5915784; PROTID=sp:O35490; PCT=73.98; ALN=246					TC290688 similar to GB|AAD22043.1|4530461|HSBHCMT8 betaine-homocysteine methyltransferase {Homo sapiens;} , partial (94%)	fb63c08.y1 Zebrafish WashU MPIMG EST Danio rerio cDNA clone IMAGE:3716558 5' similar to SW:BHSM_HUMAN Q93088 BETAINE--HOMOCYSTEINE S-METHYLTRANSFERASE ;, mRNA sequence.	ref|NP_001012498.1| betaine-homocysteine methyltransferase [Dani... 820 0.0 ||emb|CAG09616.1| unnamed protein product [Tetraodon nigroviridis] 694 0.0 ||ref|NP_001011217.1| hypothetical protein LOC496651 [Xenopus trop... 676 0.0
AI497234	Dr.4189	Zgc:77191	zgc:77191	322506	molecular function|NAD(P)H dehydrogenase (quinone) activity|IEA|GO:0003955|ZFIN|na//biological process|electron transport|IEA|GO:0006118|ZFIN|na	322506	zgc:77191	LG12	sp:P15559	NAD(P)H dehydrogenase [quinone] 1 (EC 1.6.99.2) (Quinone reductase 1)	PROTGI=118607; PROTID=sp:P15559; PCT=49.64; ALN=274	pir:I52851	NAD(P)H2 dehydrogenase (quinone) (EC 1.6.99.2) 1 [similarity] - mouse	PROTGI=2137583; PROTID=pir:I52851; PCT=52.92; ALN=274	Hs.406515	NAD(P)H dehydrogenase, quinone 1	Mm.252	NAD(P)H dehydrogenase, quinone 1		fb63c10.y1 Zebrafish WashU MPIMG EST Danio rerio cDNA clone IMAGE:3716562 5' similar to SW:DHQV_HUMAN P16083 NAD(P)H DEHYDROGENASE ;, mRNA sequence.	gb|AAH65622.1| Unknown (protein for MGC:77191) [Danio rerio] >gi... 568 e-161||gb|AAD38913.1| quinone reductase [Oryzias latipes] 341 1e-92||ref|NP_001016468.1| hypothetical protein LOC549222 [Xenopus trop... 335 1e-90
AI497265	Dr.25489	Zgc:64040	zgc:64040	393340		393340	zgc:64040		ref:NP_079400.1	hypothetical protein FLJ21749 [Homo sapiens]	PROTGI=13376701; PROTID=ref:NP_079400.1; PCT=52.45; ALN=203	ref:NP_080165.1	RIKEN cDNA 2410001H17 [Mus musculus]	PROTGI=13385378; PROTID=ref:NP_080165.1; PCT=50.49; ALN=203	Hs.288761	Hypothetical protein FLJ21749	Mm.276255	RIKEN cDNA 2410001H17 gene		fb53c11.y1 Zebrafish WashU MPIMG EST Danio rerio cDNA clone IMAGE:3715604 5', mRNA sequence.	ref|NP_956663.1| hypothetical protein LOC393340 [Danio rerio] >g... 384 e-106||gb|AAH26765.1| 2410001H17Rik protein [Mus musculus] 189 6e-47||dbj|BAB15126.1| unnamed protein product [Homo sapiens] >gi|13376... 185 9e-46
AI497414	Dr.22965	Wu:fb62c04	wu:fb62c04	322469		322469	wu:fb62c04	LG5	sp:Q12849	G-rich sequence factor-1 (GRSF-1) [Gene: GRSF1] - Homo sapiens (Human)	PROTGI=2500579; PROTID=sp:Q12849; PCT=39.42; ALN=198	ref:NP_063921.1	heterogeneous nuclear ribonucleoprotein H2 [Mus musculus]	PROTGI=9845253; PROTID=ref:NP_063921.1; PCT=36.84; ALN=184	Hs.309763	G-rich RNA sequence binding factor 1	Mm.332474	G-rich RNA sequence binding factor 1	TC270698 weakly similar to UP|Q8BR05 (Q8BR05) Mus musculus adult male corpora quadrigemina cDNA, RIKEN full-length enriched library, clone:B230331A14 product:GRSF-1 protein homolog, partial (30%)	fb62c04.y1 Zebrafish WashU MPIMG EST Danio rerio cDNA clone IMAGE:3716454 5' similar to SW:ROH1_HUMAN P31943 HETEROGENEOUS NUCLEAR RIBONUCLEOPROTEIN H ;, mRNA sequence.	gb|AAC95399.1| G-rich sequence factor-1 [Homo sapiens] 228 3e-58||dbj|BAC86863.1| unnamed protein product [Homo sapiens] 228 5e-58||sp|Q12849|GRSF1_HUMAN G-rich sequence factor-1 (GRSF-1) 228 5e-58
AI522349	Dr.18103	Wu:fb18g01	wu:fb18g01	321547		321547	wu:fb18g01	LG15							Hs.412586	Stromal antigen 1	Mm.42135	Stromal antigen 1		fb18g01.x1 Zebrafish WashU MPIMG EST Danio rerio cDNA clone IMAGE:3712272 3', mRNA sequence.
AI522421	Dr.36080	Wu:fb23f02	wu:fb23f02	321630		321630	wu:fb23f02	LG24												fb23f02.x1 Zebrafish WashU MPIMG EST Danio rerio cDNA clone IMAGE:3712731 3', mRNA sequence.	pir||E71424 hypothetical protein - Arabidopsis thaliana 32 7.3 ||emb|CAE46910.1| SUMO protease [Arabidopsis thaliana] 32 7.3 ||gb|AAM10110.1| unknown protein [Arabidopsis thaliana] >gi|144233... 32 7.3
AI522447	Dr.30326	DeltaA	dla	30131	molecular function|calcium ion binding|IEA|GO:0005509|ZFIN|na//biological process|cell communication|IEA|GO:0007154|ZFIN|na//cellular component|membrane|IEA|GO:0016020|ZFIN|na	30131	deltaA	LG1	sp:O00548	Delta-like protein 1 precursor (Drosophila Delta homolog 1) (Delta1)	PROTGI=3121982; PROTID=sp:O00548; PCT=64.60; ALN=713	pir:I48324	DELTA-like 1 - mouse	PROTGI=2137258; PROTID=pir:I48324; PCT=64.58; ALN=720	Hs.379912	Delta-like 1 (Drosophila)	Mm.4875	Hypothetical protein A930024N18		fb22a08.x1 Zebrafish WashU MPIMG EST Danio rerio cDNA clone IMAGE:3712598 3', mRNA sequence.	gb|AAC41249.1| DeltaA [Danio rerio] >gi|18858541|ref|NP_571029.1... 1574 0.0 ||gb|AAH75742.1| Unknown (protein for MGC:86576) [Danio rerio] 1428 0.0 ||gb|AAL31528.1| deltaD protein [Danio rerio] 1077 0.0
AI522514	Dr.36086	Wu:fb20f08	wu:fb20f08	321582		321582	wu:fb20f08	LG2											TC276516 weakly similar to UP|Q6G474 (Q6G474) Hemin ABC transporter, permease protein, partial (5%)	fb20f08.x1 Zebrafish WashU MPIMG EST Danio rerio cDNA clone IMAGE:3712455 3', mRNA sequence.	emb|CAH16400.1| hypothetical protein [Legionella pneumophila str... 36 1.7 ||gb|EAL25368.1| GA17316-PA [Drosophila pseudoobscura] 34 6.3 ||gb|EAL47387.1| BspA-like leucine rich repeat protein, putative [... 33 8.3
AI522700	Dr.21107	Wu:fb60h12	wu:fb60h12	322433		322433	wu:fb60h12	LG25	sp:Q93009	Ubiquitin carboxyl-terminal hydrolase 7 (EC 3.1.2.15) (Ubiquitin	PROTGI=2501460; PROTID=sp:Q93009; PCT=49.18; ALN=59				Hs.386939	Ubiquitin specific protease 7 (herpes virus-associated)	Mm.295330	Ubiquitin specific protease 7	AI522700 similar to UP|Q7S9E6 (Q7S9E6) Predicted protein, partial (5%)	fb60h12.x1 Zebrafish WashU MPIMG EST Danio rerio cDNA clone IMAGE:3716327 3', mRNA sequence.	ref|NP_704970.1| hypothetical protein [Plasmodium falciparum 3D7... 36 0.30 ||gb|EAA16244.1| fimbriae-associated protein Fap1 [Plasmodium yoel... 36 0.30 ||ref|XP_640891.1| TATA box-binding protein-associated factor, RNA... 36 0.39
AI522706	Dr.13197	Wu:fb61a08	wu:fb61a08	322436		322436	wu:fb61a08	LG25	sp:O14975	Very-long-chain acyl-CoA synthetase (EC 6.2.1.-) (Very-long-chain-	PROTGI=3183202; PROTID=sp:O14975; PCT=64.09; ALN=259	sp:O35488	Very-long-chain acyl-CoA synthetase (EC 6.2.1.-) (Very-long-chain-	PROTGI=3183203; PROTID=sp:O35488; PCT=64.86; ALN=259						fb61a08.x1 Zebrafish WashU MPIMG EST Danio rerio cDNA clone IMAGE:3716342 3', mRNA sequence.
AI544512	Dr.4227	Otopetrin 1	otop1	322893		322893	otopetrin 1	LG14							Hs.503452||Hs.534544	Transcribed locus, strongly similar to XP_526509.1 similar to otopetrin 1 [Pan troglodytes]||Otopetrin 1	Mm.204765	Otopetrin 1	TC280709 UP|Q7ZWK8 (Q7ZWK8) Otopetrin 1, complete	fb76b02.x1 Zebrafish WashU MPIMG EST Danio rerio cDNA clone IMAGE:3717771 3', mRNA sequence.	gb|AAH83445.1| Otopetrin 1 [Danio rerio] 1057 0.0 ||gb|AAV91780.1| otopetrin 1 [Danio rerio] 1056 0.0 ||gb|AAN62756.1| otopetrin 1; Otp [Danio rerio] >gi|38488698|ref|N... 1049 0.0
AI544535	Dr.4916	Sb:cb429	sb:cb429	321254		321254	sb:cb429	LG4				sp:P97399	Dentin sialophosphoprotein precursor (Dentin matrix protein-3) (DMP-3)	PROTGI=17865460; PROTID=sp:P97399; PCT=23.38; ALN=231	Hs.447902	Dentin sialophosphoprotein	Mm.319832	Dentin sialophosphoprotein		fb72a03.x1 Zebrafish WashU MPIMG EST Danio rerio cDNA clone IMAGE:3717388 3', mRNA sequence.	gb|AAU09851.1| maturase K [Phragmipedium longifolium] >gi|615854... 31 9.9 ||||
AI544649	Dr.3604	Wu:fb77b09	wu:fb77b09	322929		322929	wu:fb77b09	LG8												fb77b09.x1 Zebrafish WashU MPIMG EST Danio rerio cDNA clone IMAGE:3717881 3', mRNA sequence.	ref|XP_220207.3| PREDICTED: similar to serine/arginine repetitiv... 34 1.5 ||dbj|BAC65530.1| mKIAA0324 protein [Mus musculus] 34 1.5 ||gb|AAL56422.1| similar to adenomatous polyposis [Oikopleura dioica] 33 1.9
AI544688																				fb77g07.x1 Zebrafish WashU MPIMG EST Danio rerio cDNA clone IMAGE:3717948 3', mRNA sequence.	dbj|BAC85341.1| unnamed protein product [Homo sapiens] 31 9.5 ||||
AI544976	Dr.3619	HLA-B-associated transcript 2	bat2	83909		83909	HLA-B-associated transcript 2	LG19							Hs.407482	Hypothetical gene supported by BX647146	Mm.186997	Similar to hypothetical protein FLJ14490	TC280850 similar to UP|Q6UWU5 (Q6UWU5) WLRW300, partial (67%)	fb73a11.x1 Zebrafish WashU MPIMG EST Danio rerio cDNA clone IMAGE:3717500 3', mRNA sequence.	ref|NP_001003570.1| hypothetical protein LOC445176 [Danio rerio]... 385 e-112||ref|NP_001007452.1| hypothetical protein LOC492810 [Danio rerio]... 283 2e-77||ref|XP_417826.1| PREDICTED: similar to hypothetical protein FLJ1... 283 6e-77
AI545002	Dr.2489	Wu:fb73e01	wu:fb73e01	322789		322789	wu:fb73e01	LG3												fb73e01.x1 Zebrafish WashU MPIMG EST Danio rerio cDNA clone IMAGE:3717528 3', mRNA sequence.	gb|AAQ88569.1| RVLA1944 [Homo sapiens] 35 0.85 ||||
AI545040																				fb73h10.x1 Zebrafish WashU MPIMG EST Danio rerio cDNA clone IMAGE:3717571 3', mRNA sequence.	gb|AAM33530.1| LgtF [Neisseria lactamica] 34 1.5 ||ref|NP_001016562.1| hypothetical protein LOC549316 [Xenopus trop... 34 1.5 ||gb|AAF42052.1| beta-1,4-glucosyltransferase [Neisseria meningiti... 33 1.9
AI545065	Dr.7466	Zgc:64135	zgc:64135	406404	molecular function|ATP binding|IEA|GO:0005524|ZFIN|na//molecular function|adenylate kinase activity|IEA|GO:0004017|ZFIN|na//molecular function|kinase activity|IEA|GO:0016301|ZFIN|na//molecular function|phosphotransferase activity, phosphate group as accep	406404	zgc:64135		pir:KIHUA3	nucleoside-triphosphate-adenylate kinase (EC 2.7.4.10) 3 - human	PROTGI=1070480; PROTID=pir:KIHUA3; PCT=60.48; ALN=210	sp:Q9WUR9	Adenylate kinase isoenzyme 4, mitochondrial (EC 2.7.4.3) (ATP-AMP	PROTGI=6707708; PROTID=sp:Q9WUR9; PCT=58.57; ALN=210	Hs.493362	Adenylate kinase 3 like 1	Mm.196067	Adenylate kinase 3 alpha-like 1		fb70c08.y1 Zebrafish WashU MPIMG EST Danio rerio cDNA clone IMAGE:3717230 5', mRNA sequence.	gb|AAH53273.1| Zgc:64135 [Danio rerio] >gi|47085881|ref|NP_99829... 415 e-115||dbj|BAA77360.1| adenylate kinase isozyme 3 [Mus musculus] 292 4e-78||gb|AAH58191.1| Adenylate kinase 3 [Mus musculus] >gi|17512428|gb... 292 4e-78
AI545141	Dr.4252	Wu:fb74d01	wu:fb74d01	322827		322827	wu:fb74d01	LG15	ref:NP_060734.1	radical S-adenosyl methionine and flavodoxin domains 1 [Homo sapiens]	PROTGI=8922752; PROTID=ref:NP_060734.1; PCT=73.90; ALN=262				Hs.520917||Hs.549404	Radical S-adenosyl methionine and flavodoxin domains 1||Hypothetical LOC441250	Mm.271296||Mm.360231	Radical S-adenosyl methionine and flavodoxin domains 1||Transcribed locus, strongly similar to NP_849228.1 radical S-adenosyl methionine and flavodoxin domains 1 [Mus musculus]		fb74d01.x1 Zebrafish WashU MPIMG EST Danio rerio cDNA clone IMAGE:3717601 3', mRNA sequence.
AI545142	Dr.4944	Transcribed locus																		fb74d04.x1 Zebrafish WashU MPIMG EST Danio rerio cDNA clone IMAGE:3717607 3', mRNA sequence.
AI545168	Dr.31567	Wu:fb74g09	wu:fb74g09	322845		322845	wu:fb74g09	LG9	sp:O00571	DEAD-box protein 3 (Helicase-like protein 2) (HLP2) (DEAD-box, X	PROTGI=3023628; PROTID=sp:O00571; PCT=93.46; ALN=214	prf:2115205A		PROTGI=1098036; PROTID=prf:2115205A; PCT=93.46; ALN=214	Hs.99120||Hs.380774	DEAD (Asp-Glu-Ala-Asp) box polypeptide 3, Y-linked||DEAD (Asp-Glu-Ala-Asp) box polypeptide 3, X-linked	Mm.108054||Mm.289662||Mm.302938	DNA segment, Chr 1, Pasteur Institute 1||Fibroblast growth factor inducible 14||DEAD (Asp-Glu-Ala-Asp) box polypeptide 3, Y-linked		fb74g09.x1 Zebrafish WashU MPIMG EST Danio rerio cDNA clone IMAGE:3717664 3', mRNA sequence.	ref|ZP_00178019.2| COG3378: Predicted ATPase [Crocosphaera watso... 33 3.2 ||||
AI545274	Dr.37654	Wu:fb80a11	wu:fb80a11	323049		323049	wu:fb80a11		ref:NP_057037.1	eNOS interacting protein [Homo sapiens]	PROTGI=7705716; PROTID=ref:NP_057037.1; PCT=53.22; ALN=229	ref:NP_079809.1	nitric oxide synthase interacting protein [Mus musculus]	PROTGI=13384956; PROTID=ref:NP_079809.1; PCT=52.84; ALN=229	Hs.7236	Nitric oxide synthase interacting protein	Mm.272139	Nitric oxide synthase interacting protein	TC293272 similar to UP|Q96FD2 (Q96FD2) ENOS interacting protein, partial (78%)	fb80a11.x1 Zebrafish WashU MPIMG EST Danio rerio cDNA clone IMAGE:3718172 3' similar to WP:R05G6.4 CE07417 ;, mRNA sequence.	gb|AAH85409.1| Nitric oxide synthase interacting protein [Danio ... 549 e-155||gb|AAH61402.1| Hypothetical protein MGC75989 [Xenopus tropicalis... 416 e-115||gb|AAH68614.1| MGC78783 protein [Xenopus laevis] 414 e-114
AI545284	Dr.2497	Transcribed locus																		fb80b12.x1 Zebrafish WashU MPIMG EST Danio rerio cDNA clone IMAGE:3718175 3', mRNA sequence.	ref|ZP_00298303.1| COG4743: Predicted membrane protein [Methanos... 33 3.3 ||gb|AAH00907.2| Unknown (protein for IMAGE:2984856) [Homo sapiens] 32 5.6 ||gb|AAD17396.1| putative Ta11-like non-LTR retroelement protein [... 32 5.6
AI545291	Dr.33552	Wu:fb80c09	wu:fb80c09	323056		323056	wu:fb80c09	LG22	sp:Q9H4M9	EH-domain containing protein 1 (Testilin) (hPAST1) [Gene: EHD1 or PAST	PROTGI=18202945; PROTID=sp:Q9H4M9; PCT=41.84; ALN=195	sp:Q9WVK4	EH-domain containing protein 1 (mPAST1) [Gene: Ehd1 or Past1] - Mus	PROTGI=18203578; PROTID=sp:Q9WVK4; PCT=41.84; ALN=195	Hs.549062	Sarcalumenin	Mm.35811	Sarcalumenin		fb80c09.x1 Zebrafish WashU MPIMG EST Danio rerio cDNA clone IMAGE:3718192 3', mRNA sequence.	emb|CAH97901.1| hypothetical protein PB105399.00.0 [Plasmodium b... 34 2.0 ||ref|NP_704660.1| hypothetical protein [Plasmodium falciparum 3D7... 33 2.6 ||emb|CAE64188.1| Hypothetical protein CBG08815 [Caenorhabditis br... 33 4.4
AI545318	Dr.2041	Wu:fb80f10	wu:fb80f10	323069		323069	wu:fb80f10	LG16												fb80f10.x1 Zebrafish WashU MPIMG EST Danio rerio cDNA clone IMAGE:3718219 3', mRNA sequence.	dbj|BAB15693.1| unnamed protein product [Homo sapiens] 33 2.5 ||emb|CAF99851.1| unnamed protein product [Tetraodon nigroviridis] 32 5.6 ||ref|NP_816095.1| DNA internalization-related competence protein ... 32 5.6
AI545320	Dr.3018	Transcription elongation regulator 1 (CA150)	tcerg1	323071		323071	transcription elongation regulator 1 (CA150)	LG14	pir:T08599	probable transcription factor CA150 - human	PROTGI=7513275; PROTID=pir:T08599; PCT=57.62; ALN=995	ref:NP_062385.1	transcription elongation regulator 1 (CA150) [Mus musculus]	PROTGI=9506443; PROTID=ref:NP_062385.1; PCT=56.98; ALN=933	Hs.443465	Transcription elongation regulator 1	Mm.270511	Transcription elongation regulator 1 (CA150)	TC270236 UP|Q6PGW0 (Q6PGW0) Transcription elongation regulator 1 (CA150), complete	fb80g01.x1 Zebrafish WashU MPIMG EST Danio rerio cDNA clone IMAGE:3718224 3', mRNA sequence.	gb|AAH56813.1| Transcription elongation regulator 1 (CA150) [Dan... 1414 0.0 ||ref|XP_414665.1| PREDICTED: similar to transcription elongation ... 908 0.0 ||ref|XP_518017.1| PREDICTED: similar to transcription elongation ... 906 0.0
AI545321	Dr.3631	Wu:fb80g02	wu:fb80g02	323072		323072	wu:fb80g02	LG9	ref:NP_000201.1	integrin alpha chain, alpha 6 [Homo sapiens]	PROTGI=4557675; PROTID=ref:NP_000201.1; PCT=61.39; ALN=202	sp:Q61739	Integrin alpha-6 precursor (VLA-6) (CD49f) [Gene: Itga6] - Mus	PROTGI=11467968; PROTID=sp:Q61739; PCT=61.88; ALN=202	Hs.133397||Hs.549574	Integrin, alpha 6||Transcribed locus	Mm.225096	Integrin alpha 6		fb80g02.x1 Zebrafish WashU MPIMG EST Danio rerio cDNA clone IMAGE:3718226 3', mRNA sequence.	ref|YP_083566.1| arginine--tRNA ligase (arginyl-tRNA synthetase)... 33 3.3 ||ref|YP_036321.1| arginine--tRNA ligase (arginyl-tRNA synthetase)... 33 3.3 ||ref|NP_704653.1| hypothetical protein [Plasmodium falciparum 3D7... 33 3.3
AI545424	Dr.3745	Wu:fb81a08	wu:fb81a08	323081		323081	wu:fb81a08	LG24												fb81a08.x1 Zebrafish WashU MPIMG EST Danio rerio cDNA clone IMAGE:3718262 3', mRNA sequence.	gb|AAL55824.1| unknown [Homo sapiens] 39 0.073||gb|AAB06737.1| non-LTR retrotransposable element R2 [Drosophila ... 33 2.3 ||gb|EAL46793.1| hypothetical protein 129.t00022 [Entamoeba histol... 33 3.0
AI545442	Dr.29680	Transcribed locus, moderately similar to NP_001377.1 dihydropyrimidinase-like 2 [Homo sapiens]							pir:S58891		PROTGI=2134934; PROTID=pir:S58891; PCT=84.95; ALN=93	sp:O08553	Dihydropyrimidinase related protein-2 (DRP-2) (ULIP 2 protein) [Gene:	PROTGI=3122040; PROTID=sp:O08553; PCT=84.95; ALN=93	Hs.173381	Stromal cell-derived factor 2-like 1	Mm.235283	Dihydropyrimidinase-like 2	TC285876 similar to UP|Q6PB02 (Q6PB02) MGC68668 protein, partial (16%)	fb81c08.x1 Zebrafish WashU MPIMG EST Danio rerio cDNA clone IMAGE:3718286 3' similar to SW:TO64_RAT P47942 TURNED ON AFTER DIVISION, 64 KD PROTEIN ;, mRNA sequence.	gb|AAH59982.1| MGC68668 protein [Xenopus laevis] 149 1e-34||gb|AAX86827.1| collapsin response mediator protein 2 [Danio reri... 147 4e-34||ref|NP_034085.2| dihydropyrimidinase-like 2 [Mus musculus] >gi|5... 146 9e-34
AI545450	Dr.3021	Transcribed locus, weakly similar to XP_341445.1 deleted in liver cancer 1 [Rattus norvegicus]										ref:NP_056617.1		PROTGI=7656902; PROTID=ref:NP_056617.1; PCT=43.56; ALN=220					TC290186 homologue to UP|RS24_ICTPU (Q90YQ0) 40S ribosomal protein S24, partial (68%)	fb81d12.x1 Zebrafish WashU MPIMG EST Danio rerio cDNA clone IMAGE:3718295 3', mRNA sequence.	emb|CAF95535.1| unnamed protein product [Tetraodon nigroviridis] 122 2e-26||ref|XP_420693.1| PREDICTED: similar to regulator protein p122-Rh... 86 1e-15||sp|Q63744|RHG07_RAT Rho-GTPase-activating protein 7 (Rho-type GT... 84 6e-15
AI545455	Dr.79	Sb:cb382	sb:cb382	321233		321233	sb:cb382												TC283137 similar to PIR|H64759|H64759 membrane protein yahN - Escherichia coli (strain K-12) {Escherichia coli;} , partial (7%)	fb81e06.x1 Zebrafish WashU MPIMG EST Danio rerio cDNA clone IMAGE:3718306 3', mRNA sequence.	gb|AAX69347.1| carnitine O-palmitoyltransferase, putative [Trypa... 32 7.6 ||||
AI545576	Dr.3646	Zgc:86782	zgc:86782	415215	molecular function|calcium ion binding|IEA|GO:0005509|ZFIN|na	415215	zgc:86782		ref:NP_008976.1	FGFR1 oncogene partner isoform a [Homo sapiens]	PROTGI=5901954; PROTID=ref:NP_008976.1; PCT=56.77; ALN=174				Hs.487175	FGFR1 oncogene partner	Mm.227250	Fgfr1 oncogene partner		fb67a01.x1 Zebrafish WashU MPIMG EST Danio rerio cDNA clone IMAGE:3716904 3', mRNA sequence.	gb|AAH71450.1| Zgc:86782 [Danio rerio] >gi|50344906|ref|NP_00100... 793 0.0 ||ref|NP_001016758.1| hypothetical protein LOC549512 [Xenopus trop... 296 1e-78||emb|CAI19642.1| FOP [Homo sapiens] >gi|4454263|emb|CAA77020.1| F... 193 1e-47
AI545947	Dr.26717	Zgc:66436	zgc:66436	322581		322581	zgc:66436	LG18							Hs.517731	Hypothetical protein PP2447	Mm.284710	RIKEN cDNA 5730502D15 gene	TC271211 UP|Q7SXD1 (Q7SXD1) Wu:fb66c10 protein, complete	fb66c10.y1 Zebrafish WashU MPIMG EST Danio rerio cDNA clone IMAGE:3716850 5' similar to WP:F38A5.2 CE10030 ;, mRNA sequence.	gb|AAH55655.1| Unknown (protein for MGC:66436) [Danio rerio] >gi... 678 0.0 ||emb|CAF98264.1| unnamed protein product [Tetraodon nigroviridis] 506 e-142||ref|XP_415990.1| PREDICTED: similar to Hypothetical protein PP24... 455 e-126
AI558273																				fb78a09.x1 Zebrafish WashU MPIMG EST Danio rerio cDNA clone IMAGE:3717976 3', mRNA sequence.	gb|AAA62274.1| ORF1 36 0.29 ||emb|CAH99601.1| hypothetical protein PB107507.00.0 [Plasmodium b... 35 0.65 ||gb|EAA75068.1| hypothetical protein FG06126.1 [Gibberella zeae P... 33 3.2
AI558282	Dr.21124	Si:dkey-177p2.7	si:dkey-177p2.7	322975		322975	si:dkey-177p2.7	LG20	sp:Q14140	SERTA domain-containing protein 2 (Transcriptional regulator	PROTGI=3123047; PROTID=sp:Q14140; PCT=26.69; ALN=207	ref:NP_067347.1	transcriptional regulator interacting with the PHD-bromodomain 2 [Mus musculus]	PROTGI=10946706; PROTID=ref:NP_067347.1; PCT=31.63; ALN=196						fb78b08.x1 Zebrafish WashU MPIMG EST Danio rerio cDNA clone IMAGE:3717975 3', mRNA sequence.	ref|NP_989450.1| endothelin receptor type A [Gallus gallus] >gi|... 36 0.29 ||ref|NP_348870.1| Membrane-associated sensory histidine kinase-li... 34 1.5 ||dbj|BAB64335.1| endothelin receptor A [Danio rerio] 33 3.2
AI558301	Dr.25218	Wu:fb78d08	wu:fb78d08	322990		322990	wu:fb78d08		ref:NP_085152.1	centaurin, beta 5 [Homo sapiens]	PROTGI=16945966; PROTID=ref:NP_085152.1; PCT=71.43; ALN=171	pir:T42627	ADP-ribosylation factor-directed GTPase activating protein, isoform a - mouse	PROTGI=11360347; PROTID=pir:T42627; PCT=29.37; ALN=126	Hs.535257	Centaurin, beta 5	Mm.219591	Centaurin, beta 5		fb78d08.x1 Zebrafish WashU MPIMG EST Danio rerio cDNA clone IMAGE:3717999 3', mRNA sequence.	ref|XP_646772.1| hypothetical protein DDB0191031 [Dictyostelium ... 33 3.3 ||gb|AAQ22725.1| amino acid aminotransferase [Glycine max] 32 7.3 ||ref|NP_863225.1| replication protein [Staphylococcus epidermidis... 31 9.6
AI558311	Dr.21131	Wu:fb78f01	wu:fb78f01	322996		322996	wu:fb78f01	LG5											TC299646 similar to UP|Q8D374 (Q8D374) UbiA protein, partial (6%)	fb78f01.x1 Zebrafish WashU MPIMG EST Danio rerio cDNA clone IMAGE:3718009 3', mRNA sequence.
AI558351	Dr.13336	Transcribed locus																		fb72a10.y1 Zebrafish WashU MPIMG EST Danio rerio cDNA clone IMAGE:3717402 5' similar to contains element MER25 repetitive element ;, mRNA sequence.	gb|AAQ62568.1| galanin receptor-like protein [Mus musculus] 32 4.9 ||ref|NP_853521.1| putative G protein-coupled receptor nGPCR-2037 ... 32 4.9 ||dbj|BAC33383.1| unnamed protein product [Mus musculus] 32 4.9
AI558352	Dr.26594	Zgc:64120	zgc:64120	322732	biological process|electron transport|IEA|GO:0006118|ZFIN|na//molecular function|iron ion binding|IEA|GO:0005506|ZFIN|na//molecular function|lipoxygenase activity|IEA|GO:0016165|ZFIN|na//molecular function|oxidoreductase activity|IEA|GO:0016491|ZFIN|na//m	322732	arachidonate 12-lipoxygenase	LG7	sp:P18054	Arachidonate 12-lipoxygenase, 12S-type (EC 1.13.11.31) (12-LOX)	PROTGI=126400; PROTID=sp:P18054; PCT=45.67; ALN=668	pir:A54075	arachidonate 12-lipoxygenase (EC 1.13.11.31), platelet [validated] - mouse	PROTGI=1071825; PROTID=pir:A54075; PCT=46.50; ALN=668	Hs.422967	Arachidonate 12-lipoxygenase	Mm.12286	Arachidonate 12-lipoxygenase	TC270088 weakly similar to GB|AAB36013.1|1246125|S80446 12-lipoxygenase {Mus sp.;} , partial (37%)	fb72a11.y1 Zebrafish WashU MPIMG EST Danio rerio cDNA clone IMAGE:3717404 5' similar to SW:LOX5_MESAU P51399 ARACHIDONATE 5-LIPOXYGENASE ;, mRNA sequence.	gb|AAH54621.1| Unknown (protein for MGC:64120) [Danio rerio] >gi... 1375 0.0 ||ref|NP_031466.2| arachidonate 12-lipoxygenase [Mus musculus] >gi... 614 e-174||sp|P39655|LOX12_MOUSE Arachidonate 12-lipoxygenase, 12S-type (12... 611 e-173
AI558398	Dr.2014	Transcribed locus																		fb72f01.y1 Zebrafish WashU MPIMG EST Danio rerio cDNA clone IMAGE:3717433 5', mRNA sequence.	emb|CAI20713.1| novel protein similar to vertebrate cysteine-ric... 62 4e-09||gb|AAH55626.1| Hypothetical protein MGC66383 [Danio rerio] >gi|4... 62 4e-09||sp|O62702|KERA_BOVIN Keratocan precursor (KTN) (Keratan sulfate ... 33 2.5
AI558431	Dr.31675	Wu:fb79a01	wu:fb79a01	323012		323012	wu:fb79a01	LG7											TC292590 similar to UP|PFD2_MOUSE (O70591) Prefoldin subunit 2, partial (79%)	fb79a01.x1 Zebrafish WashU MPIMG EST Danio rerio cDNA clone IMAGE:3718056 3' similar to contains element MER29 repetitive element ;, mRNA sequence.	gb|AAH74083.1| Unknown (protein for IMAGE:7037785) [Danio rerio] 298 5e-79||emb|CAF91097.1| unnamed protein product [Tetraodon nigroviridis] 198 4e-49||gb|AAX36189.1| prefoldin 2 [synthetic construct] 193 2e-47
AI558451																			AI558451 similar to GB|AAK95165.1|15 ribosomal protein L37 {Ictalurus punctatus;}, partial (90%)	fb79c04.x1 Zebrafish WashU MPIMG EST Danio rerio cDNA clone IMAGE:3718086 3' similar to SW:RL37_HUMAN P02403 60S RIBOSOMAL PROTEIN L37 ;, mRNA sequence.	gb|AAK95165.1| ribosomal protein L37 [Ictalurus punctatus] >gi|5... 108 6e-27||gb|AAP20208.1| ribosomal protein L37 [Pagrus major] 103 2e-25||gb|AAH73638.1| MGC82973 protein [Xenopus laevis] 100 9e-25
AI558502	Dr.31908	Wu:fb97a12	wu:fb97a12	323393		323393	wu:fb97a12	LG11	ref:NP_057371.1	HP1-BP74 [Homo sapiens]	PROTGI=7705417; PROTID=ref:NP_057371.1; PCT=33.55; ALN=146	prf:1601423A		PROTGI=226537; PROTID=prf:1601423A; PCT=27.34; ALN=135	Hs.142442	HP1-BP74	Mm.354643	Heterochromatin protein 1, binding protein 3	TC291215 similar to UP|Q9UHY0 (Q9UHY0) HP1-BP74 protein, partial (31%)	fb73a05.y1 Zebrafish WashU MPIMG EST Danio rerio cDNA clone IMAGE:3717488 5' similar to contains MSR1.t2 MSR1 repetitive element ;, mRNA sequence.	ref|NP_001006560.1| similar to HP1-BP74; likely ortholog of mous... 296 1e-78||emb|CAF90413.1| unnamed protein product [Tetraodon nigroviridis] 292 3e-77||emb|CAI23388.1| HP1-BP74 [Homo sapiens] >gi|55961949|emb|CAI1253... 284 9e-75
AI558512	Dr.11738	Wu:fb73b05	wu:fb73b05	368394		368394	wu:fb73b05	LG20	ref:NP_003485.1	dysferlin [Homo sapiens]	PROTGI=4503431; PROTID=ref:NP_003485.1; PCT=68.73; ALN=259	ref:NP_114081.1	otoferlin [Mus musculus]	PROTGI=13994207; PROTID=ref:NP_114081.1; PCT=46.42; ALN=255	Hs.252180	Dysferlin, limb girdle muscular dystrophy 2B (autosomal recessive)	Mm.220982	Dysferlin		fb73b05.y1 Zebrafish WashU MPIMG EST Danio rerio cDNA clone IMAGE:3717489 5' similar to WP:F43G9.6 CE10364 ;, mRNA sequence.	ref|XP_423204.1| PREDICTED: similar to Dysferlin (Dystrophy asso... 317 2e-85||emb|CAG02182.1| unnamed protein product [Tetraodon nigroviridis] 311 6e-84||ref|XP_612971.1| PREDICTED: similar to Dysferlin (Dystrophy asso... 310 1e-83
AI558547	Dr.8542	Wu:fb73e05	wu:fb73e05	322791		322791	wu:fb73e05	LG23												fb73e05.y1 Zebrafish WashU MPIMG EST Danio rerio cDNA clone IMAGE:3717536 5', mRNA sequence.
AI558559	Dr.18311	Wu:fb73f09	wu:fb73f09	322801		322801	wu:fb73f09	LG19												fb73f09.y1 Zebrafish WashU MPIMG EST Danio rerio cDNA clone IMAGE:3717545 5', mRNA sequence.
AI558578	Dr.4250	Wu:fb73h04	wu:fb73h04	322809		322809	wu:fb73h04		ref:NP_037388.1	zinc finger protein 180 (HHZ168) [Homo sapiens]	PROTGI=7019579; PROTID=ref:NP_037388.1; PCT=56.38; ALN=188	sp:Q07230	Zinc finger protein 29 (Zfp-29) [Gene: Zfp29 or Zfp-29] - Mus musculus	PROTGI=3219985; PROTID=sp:Q07230; PCT=52.66; ALN=188	Hs.25275||Hs.89897||Hs.112556||Hs.119014||Hs.157103||Hs.183291||Hs.183390||Hs.292336||Hs.292575||Hs.368355||Hs.376810||Hs.390568||Hs.407694||Hs.430913||Hs.431471||Hs.436350||Hs.438994||Hs.445019||Hs.460645||Hs.466589||Hs.489608||Hs.496074||Hs.499429||Hs.5	Zinc finger protein 248||Zinc finger protein 157 (HZF22)||Zinc finger protein 202||Zinc finger protein 175||Hypothetical protein FLJ12644||Zinc finger protein 268||Zinc finger protein 613||Zinc finger protein 614||Zinc finger protein 37a (KOX 21)||Zinc fi	Mm.4184||Mm.27549||Mm.30767||Mm.31829||Mm.86747||Mm.106970||Mm.107441||Mm.127646||Mm.132196||Mm.184857||Mm.220470||Mm.251375||Mm.290849||Mm.296323||Mm.297015||Mm.302686||Mm.328953	Zinc finger protein 1||Transcribed locus, moderately similar to XP_485832.1 similar to Zinc finger protein 267 (Zinc finger protein HZF2) [Mus musculus]||RIKEN cDNA 1300003B13 gene||Hypothetical protein 6720451E15||Zinc finger protein 27||Zinc finger prot	TC296160 weakly similar to UP|Z432_HUMAN (O94892) Zinc finger protein 432, partial (27%)	fb73h04.y1 Zebrafish WashU MPIMG EST Danio rerio cDNA clone IMAGE:3717559 5' similar to TR:Q92969 Q92969 ZINC FINGER PROTEIN ZFP2 ;contains element MER29 repetitive element ;, mRNA sequence.	ref|NP_001013567.1| hypothetical protein LOC541422 [Danio rerio]... 315 1e-84||ref|NP_001013364.1| hypothetical protein LOC503768 [Danio rerio]... 269 9e-71||ref|XP_541454.1| PREDICTED: similar to zinc finger protein 615 [... 240 3e-62
AI558661	Dr.35958	Wu:fb79a02	wu:fb79a02	323013		323013	wu:fb79a02	LG3							Hs.381225	Kinetochore protein Spc24	Mm.295642	RIKEN cDNA 2410030K01 gene	TC292162 similar to GB|AAR88651.1|40715953|AY456387 kinetochore protein Spc24 {Homo sapiens;} , partial (13%)	fb79a02.y1 Zebrafish WashU MPIMG EST Danio rerio cDNA clone IMAGE:3718058 5', mRNA sequence.	gb|AAH76486.1| Unknown (protein for IMAGE:7036806) [Danio rerio] 360 4e-98||gb|AAH95251.1| Zgc:110417 protein [Danio rerio] >gi|66773062|ref... 337 5e-91||gb|AAH70597.1| LOC403385 protein [Xenopus laevis] >gi|40715949|g... 128 3e-28
AI558833	Dr.907	Ribosomal protein S3A	rps3a	337240	cellular component|intracellular|IEA|GO:0005622|ZFIN|na//biological process|protein biosynthesis|IEA|GO:0006412|ZFIN|na//cellular component|ribonucleoprotein complex|IEA|GO:0030529|ZFIN|na//cellular component|ribosome|IEA|GO:0005840|ZFIN|na//molecular fun	337240	ribosomal protein S3A	LG1	sp:P49241		PROTGI=1350985; PROTID=sp:P49241; PCT=92.88; ALN=267	sp:P97351	40S ribosomal protein S3a [Gene: Rps3a] - Mus musculus (Mouse)	PROTGI=3122836; PROTID=sp:P97351; PCT=93.63; ALN=267	Hs.190537||Hs.356572||Hs.447174||Hs.447535||Hs.512935	CDNA FLJ26164 fis, clone ADG02723||Ribosomal protein S3A||Transcribed locus, strongly similar to XP_526720.1 similar to Rps3a-prov protein [Pan troglodytes]||Similar to ribosomal protein S3a; 40S ribosomal protein S3a; v-fos transformation effector protei	Mm.250645||Mm.322269||Mm.331113||Mm.331938	Similar to 40S ribosomal protein S3a (V-fos transformation effector protein)||Similar to 40S ribosomal protein S3a (V-fos transformation effector protein)||Ribosomal protein S3a||Transcribed locus, strongly similar to NP_000997.1 ribosomal protein S3A [Ho	TC290710 homologue to UP|Q90YS1 (Q90YS1) 40S ribosomal protein S3a (Fragment), complete	fb67a07.y1 Zebrafish WashU MPIMG EST Danio rerio cDNA clone IMAGE:3716916 5' similar to gb:M84711 40S RIBOSOMAL PROTEIN S3A (HUMAN);contains element MSR1 repetitive element ;, mRNA sequence.	gb|AAT68052.1| 40S ribosomal protein S3a [Danio rerio] >gi|37747... 375 e-107||gb|AAK95185.1| 40S ribosomal protein S3a [Ictalurus punctatus] 362 e-103||emb|CAF90706.1| unnamed protein product [Tetraodon nigroviridis] 350 e-100
AI558845	Dr.15836	Lyric-like	lyricl	368910		368910	lyric-like	LG19	pir:QFHUH	neurofilament triplet H protein - human	PROTGI=71549; PROTID=pir:QFHUH; PCT=23.27; ALN=456	prf:1601423A		PROTGI=226537; PROTID=prf:1601423A; PCT=23.16; ALN=470	Hs.128352||Hs.131249||Hs.377155||Hs.422029	Transcribed locus, weakly similar to XP_528197.1 similar to LYRIC [Pan troglodytes]||Transcribed locus, weakly similar to XP_528197.1 similar to LYRIC [Pan troglodytes]||LYRIC/3D3||Transcribed locus	Mm.130883	Metadherin		fb67b07.y1 Zebrafish WashU MPIMG EST Danio rerio cDNA clone IMAGE:3716917 5', mRNA sequence.	emb|CAD87805.1| novel protein remotely similar to human LYRIC pr... 527 e-148||gb|AAH68430.1| Unknown (protein for IMAGE:6963377) [Danio rerio] 519 e-145||dbj|BAC26673.1| unnamed protein product [Mus musculus] 113 3e-23
AI584223	Dr.27330	Transcribed locus																		fb82f06.x1 Zebrafish WashU MPIMG EST Danio rerio cDNA clone IMAGE:3718403 3', mRNA sequence.
AI584292	Dr.3054	Zgc:63709	zgc:63709	326884	molecular function|ATP binding|IEA|GO:0005524|ZFIN|na//cellular component|cytoplasm|IEA|GO:0005737|ZFIN|na//cellular component|cytosol|IEA|GO:0005829|ZFIN|na//molecular function|hydrolase activity|IEA|GO:0016787|ZFIN|na//molecular function|nucleotide bind	326884	zgc:63709	LG16	ref:NP_006494.1	proteasome 26S ATPase subunit 4 isoform 1 [Homo sapiens]	PROTGI=5729991; PROTID=ref:NP_006494.1; PCT=96.41; ALN=418	sp:P54775	26S protease regulatory subunit 6B (MIP224) (MB67 interacting protein)	PROTGI=1709797; PROTID=sp:P54775; PCT=94.74; ALN=418	Hs.211594	Proteasome (prosome, macropain) 26S subunit, ATPase, 4	Mm.29582	Proteasome (prosome, macropain) 26S subunit, ATPase, 4	TC268586 UP|Q7SXX0 (Q7SXX0) Proteasome 26S ATPase subunit 4 isoform 1, complete	fb83f05.x1 Zebrafish WashU MPIMG EST Danio rerio cDNA clone IMAGE:3718497 3' similar to SW:PRS6_HUMAN P43686 26S PROTEASE REGULATORY SUBUNIT 6 ;, mRNA sequence.	gb|AAH55215.1| Proteasome (prosome, macropain) 26S subunit, ATPa... 763 0.0 ||gb|AAP35896.1| proteasome (prosome, macropain) 26S subunit, ATPa... 734 0.0 ||gb|AAP36910.1| Homo sapiens proteasome (prosome, macropain) 26S ... 734 0.0
AI584307	Dr.21179	Wu:fb83h06	wu:fb83h06	323177		323177	wu:fb83h06	LG3												fb83h06.x1 Zebrafish WashU MPIMG EST Danio rerio cDNA clone IMAGE:3718523 3', mRNA sequence.	gb|AAK39864.1| hypothetical protein [Guillardia theta] >gi|25396... 34 1.5 ||ref|XP_343391.2| PREDICTED: similar to DIX domain containing 1 [... 33 1.9 ||ref|XP_605241.1| PREDICTED: similar to Zinc finger protein 74, p... 33 2.5
AI584322	Dr.21182	Transcribed locus, weakly similar to NP_704208.1 Plasmodium falciparum 3D7 PF07_0118 gene																	TC287766 weakly similar to UP|PSAF_GUITH (O78457) Photosystem I reaction centre subunit III (PSI-F), partial (10%)	fb92b03.x1 Zebrafish WashU MPIMG EST Danio rerio cDNA clone IMAGE:3719309 3', mRNA sequence.	ref|NP_705411.1| hypothetical protein [Plasmodium falciparum 3D7... 34 5.3 ||ref|ZP_00268681.1| COG0084: Mg-dependent DNase [Rhodospirillum r... 33 9.0 ||
AI584348																				fb92e02.x1 Zebrafish WashU MPIMG EST Danio rerio cDNA clone IMAGE:3719354 3' similar to WP:T21G5.3 CE13892 GLH-1: RNA HELICASE ;, mRNA sequence.	gb|AAP36251.1| Homo sapiens DEAD-box protein abstrakt [synthetic... 252 4e-74||ref|XP_234441.3| PREDICTED: similar to DEAD-box protein abstrakt... 251 1e-73||ref|XP_536417.1| PREDICTED: similar to DEAD-box protein abstrakt... 251 1e-73
AI584349	Dr.21191	Zgc:65781	zgc:65781	323208		323208	zgc:65781	LG1	ref:NP_060736.1	hypothetical protein FLJ10902 [Homo sapiens]	PROTGI=8922756; PROTID=ref:NP_060736.1; PCT=71.22; ALN=473				Hs.434927	Hypothetical protein FLJ10902	Mm.310476	RIKEN cDNA 2610033C09 gene		fb92e03.x1 Zebrafish WashU MPIMG EST Danio rerio cDNA clone IMAGE:3719356 3', mRNA sequence.	gb|AAH56707.1| Unknown (protein for MGC:65781) [Danio rerio] >gi... 852 0.0 ||ref|XP_416562.1| PREDICTED: similar to hypothetical protein FLJ1... 653 0.0 ||emb|CAF99798.1| unnamed protein product [Tetraodon nigroviridis] 651 0.0
AI584352																				fb92e07.x1 Zebrafish WashU MPIMG EST Danio rerio cDNA clone IMAGE:3719364 3', mRNA sequence.	dbj|BAB84647.1| NADH dehydrogenase subunit 1 [Bombyx mandarina] ... 35 1.1 ||gb|AAF73763.1| NADH dehydrogenase 1 [Bombyx mori] >gi|15213119|g... 34 1.4 ||gb|AAG33816.1| NADH dehydrogenase subunit 1 [Bombyx mori] >gi|18... 34 1.4
AI584354																				fb92e09.x1 Zebrafish WashU MPIMG EST Danio rerio cDNA clone IMAGE:3719368 3', mRNA sequence.	gb|EAA21928.1| erythrocyte binding protein homolog [Plasmodium y... 33 2.5 ||emb|CAH81577.1| conserved hypothetical protein [Plasmodium chaba... 32 5.6 ||emb|CAD12664.1| viroid RNA-binding protein [Lycopersicon esculen... 32 7.3
AI584379	Dr.21197	Transcribed locus																		fb92h02.x1 Zebrafish WashU MPIMG EST Danio rerio cDNA clone IMAGE:3719379 3', mRNA sequence.
AI584394	Dr.10519	Wu:fb93a12	wu:fb93a12	323238		323238	wu:fb93a12	LG16	sp:Q9UPN9	Transcription intermediary factor 1-gamma (TIF1-gamma) (RET-fused gene	PROTGI=12643365; PROTID=sp:Q9UPN9; PCT=26.74; ALN=258	sp:Q62318	Transcription intermediary factor 1-beta (TIF1-beta) (Tripartite motif	PROTGI=3183181; PROTID=sp:Q62318; PCT=25.86; ALN=256	Hs.490287	Transcriptional intermediary factor 1	Mm.41063||Mm.326373	Tripartite motif protein 24||Gene model 1476, (NCBI)	TC283672 weakly similar to UP|Q7PTB5 (Q7PTB5) ENSANGP00000011104 (Fragment), partial (8%)	fb93a12.x1 Zebrafish WashU MPIMG EST Danio rerio cDNA clone IMAGE:3719422 3' similar to WP:C12C8.3 CE08112 ;, mRNA sequence.	emb|CAF99480.1| unnamed protein product [Tetraodon nigroviridis] 132 8e-30||ref|XP_534214.1| PREDICTED: similar to CCR4-NOT transcription co... 128 2e-28||ref|XP_426005.1| PREDICTED: similar to abnormal cell LINeage LIN... 127 3e-28
AI584395	Dr.1630	General transcription factor IIH, polypeptide 2	gtf2h2	323239	biological process|DNA repair|IEA|GO:0006281|ZFIN|na//molecular function|nucleic acid binding|IEA|GO:0003676|ZFIN|na//cellular component|nucleus|IEA|GO:0005634|ZFIN|na//molecular function|zinc ion binding|IEA|GO:0008270|ZFIN|na	323239	general transcription factor IIH, polypeptide 2	LG5	pir:S44454	transcription factor BTF2 chain p44 - human	PROTGI=627651; PROTID=pir:S44454; PCT=82.64; ALN=386	sp:Q9JIB4	TFIIH basal transcription factor complex p44 subunit (Basic	PROTGI=18203119; PROTID=sp:Q9JIB4; PCT=82.17; ALN=386	Hs.191356||Hs.398348	General transcription factor IIH, polypeptide 2, 44kDa||General transcription factor IIH, polypeptide 2, 44kDa	Mm.272533	General transcription factor II H, polypeptide 2	TC281453 UP|Q7ZVV4 (Q7ZVV4) General transcription factor IIH, polypeptide 2, complete	fb93b01.x1 Zebrafish WashU MPIMG EST Danio rerio cDNA clone IMAGE:3719401 3' similar to TR:Q15571 Q15571 BTF2P44 ;, mRNA sequence.	gb|AAH45397.1| General transcription factor IIH, polypeptide 2 [... 800 0.0 ||sp|Q13888|TF2H2_HUMAN TFIIH basal transcription factor complex p... 687 0.0 ||ref|XP_535266.1| PREDICTED: similar to transcription factor BTF2... 687 0.0
AI584401	Dr.5469	Wu:fb53c07	wu:fb53c07	322210		322210	wu:fb53c07	LG7							Hs.406423	Splicing factor 3b, subunit 2, 145kDa	Mm.196532	Splicing factor 3b, subunit 2	TC293860 homologue to UP|S3B2_HUMAN (Q13435) Splicing factor 3B subunit 2 (Spliceosome associated protein 145) (SAP 145) (SF3b150) (Pre-mRNA splicing factor SF3b 145 kDa subunit), partial (50%)	fb93b08.x1 Zebrafish WashU MPIMG EST Danio rerio cDNA clone IMAGE:3719415 3' similar to SW:S145_HUMAN Q13435 SPLICEOSOME ASSOCIATED PROTEIN 145 ;contains MSR1.t2 MSR1 repetitive element ;, mRNA sequence.	gb|AAH07610.1| SF3B2 protein [Homo sapiens] 698 0.0 ||emb|CAD97834.1| hypothetical protein [Homo sapiens] 698 0.0 ||gb|AAH00401.2| SF3B2 protein [Homo sapiens] 698 0.0
AI584406						323246	capicua homolog (Drosophila)													fb93c01.x1 Zebrafish WashU MPIMG EST Danio rerio cDNA clone IMAGE:3719424 3', mRNA sequence.	gb|AAD52879.1| maturase-like protein [Austrosteenisia blackii] 32 4.3 ||ref|YP_047249.1| putative transcriptional regulator [Acinetobact... 32 5.7 ||emb|CAI04704.1| conserved hypothetical protein [Plasmodium berghei] 32 7.4
AI584407	Dr.4307	Wu:fb93c02	wu:fb93c02	323247		323247	wu:fb93c02	LG4	ref:NP_037388.1	zinc finger protein 180 (HHZ168) [Homo sapiens]	PROTGI=7019579; PROTID=ref:NP_037388.1; PCT=61.90; ALN=231	ref:NP_064325.1	zinc finger protein 235 [Mus musculus]	PROTGI=9910608; PROTID=ref:NP_064325.1; PCT=54.82; ALN=228	Hs.50158||Hs.98593||Hs.233421||Hs.235993||Hs.249181||Hs.250693||Hs.283900||Hs.290703||Hs.306298||Hs.310336||Hs.371431||Hs.386264||Hs.386294||Hs.405628||Hs.407162||Hs.428360||Hs.434200||Hs.434406||Hs.447840||Hs.465838||Hs.466289||Hs.513316||Hs.521151||Hs.5	Zinc finger protein 626||Zinc finger protein 419||Zinc finger protein 418||Zinc finger protein 595||Zinc finger protein 596||Krueppel-related zinc finger protein||Zinc finger protein 257||Zinc finger protein 573||Hypothetical ZNF-like protein||Zinc finger	Mm.26540||Mm.32118||Mm.42140||Mm.66913||Mm.72124||Mm.170029||Mm.209990||Mm.211118||Mm.246667||Mm.252750||Mm.254463||Mm.276296||Mm.288396||Mm.289695||Mm.293030||Mm.296100||Mm.297657||Mm.306358||Mm.358826||Mm.359154||Mm.371786	RIKEN cDNA 4930432O21 gene||RIKEN cDNA 2810021J22 gene||Zinc finger protein 53||Zinc finger protein 60||RIKEN cDNA 4930488P06 gene||RIKEN cDNA D330034E10 gene||CDNA sequence BC049807||RIKEN cDNA 6330416L07 gene||RIKEN cDNA C920016K16 gene||RIKEN cDNA 1700		fb93c02.x1 Zebrafish WashU MPIMG EST Danio rerio cDNA clone IMAGE:3719426 3', mRNA sequence.	emb|CAF96875.1| unnamed protein product [Tetraodon nigroviridis] 35 0.94 ||ref|XP_343844.2| PREDICTED: similar to HCF [Rattus norvegicus] 35 1.2 ||sp|P51611|HCFC1_MESAU Host cell factor (HCF) (HCF-1) (C1 factor)... 35 1.2
AI584415	Dr.16613	Signal transducing adaptor molecule (SH3 domain and ITAM motif) 1	stam	386967	biological process|intracellular protein transport|IEA|GO:0006886|ZFIN|na	386967	signal transducing adaptor molecule (SH3 domain and ITAM motif) 1	LG10	pir:JC4916	signal transducing adaptor - human	PROTGI=2136157; PROTID=pir:JC4916; PCT=74.46; ALN=482	pir:JC4917	signal transducing adaptor - mouse	PROTGI=2137778; PROTID=pir:JC4917; PCT=75.00; ALN=483	Hs.441498	Signal transducing adaptor molecule (SH3 domain and ITAM motif) 1	Mm.273174	Signal transducing adaptor molecule (SH3 domain and ITAM motif) 1	TC269954 UP|Q7ZVR5 (Q7ZVR5) Signal transducing adaptor molecule (SH3 domain and ITAM motif) 1, complete	fb93d01.x1 Zebrafish WashU MPIMG EST Danio rerio cDNA clone IMAGE:3719425 3', mRNA sequence.	gb|AAH45442.1| Signal transducing adaptor molecule (SH3 domain a... 1011 0.0 ||gb|AAC50734.1| STAM [Homo sapiens] >gi|2136157|pir||JC4916 signa... 738 0.0 ||gb|AAH55326.1| Signal transducing adaptor molecule (SH3 domain a... 733 0.0
AI584421	Dr.237	Ribulose-5-phosphate-3-epimerase	rpe	334897	biological process|carbohydrate metabolism|IEA|GO:0005975|ZFIN|na//molecular function|isomerase activity|IEA|GO:0016853|ZFIN|na//molecular function|ribulose-phosphate 3-epimerase activity|IEA|GO:0004750|ZFIN|na	334897	ribulose-5-phosphate-3-epimerase	LG9	pir:A34525	hypothetical protein ARSH1 - human (fragment)	PROTGI=106357; PROTID=pir:A34525; PCT=70.00; ALN=70				Hs.282260||Hs.458437	Ribulose-5-phosphate-3-epimerase||Similar to Ribulose-phosphate 3-epimerase (Ribulose-5-phosphate-3-epimerase) (HUSSY-17)	Mm.240912	Ribulose-5-phosphate-3-epimerase	TC292106 UP|Q6PBW9 (Q6PBW9) Ribulose-5-phosphate-3-epimerase, complete	fb93d11.x1 Zebrafish WashU MPIMG EST Danio rerio cDNA clone IMAGE:3719445 3' similar to TR:Q13806 Q13806 HYPOTHETICAL 4.0 KD PROTEIN. ;, mRNA sequence.	gb|AAH59555.1| Ribulose-5-phosphate-3-epimerase [Danio rerio] >g... 466 e-130||gb|AAH72401.1| Ribulose-5-phosphate-3-epimerase, isoform 1 [Homo... 389 e-107||ref|NP_079959.2| ribulose-5-phosphate-3-epimerase [Mus musculus]... 387 e-106
AI584429	Dr.33625	Wu:fc13f08	wu:fc13f08	323905		323905	wu:fc13f08	LG2	ref:NP_055680.1	chromosome condensation-related SMC-associated protein 1 [Homo sapiens]	PROTGI=7661954; PROTID=ref:NP_055680.1; PCT=46.22; ALN=249				Hs.5719	Chromosome condensation-related SMC-associated protein 1	Mm.257590	RIKEN cDNA 2810406C15 gene	TC282905 similar to GB|AAD15962.1|4322107|AF072717 pEg7 {Xenopus laevis;} , partial (4%)	fb93e08.x1 Zebrafish WashU MPIMG EST Danio rerio cDNA clone IMAGE:3719462 3' similar to TR:Q15021 Q15021 ORF. ;, mRNA sequence.	emb|CAF97847.1| unnamed protein product [Tetraodon nigroviridis] 222 7e-57||gb|AAC64359.1| 13S condensin XCAP-D2 subunit [Xenopus laevis] >g... 150 5e-35||gb|AAD15962.1| pEg7 [Xenopus laevis] 150 5e-35
AI584440	Dr.8577	Wu:fb93g02	wu:fb93g02	323264		323264	wu:fb93g02	LG23											TC300326 similar to UP|O41021 (O41021) A312aR protein, partial (21%)	fb93g02.x1 Zebrafish WashU MPIMG EST Danio rerio cDNA clone IMAGE:3719474 3' similar to contains element MER6 repetitive element ;, mRNA sequence.	ref|NP_669574.1| hypothetical protein y2265 [Yersinia pestis KIM... 34 2.8 ||ref|XP_643097.1| hypothetical protein DDB0217802 [Dictyostelium ... 33 3.7 ||
AI584446	Dr.33128	Wu:fb93g11	wu:fb93g11	323268		323268	wu:fb93g11	LG13	ref:NP_037413.1	fibronectin leucine rich transmembrane protein 3 precursor [Homo sapiens]	PROTGI=7019383; PROTID=ref:NP_037413.1; PCT=65.26; ALN=189				Hs.41296	Fibronectin leucine rich transmembrane protein 3	Mm.234783	Fibronectin leucine rich transmembrane protein 3		fb93g11.x1 Zebrafish WashU MPIMG EST Danio rerio cDNA clone IMAGE:3719492 3', mRNA sequence.	emb|CAD44637.1| trnK maturase [Populus tremula] >gi|51507613|emb... 33 4.1 ||emb|CAD44632.1| trnK maturase [Populus tremula] 33 4.1 ||gb|AAB03640.1| unknown >gi|7511879|pir||T13250 hypothetical prot... 33 5.3
AI584487	Dr.33124	Wu:fb94d11	wu:fb94d11	323295		323295	wu:fb94d11	LG8												fb94d11.x1 Zebrafish WashU MPIMG EST Danio rerio cDNA clone IMAGE:3719541 3', mRNA sequence.
AI584501	Dr.20941	Transcribed locus, weakly similar to NP_079391.1 hypothetical protein FLJ23263 [Homo sapiens]							ref:NP_079391.1	hypothetical protein FLJ23263 [Homo sapiens]	PROTGI=13376691; PROTID=ref:NP_079391.1; PCT=60.42; ALN=189				Hs.546444	Hypothetical protein FLJ23263	Mm.330199||Mm.349800	Transcribed locus, strongly similar to NP_659176.2 cDNA sequence BC019943 [Mus musculus]||CDNA sequence BC019943		fb94g05.x1 Zebrafish WashU MPIMG EST Danio rerio cDNA clone IMAGE:3719576 3', mRNA sequence.	emb|CAF94608.1| unnamed protein product [Tetraodon nigroviridis] 77 9e-13||ref|NP_659176.2| hypothetical protein LOC234138 [Mus musculus] >... 54 6e-06||dbj|BAC39146.1| unnamed protein product [Mus musculus] 54 6e-06
AI584515	Dr.2539	Wu:fb94h12	wu:fb94h12	323313		323313	wu:fb94h12	LG7												fb94h12.x1 Zebrafish WashU MPIMG EST Danio rerio cDNA clone IMAGE:3719591 3', mRNA sequence.	gb|AAN03844.1| frizzled 7b [Danio rerio] >gi|19401617|gb|AAL8763... 33 3.2 ||gb|AAH49397.1| Frizzled homolog 7b [Danio rerio] 32 4.2 ||gb|AAP04995.1| prolyl-tRNA synthetase [Chlamydophila caviae GPIC... 32 7.2
AI584532	Dr.21233	Zgc:103515	zgc:103515	449992		449992	zgc:103515		pir:S41621	DNA-directed RNA polymerase (EC 2.7.7.6) II 14.5K chain - human	PROTGI=543001; PROTID=pir:S41621; PCT=95.04; ALN=121	ref:NP_080177.1	polymerase (RNA) III (DNA directed) polypeptide K [Mus musculus]	PROTGI=13385394; PROTID=ref:NP_080177.1; PCT=30.00; ALN=110	Hs.47062	Polymerase (RNA) II (DNA directed) polypeptide I, 14.5kDa	Mm.296518	Polymerase (RNA) II (DNA directed) polypeptide I	TC283701 homologue to UP|RPB9_HUMAN (P36954) DNA-directed RNA polymerase II 14.5 kDa polypeptide (RPB9) (RPB14.5) , partial (97%)	fb95b11.x1 Zebrafish WashU MPIMG EST Danio rerio cDNA clone IMAGE:3719613 3' similar to gb:Z23102_rna1 DNA-DIRECTED RNA POLYMERASE II 14.2 KD POLYPEPTIDE (HUMAN);, mRNA sequence.	gb|AAH83411.1| Zgc:103515 [Danio rerio] >gi|54400528|ref|NP_0010... 279 2e-74||emb|CAG02857.1| unnamed protein product [Tetraodon nigroviridis] 269 2e-71||ref|XP_214895.2| PREDICTED: similar to DNA-directed RNA polymera... 257 6e-68
AI584541	Dr.27348	Wu:fb95d01	wu:fb95d01	323324		323324	wu:fb95d01	LG4							Hs.215502	CWF19-like 1, cell cycle control (S. pombe)	Mm.276109	CWF19-like 1, cell cycle control (S. pombe)		fb95d01.x1 Zebrafish WashU MPIMG EST Danio rerio cDNA clone IMAGE:3719617 3' similar to WP:F17A9.2 CE09446 ;, mRNA sequence.	emb|CAI11847.1| novel protein sinilar to human and mouse CWF19-l... 146 2e-34||emb|CAG12389.1| unnamed protein product [Tetraodon nigroviridis] 130 2e-29||ref|XP_129328.4| PREDICTED: CWF19-like 1, cell cycle control [Mu... 120 9e-27
AI584554	Dr.27350	Wu:fb95e07	wu:fb95e07	323331		323331	wu:fb95e07	LG7												fb95e07.x1 Zebrafish WashU MPIMG EST Danio rerio cDNA clone IMAGE:3719652 3', mRNA sequence.	gb|EAL31305.1| GA11559-PA [Drosophila pseudoobscura] 32 7.3 ||pir||JQ1290 matrix protein - parainfluenza virus type 4A (strain... 32 7.3 ||
AI584555	Dr.21236	Transcribed locus, moderately similar to NP_766513.1 RIKEN cDNA D930047P17 gene [Mus musculus]													Hs.376697	Ortholog of zebrafish kelchlike gene klhl	Mm.208843	RIKEN cDNA D930047P17 gene		fb95e08.x1 Zebrafish WashU MPIMG EST Danio rerio cDNA clone IMAGE:3719654 3', mRNA sequence.	gb|AAS84610.1| kelch-like protein Klhl [Danio rerio] >gi|5123052... 88 4e-16||ref|XP_419909.1| PREDICTED: similar to bA345L23.2 (novel protein... 75 3e-12||ref|XP_589894.1| PREDICTED: similar to hypothetical protein D930... 69 1e-10
AI584556	Dr.34264	Wu:fb95e09	wu:fb95e09	323333		323333	wu:fb95e09	LG15	ref:NP_077283.1	hypothetical protein MGC4171 [Homo sapiens]	PROTGI=13236540; PROTID=ref:NP_077283.1; PCT=35.88; ALN=129	ref:NP_077190.1	RIKEN cDNA 1110015E22 [Mus musculus]	PROTGI=13195652; PROTID=ref:NP_077190.1; PCT=32.33; ALN=128						fb95e09.x1 Zebrafish WashU MPIMG EST Danio rerio cDNA clone IMAGE:3719656 3', mRNA sequence.	ref|NP_681022.1| quinolinate synthetase [Thermosynechococcus elo... 35 1.8 ||||
AI584569	Dr.5651	SKB1 homolog (S. pombe)	skb1	368664	molecular function|S-adenosylmethionine-dependent methyltransferase activity|ISS|GO:0008757|ZFIN|na//cellular component|cytoplasm|IEA|GO:0005737|ZFIN|na//molecular function|methyltransferase activity|IEA|GO:0008168|ZFIN|na	368664	SKB1 homolog (S. pombe)	LG21	pir:T03842	fission yeast Skb1 protein homolog - human	PROTGI=7512436; PROTID=pir:T03842; PCT=77.08; ALN=238				Hs.367854	SKB1 homolog (S. pombe)	Mm.196585	SKB1 homolog (S. pombe)	TC292699 homologue to UP|Q6NUA1 (Q6NUA1) Methyltransferase Hsl7, partial (8%)	fb95f10.x1 Zebrafish WashU MPIMG EST Danio rerio cDNA clone IMAGE:3719659 3' similar to TR:O14744 O14744 SKB1HS. ;, mRNA sequence.	emb|CAD60861.1| novel protein similar to human and mouse SKB1 ho... 1320 0.0 ||gb|AAH95362.1| Skb1 protein [Danio rerio] 1318 0.0 ||ref|XP_593638.1| PREDICTED: similar to SKB1 homolog [Bos taurus] 1054 0.0
AI584575	Dr.2540	Wu:fb95g08	wu:fb95g08	323345		323345	wu:fb95g08	LG16	ref:NP_065783.1	AT rich interactive domain 1B (SWI1-like) isoform 2 [Homo sapiens]	PROTGI=18702335; PROTID=ref:NP_065783.1; PCT=41.81; ALN=176	ref:NP_291044.1	AT rich interactive domain 1A (Swi1 like) [Mus musculus]	PROTGI=15808996; PROTID=ref:NP_291044.1; PCT=53.28; ALN=122					TC268102 similar to UP|O34799 (O34799) YtlR, partial (6%)	fb95g08.x1 Zebrafish WashU MPIMG EST Danio rerio cDNA clone IMAGE:3719678 3' similar to contains element MER22 repetitive element ;, mRNA sequence.	gb|AAP37030.1| UniT [Eleutherodactylus coqui] 34 9.5 ||||
AI584590																			TC283722 weakly similar to UP|Q7ZZT0 (Q7ZZT0) Low density lipoprotein receptor, partial (3%)	fb81a03.y1 Zebrafish WashU MPIMG EST Danio rerio cDNA clone IMAGE:3718252 5', mRNA sequence.	ref|NP_780334.1| hypothetical protein LOC67885 [Mus musculus] >g... 95 3e-18||gb|AAM28196.1| unknown [Homo sapiens] >gi|28372545|ref|NP_777585... 92 1e-17||gb|AAP22970.1| low density lipoprotein receptor [Danio rerio] 36 1.4
AI584659	Dr.2503	Calpain, small subunit 1	capns1	317736		317736	calpain, small subunit 1	LG5	ref:NP_116267.1	hypothetical protein MGC15677 isoform 2 [Homo sapiens]	PROTGI=14249626; PROTID=ref:NP_116267.1; PCT=51.18; ALN=164				Hs.534503	Calpain, small subunit 2				fb81g08.y1 Zebrafish WashU MPIMG EST Danio rerio cDNA clone IMAGE:3718334 5' similar to contains element HGR repetitive element ;, mRNA sequence.	gb|AAH71457.1| Calpain, small subunit 1 [Danio rerio] >gi|532926... 416 e-114||gb|AAH92946.1| Hypothetical protein LOC550598 [Danio rerio] >gi|... 324 7e-87||emb|CAF89344.1| unnamed protein product [Tetraodon nigroviridis] 294 8e-78
AI584734	Dr.31416	Zgc:64138	zgc:64138	406403		406403	zgc:64138	LG5	ref:NP_075526.1	ankyrin repeat, family A (RFXANK-like), 2 [Homo sapiens]	PROTGI=12746412; PROTID=ref:NP_075526.1; PCT=80.54; ALN=298	ref:NP_075961.1	ankyrin repeat, family A (RFXANK-like), 2 [Mus musculus]	PROTGI=12963689; PROTID=ref:NP_075961.1; PCT=80.34; ALN=292	Hs.239154	Ankyrin repeat, family A (RFXANK-like), 2	Mm.209642	Ankyrin repeat, family A (RFXANK-like), 2		fb82g05.y1 Zebrafish WashU MPIMG EST Danio rerio cDNA clone IMAGE:3718424 5', mRNA sequence.	gb|AAH53276.1| Similar to speckle-type POZ protein [Danio rerio]... 719 0.0 ||ref|XP_213437.2| PREDICTED: similar to Speckle-type POZ protein ... 701 0.0 ||emb|CAH93220.1| hypothetical protein [Pongo pygmaeus] 701 0.0
AI584977																			TC281393 weakly similar to UP|Q9DDB3 (Q9DDB3) Vimentin, partial (18%)	fb93f09.y1 Zebrafish WashU MPIMG EST Danio rerio cDNA clone IMAGE:3719465 5' similar to TR:Q92155 Q92155 VIMENTIN. ;, mRNA sequence.	emb|CAG07067.1| unnamed protein product [Tetraodon nigroviridis] 253 4e-66||ref|XP_535175.1| PREDICTED: similar to vimentin [Canis familiaris] 141 2e-32||emb|CAA69019.1| vimentin [Mus musculus] 139 8e-32
AI584986	Dr.21210	Wu:fb93g07	wu:fb93g07	323267		323267	wu:fb93g07													fb93g07.y1 Zebrafish WashU MPIMG EST Danio rerio cDNA clone IMAGE:3719484 5', mRNA sequence.	emb|CAH75426.1| dihydroorotase, putative [Plasmodium chabaudi] 34 1.9 ||gb|AAK26156.1| Hypothetical protein Y82E9BR.16a [Caenorhabditis ... 33 4.2 ||
AI585020	Dr.488	Wu:fa05e02	wu:fa05e02	334859		334859	wu:fa05e02	LG16	sp:P55786	Puromycin-sensitive aminopeptidase (EC 3.4.11.-) (PSA) [Gene: NPEPPS	PROTGI=2499902; PROTID=sp:P55786; PCT=72.83; ALN=184	prf:2202260A		PROTGI=1585925; PROTID=prf:2202260A; PCT=72.83; ALN=184	Hs.443837||Hs.449880||Hs.500312||Hs.514838	Aminopeptidase puromycin sensitive||Hypothetical protein FLJ11822||Transcribed locus, strongly similar to NP_006301.2 aminopeptidase puromycin sensitive [Homo sapiens]||Similar to aminopeptidase puromycin sensitive; puromycin-sensitive aminopeptidase; met	Mm.29824	Aminopeptidase puromycin sensitive	TC275801 weakly similar to UP|Q35496 (Q35496) Cytochrome b (Fragment), partial (72%)	fb68d01.x1 Zebrafish WashU MPIMG EST Danio rerio cDNA clone IMAGE:3717025 3', mRNA sequence.
AI585084	Dr.21215	Si:ch211-214p16.5	si:ch211-214p16.5	368905	molecular function|ATP binding|IEA|GO:0005524|ZFIN|na//cellular component|extracellular region|IEA|GO:0005576|ZFIN|na//molecular function|hormone activity|IEA|GO:0005179|ZFIN|na//biological process|tRNA aminoacylation for protein translation|IEA|GO:000641	368905	si:ch211-214p16.5	LG17	pir:T17332	hypothetical protein DKFZp434D245.1 - human (fragment)	PROTGI=7512563; PROTID=pir:T17332; PCT=51.63; ALN=400				Hs.549128	Rab3 GTPase-activating protein, non-catalytic subunit (150kD)	Mm.275841||Mm.296089	RIKEN cDNA 1110059F07 gene||Transcribed locus, moderately similar to NP_036546.2 rab3 GTPase-activating protein, non-catalytic subunit (150kD) [Homo sapiens]	TC272342 similar to GB|AAG44636.1|12005821|AF255648 rGAP-iso {Homo sapiens;} , partial (53%)	fb94b08.y1 Zebrafish WashU MPIMG EST Danio rerio cDNA clone IMAGE:3719511 5', mRNA sequence.	emb|CAD61269.1| novel protein similar to human RAB3 GTPase-activ... 2347 0.0 ||emb|CAI15808.1| rab3 GTPase-activating protein, non-catalytic su... 1390 0.0 ||gb|AAC35881.1| rab3-GAP regulatory domain [Homo sapiens] 1387 0.0
AI585168	Dr.4325	Branched chain aminotransferase 2, mitochondrial	bcat2	436949	biological process|branched chain family amino acid metabolism|IEA|GO:0009081|ZFIN|na//molecular function|branched-chain-amino-acid transaminase activity|IEA|GO:0004084|ZFIN|na//molecular function|catalytic activity|IEA|GO:0003824|ZFIN|na//biological proc	436949	branched chain aminotransferase 2, mitochondrial		sp:P54687	Branched-chain-amino-acid aminotransferase, cytosolic (EC 2.6.1.42)	PROTGI=1705436; PROTID=sp:P54687; PCT=66.29; ALN=356	sp:P24288	Branched-chain-amino-acid aminotransferase, cytosolic (EC 2.6.1.42)	PROTGI=1705437; PROTID=sp:P24288; PCT=67.98; ALN=356	Hs.438993	Branched chain aminotransferase 1, cytosolic	Mm.4606	Branched chain aminotransferase 1, cytosolic	TC280678 zgc:91919 [Danio rerio]	fb95b02.y1 Zebrafish WashU MPIMG EST Danio rerio cDNA clone IMAGE:3719595 5', mRNA sequence.	gb|AAH76468.1| Branched chain aminotransferase 2, mitochondrial ... 797 0.0 ||gb|AAH75501.1| Branched chain aminotransferase 1, cytosolic [Xen... 538 e-151||gb|AAH82673.1| LOC494683 protein [Xenopus laevis] 522 e-146
AI588095	Dr.35925	Wu:fb96a10	wu:fb96a10	323356		323356	wu:fb96a10	LG22	ref:NP_116011.1	multi-PDZ-domain-containing protein [Homo sapiens]	PROTGI=14249128; PROTID=ref:NP_116011.1; PCT=63.22; ALN=174	pir:T09458	numb-binding protein LNXp70 - mouse	PROTGI=7513757; PROTID=pir:T09458; PCT=58.05; ALN=174	Hs.407755	Ligand of numb-protein X	Mm.370189	Ligand of numb-protein X 1	TC296010 similar to UP|Q9DGK0 (Q9DGK0) Enhancer of split groucho, partial (3%)	fb96a10.x1 Zebrafish WashU MPIMG EST Danio rerio cDNA clone IMAGE:3719706 3' similar to TR:O42470 O42470 AMINO ENHANCER SPLIT. ;, mRNA sequence.	emb|CAG07948.1| unnamed protein product [Tetraodon nigroviridis] 62 2e-08||gb|AAG01027.1| enhancer of split groucho [Xenopus laevis] 46 9e-04||gb|AAH77170.1| ESG protein [Xenopus laevis] 46 9e-04
AI588114	Dr.17271	L(3)mbt-like 2 (Drosophila)	l3mbtl2	336769	molecular function|nucleic acid binding|IEA|GO:0003676|ZFIN|na//cellular component|nucleus|IEA|GO:0005634|ZFIN|na//biological process|regulation of transcription|IEA|GO:0045449|ZFIN|na	336769	l(3)mbt-like 2 (Drosophila)	LG12	ref:NP_060113.1	mbt domain containing 1 [Homo sapiens]	PROTGI=8923059; PROTID=ref:NP_060113.1; PCT=56.68; ALN=402	ref:NP_062333.1	Scm-like with four mbt domains 1 [Mus musculus]	PROTGI=9507089; PROTID=ref:NP_062333.1; PCT=32.66; ALN=430	Hs.369586||Hs.517641||Hs.548798	Mbt domain containing 1||L(3)mbt-like 2 (Drosophila)||Transcribed locus	Mm.280768	L(3)mbt-like 2 (Drosophila)		fb96c10.x1 Zebrafish WashU MPIMG EST Danio rerio cDNA clone IMAGE:3719730 3', mRNA sequence.	gb|AAH57540.1| Unknown (protein for MGC:66491) [Danio rerio] >gi... 1505 0.0 ||emb|CAH92423.1| hypothetical protein [Pongo pygmaeus] 665 0.0 ||ref|NP_001006238.1| similar to l(3)mbt-like 2; H-l(3)mbt-like pr... 662 0.0
AI588119	Dr.5022	Cleavage and polyadenylation specific factor 1	cpsf1	432372	molecular function|nucleic acid binding|IEA|GO:0003676|ZFIN|na//cellular component|nucleus|IEA|GO:0005634|ZFIN|na	432372	cleavage and polyadenylation specific factor 1		ref:NP_037423.1	cleavage and polyadenylation specific factor 1, 160kDa [Homo sapiens]	PROTGI=9558725; PROTID=ref:NP_037423.1; PCT=78.79; ALN=1105	ref:NP_444423.1	cleavage and polyadenylation specific factor 1 [Mus musculus]	PROTGI=16751835; PROTID=ref:NP_444423.1; PCT=78.77; ALN=1105	Hs.382171||Hs.493202	Similar to cleavage and polyadenylation specific factor 1, 160kDa; cleavage and polyadenylation specificity factor; cleavage and polyadenylation specific factor 1, 160kD subunit||Cleavage and polyadenylation specific factor 1, 160kDa	Mm.45141	Cleavage and polyadenylation specific factor 1	TC269863 cleavage and polyadenylation specific factor 1 [Danio rerio]	fb96d04.x1 Zebrafish WashU MPIMG EST Danio rerio cDNA clone IMAGE:3719719 3' similar to SW:CPSA_HUMAN Q10570 CLEAVAGE AND POLYADENYLATION SPECIFICITY FACTOR, 160 KD SUBUNIT ;, mRNA sequence.	gb|AAT68117.1| cleavage and polyadenylation specific factor 1 [D... 2115 0.0 ||emb|CAG05995.1| unnamed protein product [Tetraodon nigroviridis] 1768 0.0 ||ref|NP_777145.1| cleavage and polyadenylation specific factor 1,... 1703 0.0
AI588156	Dr.440	Wu:fa12g12	wu:fa12g12	335066		335066	wu:fa12g12	LG23	pir:TGHUM1	protein-glutamine gamma-glutamyltransferase (EC 2.3.2.13) 1, epidermal [validated] - human	PROTGI=1070465; PROTID=pir:TGHUM1; PCT=42.22; ALN=224	ref:NP_033400.1	transglutaminase 3, E polypeptide [Mus musculus]	PROTGI=6678331; PROTID=ref:NP_033400.1; PCT=27.14; ALN=197	Hs.508950	Transglutaminase 1 (K polypeptide epidermal type I, protein-glutamine-gamma-glutamyltransferase)	Mm.41964	Transglutaminase 1, K polypeptide	TC275980 weakly similar to UP|Q8R0T9 (Q8R0T9) Transglutaminase 1, K polypeptide, partial (11%)	fb96h08.x1 Zebrafish WashU MPIMG EST Danio rerio cDNA clone IMAGE:3719775 3' similar to SW:TGLK_RAT P23606 PROTEIN-GLUTAMINE GAMMA-GLUTAMYLTRANSFERASE K ;, mRNA sequence.	emb|CAF97726.1| unnamed protein product [Tetraodon nigroviridis] 172 1e-56||emb|CAG10948.1| unnamed protein product [Tetraodon nigroviridis] 184 7e-52||ref|NP_113847.1| transglutaminase type 1 [Rattus norvegicus] >gi... 135 3e-31
AI588171	Dr.5024	PHD finger protein 16	phf16	322209	molecular function|DNA binding|IEA|GO:0003677|ZFIN|na//biological process|regulation of transcription, DNA-dependent|IEA|GO:0006355|ZFIN|na	322209	PHD finger protein 16	LG6	ref:NP_055550.1	PHD finger protein 16 [Homo sapiens]	PROTGI=7662006; PROTID=ref:NP_055550.1; PCT=61.83; ALN=761	sp:O54826	AF-10 protein [Gene: Mllt10 or Af10] - Mus musculus (Mouse)	PROTGI=12229633; PROTID=sp:O54826; PCT=38.60; ALN=202	Hs.371977	PHD finger protein 16	Mm.281517	PHD finger protein 16	TC281648 GB|AAH45468.1|28277726|BC045468 PHD finger protein 16 {Danio rerio;} , complete	fb97b05.x1 Zebrafish WashU MPIMG EST Danio rerio cDNA clone IMAGE:3719793 3' similar to TR:Q92613 Q92613 MYELOBLAST KIAA0215. ;, mRNA sequence.	tpe|CAE30492.1| TPA: putative Jade3 protein [Danio rerio] >gi|28... 1559 0.0 ||tpe|CAE30495.1| TPA: Jade3 protein [Takifugu rubripes] 1061 0.0 ||ref|XP_416870.1| PREDICTED: similar to KIAA0215 [Gallus gallus] 956 0.0
AI588172	Dr.208	Solute carrier family 11 (proton-coupled divalent metal ion transporters), member 2	slc11a2	280654	biological process|hemoglobin biosynthesis|IMP|GO:0042541|ZFIN|na//molecular function|iron ion transporter activity|IDA|GO:0005381|ZFIN|na//cellular component|membrane|IEA|GO:0016020|ZFIN|na//biological process|transport|IEA|GO:0006810|ZFIN|na//molecular	280654	solute carrier family 11 (proton-coupled divalent metal ion transporters), member 2	LG21	ref:NP_000608.1	solute carrier family 11 (proton-coupled divalent metal ion transporters), member 2 [Homo sapiens]	PROTGI=10835169; PROTID=ref:NP_000608.1; PCT=77.56; ALN=517	sp:P49282	Natural resistance-associated macrophage protein 2 (NRAMP 2) [Gene:	PROTGI=1352524; PROTID=sp:P49282; PCT=76.82; ALN=522	Hs.505545	Solute carrier family 11 (proton-coupled divalent metal ion transporters), member 2	Mm.234608	Solute carrier family 11 (proton-coupled divalent metal ion transporters), member 2		fb97b06.x1 Zebrafish WashU MPIMG EST Danio rerio cDNA clone IMAGE:3719795 3', mRNA sequence.	gb|AAO16988.1| divalent metal transporter 1; DMT1; Nramp2; DCT1;... 997 0.0 ||emb|CAB60196.1| putative natural resistance-associated macrophag... 900 0.0 ||gb|AAF01778.2| natural resistance associated macrophage protein ... 872 0.0
AI588173	Dr.33109	Wu:fb97b07	wu:fb97b07	323395		323395	wu:fb97b07	LG5	sp:P54198	HIRA protein (TUP1 like enhancer of split protein 1) [Gene: HIRA or	PROTGI=1708202; PROTID=sp:P54198; PCT=77.93; ALN=213	pir:S45345	TUP1-like enhancer - mouse	PROTGI=631790; PROTID=pir:S45345; PCT=78.40; ALN=213	Hs.474206	HIR histone cell cycle regulation defective homolog A (S. cerevisiae)	Mm.15694	Histone cell cycle regulation defective homolog A (S. cerevisiae)	TC282164 similar to UP|HIRA_FUGRU (O42611) HIRA protein (TUP1 like enhancer of split protein 1), partial (22%)	fb97b07.x1 Zebrafish WashU MPIMG EST Danio rerio cDNA clone IMAGE:3719797 3' similar to TR:P79987 P79987 CHRIA PROTEIN. ;, mRNA sequence.	gb|AAC60370.1| Tuple1/HirA [Takifugu rubripes] >gi|2352031|gb|AA... 311 2e-83||ref|NP_034565.2| histone cell cycle regulation defective homolog... 288 3e-76||emb|CAA68049.1| HIRA [Mus musculus] 288 3e-76
AI588190	Dr.37652	Wu:fb97d04	wu:fb97d04	323401		323401	wu:fb97d04	LG23	sp:Q9Y600	Cysteine sulfinic acid decarboxylase (EC 4.1.1.29) (Sulfinoalanine	PROTGI=6685337; PROTID=sp:Q9Y600; PCT=59.38; ALN=192	pir:S61534	glutamate decarboxylase (EC 4.1.1.15) 62K isoform - mouse	PROTGI=2146999; PROTID=pir:S61534; PCT=46.46; ALN=193	Hs.279815	Cysteine sulfinic acid decarboxylase	Mm.296382	Cysteine sulfinic acid decarboxylase	TC271226 similar to UP|Q7ZZT0 (Q7ZZT0) Low density lipoprotein receptor, partial (3%)	fb97d04.x1 Zebrafish WashU MPIMG EST Danio rerio cDNA clone IMAGE:3719815 3', mRNA sequence.	gb|AAW38951.1| putative pheromone receptor CPpr2 [Cyprinid sp. E... 60 3e-07||gb|AAP22970.1| low density lipoprotein receptor [Danio rerio] 57 1e-06||ref|NP_001002432.1| hypothetical protein LOC436705 [Danio rerio]... 50 2e-04
AI588196	Dr.33107	Wu:fb97e04	wu:fb97e04	323405		323405	wu:fb97e04	LG1												fb97e04.x1 Zebrafish WashU MPIMG EST Danio rerio cDNA clone IMAGE:3719838 3', mRNA sequence.	sp|Q9I8V2|SMAD1_BRARE Mothers against decapentaplegic homolog 1 ... 806 0.0 ||gb|AAH86962.1| MAD homolog 1 [Danio rerio] 805 0.0 ||gb|AAF06361.1| Smad1 [Danio rerio] >gi|18858985|ref|NP_571431.1|... 803 0.0
AI588214	Dr.437	Wu:fb97g08	wu:fb97g08	323416		323416	wu:fb97g08	LG4												fb97g08.x1 Zebrafish WashU MPIMG EST Danio rerio cDNA clone IMAGE:3719870 3', mRNA sequence.	ref|NP_704526.1| hypothetical protein [Plasmodium falciparum 3D7... 33 2.9 ||||
AI588225	Dr.201	Wu:fb34c03	wu:fb34c03	321773		321773	wu:fb34c03	LG2											TC293628 homologue to UP|LCF3_HUMAN (O95573) Long-chain-fatty-acid--CoA ligase 3 (Long-chain acyl-CoA synthetase 3) (LACS 3) , partial (4%)	fb97h08.x1 Zebrafish WashU MPIMG EST Danio rerio cDNA clone IMAGE:3719871 3', mRNA sequence.	emb|CAG07685.1| unnamed protein product [Tetraodon nigroviridis] 57 4e-06||emb|CAG06396.1| unnamed protein product [Tetraodon nigroviridis] 56 6e-06||ref|XP_541799.1| PREDICTED: similar to acyl-CoA synthetase long-... 54 3e-05
AI588286	Dr.18035	Wu:fb98h02	wu:fb98h02	323449		323449	wu:fb98h02	LG6												fb98h02.x1 Zebrafish WashU MPIMG EST Danio rerio cDNA clone IMAGE:3719955 3', mRNA sequence.	emb|CAE54614.1| putative transposase [Tetraodon nigroviridis] 59 6e-08||dbj|BAA83460.1| transposase [Oryzias latipes] 38 0.19 ||dbj|BAA12334.1| ORF4 [Oryzias latipes] 38 0.19
AI588301	Dr.5506	Proliferation-associated 2G4 , like	pa2g4l	323462	molecular function|metalloexopeptidase activity|IEA|GO:0008235|ZFIN|na//molecular function|methionyl aminopeptidase activity|IEA|GO:0004239|ZFIN|na//biological process|proteolysis and peptidolysis|IEA|GO:0006508|ZFIN|na	323462	proliferation-associated 2G4 , like	LG23	sp:Q9UQ80	Proliferation-associated protein 2G4 (Cell cycle protein p38-2G4	PROTGI=13632817; PROTID=sp:Q9UQ80; PCT=83.16; ALN=392	sp:P50580	Proliferation-associated protein 2G4 (Proliferation-associated	PROTGI=1709587; PROTID=sp:P50580; PCT=83.51; ALN=387	Hs.524498	Proliferation-associated 2G4, 38kDa	Mm.4742	Proliferation-associated 2G4	TC291195 proliferation-associated 2G4-like; wu:fb99a12 [Danio rerio]	fb99a12.x1 Zebrafish WashU MPIMG EST Danio rerio cDNA clone IMAGE:3719998 3' similar to SW:PAS1_MOUSE P50580 PROLIFERATION-ASSOCIATED PROTEIN 1 ;, mRNA sequence.	gb|AAH71536.1| Proliferation-associated 2G4-like [Danio rerio] >... 696 0.0 ||emb|CAD58759.1| novel protein similar to human proliferation-ass... 640 0.0 ||emb|CAG06775.1| unnamed protein product [Tetraodon nigroviridis] 611 e-173
AI588304	Dr.5197	Wu:fc31d03	wu:fc31d03	324512		324512	wu:fc31d03	LG17	pir:A47747	tight junction protein ZO-1 - human	PROTGI=539699; PROTID=pir:A47747; PCT=65.98; ALN=278	pir:A46431	tight junction-associated protein ZO-1 - mouse	PROTGI=423618; PROTID=pir:A46431; PCT=67.59; ALN=278	Hs.510833	Tight junction protein 1 (zona occludens 1)	Mm.4342	RIKEN cDNA D130061D10 gene		fb99b04.x1 Zebrafish WashU MPIMG EST Danio rerio cDNA clone IMAGE:3719983 3', mRNA sequence.	gb|EAK89637.1| ssd1p/F48E8.6-like RNAseII [Cryptosporidium parvu... 31 9.4 ||ref|NP_701258.1| hypothetical protein PF11_0399 [Plasmodium falc... 31 9.4 ||
AI588305	Dr.1279	Cleavage stimulation factor, 3' pre-RNA, subunit 3	cstf3	406326	biological process|RNA processing|IEA|GO:0006396|ZFIN|na//cellular component|intracellular|IEA|GO:0005622|ZFIN|na	406326	cleavage stimulation factor, 3' pre-RNA, subunit 3	LG18	pir:S50852	cleavage stimulation factor 77K chain - human	PROTGI=1082704; PROTID=pir:S50852; PCT=85.73; ALN=715	ref:NP_080096.1	crooked neck-like 1 protein [Mus musculus]	PROTGI=13385288; PROTID=ref:NP_080096.1; PCT=21.20; ALN=481	Hs.44402	Hypothetical protein LOC283267	Mm.259876	Cleavage stimulation factor, 3&apos; pre-RNA, subunit 3	TC269380 GB|AAH45871.1|28277806|BC045871 zgc:56028 {Danio rerio;} , complete	fb99b05.x1 Zebrafish WashU MPIMG EST Danio rerio cDNA clone IMAGE:3719985 3' similar to TR:Q12996 Q12996 CLEAVAGE STIMULATION FACTOR 77KDA SUBUNIT. ;, mRNA sequence.	gb|AAS92630.1| cleavage stimulation factor, 3' pre-RNA, subunit ... 1380 0.0 ||gb|AAH45871.1| Cleavage stimulation factor, 3' pre-RNA, subunit ... 1319 0.0 ||gb|AAH77522.1| Cstf3-prov protein [Xenopus laevis] 1218 0.0
AI588306	Dr.3707	Zgc:76988	zgc:76988	323464	molecular function|GTP binding|IEA|GO:0005525|ZFIN|na	323464	zgc:76988	LG11	ref:NP_060855.1	hypothetical protein FLJ11301 [Homo sapiens]	PROTGI=14149720; PROTID=ref:NP_060855.1; PCT=67.27; ALN=639	sp:P36916	Guanine nucleotide-binding protein-like 1 (GTP-binding protein MMR1)	PROTGI=1170976; PROTID=sp:P36916; PCT=29.08; ALN=363	Hs.518505	Hypothetical protein FLJ11301	Mm.567	DNA segment, Chr 16, Brigham &amp; Women&apos;s Genetics 1547 expressed	TC293889 weakly similar to UP|NGP1_HUMAN (Q13823) Autoantigen NGP-1, partial (7%)	fb99b06.x1 Zebrafish WashU MPIMG EST Danio rerio cDNA clone IMAGE:3719987 3', mRNA sequence.	gb|AAH66695.1| Unknown (protein for MGC:76988) [Danio rerio] >gi... 1143 0.0 ||emb|CAB66831.1| hypothetical protein [Homo sapiens] >gi|46329581... 811 0.0 ||ref|NP_001013439.1| hypothetical protein LOC288029 [Rattus norve... 803 0.0
AI588319	Dr.28693	Transcribed locus																		fb99c10.x1 Zebrafish WashU MPIMG EST Danio rerio cDNA clone IMAGE:3720018 3', mRNA sequence.
AI588340	Dr.17951	Wu:fb99e11	wu:fb99e11	323484		323484	wu:fb99e11	LG8												fb99e11.x1 Zebrafish WashU MPIMG EST Danio rerio cDNA clone IMAGE:3720044 3', mRNA sequence.	gb|EAA17378.1| unnamed protein product [Plasmodium yoelii yoelii] 35 0.96 ||gb|AAH57489.1| WD repeat domain 48 [Danio rerio] >gi|47550729|re... 32 4.8 ||emb|CAI75414.1| hypothetical protein, conserved [Theileria annul... 32 8.1
AI588357	Dr.5041	Transcribed locus																		fb99g06.x1 Zebrafish WashU MPIMG EST Danio rerio cDNA clone IMAGE:3720058 3', mRNA sequence.	emb|CAC01838.1| putative protein [Arabidopsis thaliana] >gi|1523... 32 6.1 ||||
AI588384	Dr.8601	Guanine nucleotide binding protein (G protein), alpha inhibiting activity polypeptide a	gnaia	323509	biological process|G-protein coupled receptor protein signaling pathway|IEA|GO:0007186|ZFIN|na//molecular function|GTP binding|IEA|GO:0005525|ZFIN|na//cellular component|cellular_component unknown|ND|GO:0008372|ZFIN|na//molecular function|signal transduce	323509	guanine nucleotide binding protein (G protein), alpha inhibiting activity polypeptide a	LG25	pir:RGHUI1	GTP-binding regulatory protein Gi alpha-1 chain (adenylate cyclase-inhibiting) - human	PROTGI=2144867; PROTID=pir:RGHUI1; PCT=89.27; ALN=354	sp:P08752	Guanine nucleotide-binding protein G(i), alpha-2 subunit (Adenylate	PROTGI=1730229; PROTID=sp:P08752; PCT=83.38; ALN=354	Hs.73799||Hs.77269||Hs.134587	Guanine nucleotide binding protein (G protein), alpha inhibiting activity polypeptide 3||Guanine nucleotide binding protein (G protein), alpha inhibiting activity polypeptide 2||Guanine nucleotide binding protein (G protein), alpha inhibiting activity pol	Mm.196464||Mm.254629||Mm.271703	Guanine nucleotide binding protein, alpha inhibiting 2||Guanine nucleotide binding protein, alpha inhibiting 1||Guanine nucleotide binding protein, alpha inhibiting 3	TC280555 UP|Q7ZW82 (Q7ZW82) Guanine nucleotide binding protein (G protein), alpha inhibiting activity polypeptide a, complete	fc01b07.x1 Zebrafish WashU MPIMG EST Danio rerio cDNA clone IMAGE:3720085 3', mRNA sequence.	gb|AAH49537.1| Guanine nucleotide binding protein (G protein), a... 756 0.0 ||gb|AAH42243.1| Gnai1-prov protein [Xenopus laevis] >gi|64708|emb... 662 0.0 ||ref|NP_990734.1| Gi1 protein alpha-subunit [Gallus gallus] >gi|2... 657 0.0
AI588395	Dr.5363	Wu:fc01d01	wu:fc01d01	323515		323515	wu:fc01d01	LG13	ref:NP_057431.1	putative N-acetyltransferase Camello 2 [Homo sapiens]	PROTGI=7705328; PROTID=ref:NP_057431.1; PCT=33.56; ALN=145	ref:NP_075649.1	putative N-acetyltransferase Camello 1 [Mus musculus]	PROTGI=12963543; PROTID=ref:NP_075649.1; PCT=37.06; ALN=140			Mm.9623||Mm.13036	Camello-like 3||Camello-like 1		fc01d01.x1 Zebrafish WashU MPIMG EST Danio rerio cDNA clone IMAGE:3720097 3', mRNA sequence.	ref|NP_703683.1| ATP dependent RNA helicase, putative [Plasmodiu... 32 7.1 ||||
[truncated: 3,187 more rows]
