# Supplementary material for: Transcriptome Analysis of Zebrafish Embryogenesis Using Microarrays
Source: PLoS Genet. 2005 Aug 26;1(2):e29. doi: 10.1371/journal.pgen.0010029 (PMC1193535; doi:10.1371/journal.pgen.0010029)
Supplement: Dataset S27 — (525 MB XLS) [file pgen.0010029.sd027.xls]

## Sheet: Annotation dataset 2_MBT-PreMBT
MBT-PreMBT expression dataset. Selected genes in this group are persented with putative annotaions.
Genbank id	Unigene ID	Unigene Name	Locus Link	Gene symbol	Entrez GeneID	Entrez Gene	Chromosome	Gene Ontology	Human_protein similarity id	Human_similarity description	Human_protein identity	Mouse_protein similarity id	Mouse_simil_descp	Mouse_protein identity	HomoloGene ID(Human)	HomoloGene Name(Human)	HomoloGene ID(Mouse)	HomoloGene Name(Mouse)	TGI Name	Unigene Name(Compugen)
BI880613																				fm77c07.x1 Zebrafish adult retina cDNA Danio rerio cDNA clone 4201356 3', mRNA sequence.
AI397304	Dr.2887	Wu:fb09f08	336408	wu:fb09f08	336408	wu:fb09f08	LG21													fb09f08.x1 zebrafish fin day0 regeneration Danio rerio cDNA 3', mRNA sequence.
BI980138	Dr.29123	Transcribed locus, weakly similar to NP_031794.1 C-reactive protein, petaxin related [Mus musculus]							pdb:1GNH		PROTGI=1942442; PROTID=pdb:1GNH; PCT=34; ALN=206	sp:P14847	C-reactive protein precursor [Gene: Crp or Ptx1] - Mus musculus (Mouse)	PROTGI=117487; PROTID=sp:P14847; PCT=34; ALN=200	Hs.76452	C-reactive protein, pentraxin-related	Mm.28767	C-reactive protein, petaxin related		ft80e11.x1 Gong zebrafish ovary Danio rerio cDNA clone 5159541 3' similar to SW:CRP_RAT P48199 C-REACTIVE PROTEIN PRECURSOR. ;, mRNA sequence.
BI864995	Dr.13448	Transcribed locus																		ft18b02.y1 Zebrafish neuronal Danio rerio cDNA clone 5081787 5', mRNA sequence.
AW344232					334474	TAF3 RNA polymerase II, TATA box binding protein (TBP)-associated facto													TC295414 similar to UP|Q9BQS9 (Q9BQS9) TAFII140 protein (Fragment), partial (11%)	fi76b06.x1 Sugano Kawakami zebrafish DRA Danio rerio cDNA clone 2643539 3' similar to contains element TAR1 repetitive element ;, mRNA sequence.
AA497153	Dr.93	Zgc:77832	406478	zgc:77832	406478	zgc:77832	LG3	molecular function|nucleic acid binding|IEA|GO:0003676|ZFIN|na//cellular component|nucleus|IEA|GO:0005634|ZFIN|na//molecular function|zinc ion binding|IEA|GO:0008270|ZFIN|na	ref:NP_003448.1	zinc finger protein 207 [Homo sapiens]	PROTGI=4508017; PROTID=ref:NP_003448.1; PCT=65.30; ALN=437	ref:NP_035881.1	zinc finger protein 207 [Mus musculus]	PROTGI=6756051; PROTID=ref:NP_035881.1; PCT=65.39; ALN=437	Hs.500775||Hs.535161	Zinc finger protein 207||Similar to zinc finger protein 207	Mm.102253	Zinc finger protein 207	TC269548 UP|Q6P0T3 (Q6P0T3) Zgc:77832, complete	fa01e11.s1 Zebrafish ICRFzfls Danio rerio cDNA clone 1D15 3', mRNA sequence.
BI886968																				ZF637-1-001223 Zebrafish shield stage whole embryo cDNA library MPMGp637 Danio rerio cDNA clone MPMGp637_25C12;MPMGp637C1225 5', mRNA sequence.
AI959042	Dr.10221	Transcribed locus																		fd06g11.y1 Zebrafish WashU MPIMG EST Danio rerio cDNA clone IMAGE:3730148 5', mRNA sequence.
BE016868	Dr.16585	Wu:fb33e12	321747	wu:fb33e12	321747	wu:fb33e12	LG15		pir:T01437	hypothetical protein R34001_1 - human	PROTGI=7513079; PROTID=pir:T01437; PCT=29.84; ALN=215				Hs.116244	Chromosome 19 open reading frame 14	Mm.271677	RIKEN cDNA 2310038K02 gene	TC293277 similar to GB|AAH56140.1|33440491|BC056140 PNN protein {Danio rerio;} , partial (4%)	fk70b05.y1 Zebrafish Research Genetics C32 fin Danio rerio cDNA 5', mRNA sequence.
AW170975	Dr.36935	Wu:fi34h10	334181	wu:fi34h10	334181	wu:fi34h10													TC293492 similar to UP|Q6NXA4 (Q6NXA4) Zgc:77030, partial (14%)	fi34h10.x1 Sugano Kawakami zebrafish DRA Danio rerio cDNA clone 2639587 3', mRNA sequence.
AI722489	Dr.31922	Wu:fd19a06	327236	wu:fd19a06	327236	wu:fd19a06	LG16												TC295632 weakly similar to UP|Q9VRI3 (Q9VRI3) CG10918-PA, partial (20%)	fd19a06.x1 Sugano Kawakami zebrafish DRA Danio rerio cDNA clone 2351986 3' similar to contains element TAR1 repetitive element ;, mRNA sequence.
BI887548																				ZF637-1-001803 Zebrafish shield stage whole embryo cDNA library MPMGp637 Danio rerio cDNA clone MPMGp637_9F4;MPMGp637F049 5', mRNA sequence.
AW174136	Dr.20503	Wu:fc19g04	324133	wu:fc19g04	324133	wu:fc19g04	LG2		ref:NP_060667.1	zinc finger protein 64 isoform a [Homo sapiens]	PROTGI=8922627; PROTID=ref:NP_060667.1; PCT=46.40; ALN=125	ref:NP_033590.1	zinc finger protein 64 [Mus musculus]	PROTGI=6677623; PROTID=ref:NP_033590.1; PCT=46.40; ALN=125	Hs.235167||Hs.352638||Hs.412951||Hs.448386||Hs.467223||Hs.502318||Hs.515897||Hs.528493||Hs.531313	Hypothetical gene supported by BX640933; NM_198457||Zinc finger protein 525||Hypothetical protein FLJ10891||Zinc finger protein 28 (KOX 24)||Zinc finger protein ZNF468||Zinc finger protein 578||FLJ16542 protein||FLJ16231 protein||Similar to zinc finger protein 600; zinc finger protein KR-ZNF1	Mm.102840||Mm.328828	RIKEN cDNA 2810408B13 gene||RIKEN cDNA A630033E08 gene		fi39f06.y1 Sugano Kawakami zebrafish DRA Danio rerio cDNA clone 2640035 5', mRNA sequence.
BI879867	Dr.10474	Neuropeptide B	368322	npb	368322	neuropeptide B		biological process|G-protein coupled receptor protein signaling pathway|ISS|GO:0007186|ZFIN|na							Hs.549293	Preproneuropeptide B	Mm.29444	Neuropeptide B		fm66e11.x1 Zebrafish adult retina cDNA Danio rerio cDNA clone 4200309 3', mRNA sequence.
BI891318	Dr.4706	Wu:fc30e02	324479	wu:fc30e02	324479	wu:fc30e02	LG3		pir:S71788	P/CAF protein - human	PROTGI=7428977; PROTID=pir:S71788; PCT=47.87; ALN=94	ref:NP_064389.1	p300/CBP-associated factor [Mus musculus]	PROTGI=9910480; PROTID=ref:NP_064389.1; PCT=48.35; ALN=91	Hs.444200||Hs.533850	Fetal Alzheimer antigen||Transcribed locus, strongly similar to XP_511642.1 LOC454839 [Pan troglodytes]	Mm.343986	Fetal Alzheimer antigen		ZF637-3-000573 Zebrafish shield stage whole embryo cDNA library MPMGp637 Danio rerio cDNA clone MPMGp637_13G21;MPMGp637G2113 5', mRNA sequence.
AI942509																			TC283104 weakly similar to GB|AAD19748.1|4378889|AF132480 Ese2 protein {Mus musculus;} , partial (10%)	fc72b09.y1 Zebrafish WashU MPIMG EST Danio rerio cDNA clone IMAGE:3726905 5' similar to TR:O42287 O42287 INTERSECTIN. ;, mRNA sequence.
AF025305	Dr.1109	Bactin2	57935	bactin2	57935	bactin2	LG20	cellular component|actin cytoskeleton|IEA|GO:0015629|ZFIN|na//cellular component|actin filament|IEA|GO:0005884|ZFIN|na//cellular component|cytoskeleton|IEA|GO:0005856|ZFIN|na//molecular function|motor activity|IEA|GO:0003774|ZFIN|na//molecular function|structural constituent of cytoskeleton|IEA|GO:0005200|ZFIN|na//molecular function|structural molecule activity|IEA|GO:0005198|ZFIN|na	pir:ATHUB	actin beta - human	PROTGI=71618; PROTID=pir:ATHUB; PCT=99; ALN=375	pir:ATMSB	actin beta - mouse	PROTGI=71619; PROTID=pir:ATMSB; PCT=99; ALN=375	Hs.1288||Hs.118127||Hs.430644||Hs.465330||Hs.482167||Hs.482653||Hs.482925||Hs.514581||Hs.516105||Hs.516402||Hs.520640||Hs.520761||Hs.534692||Hs.549410	Actin, alpha 1, skeletal muscle||Actin, alpha, cardiac muscle||Transcribed locus, strongly similar to XP_215761.2 similar to gamma actin-like protein [Rattus norvegicus]||Transcribed locus, moderately similar to NP_505818.1 actin (41.8 kD) (act-2) [Caenorhabditis elegans]||Similar to RIKEN cDNA 4732495G21 gene||Transcribed locus, moderately similar to XP_215761.2 similar to gamma actin-like prote…	Mm.297||Mm.686||Mm.214950||Mm.292865||Mm.296636||Mm.300639||Mm.302056||Mm.321967||Mm.343025||Mm.359490||Mm.360115||Mm.372911	Actin, beta, cytoplasmic||Transcribed locus, strongly similar to XP_215801.2 similar to actin, alpha, cardiac [Rattus norvegicus]||Actin, alpha 1, skeletal muscle||Actin, gamma 2, smooth muscle, enteric||Transcribed locus, strongly similar to XP_213911.2 similar to gamma actin-like protein [Rattus norvegicus]||Actin, gamma, cytoplasmic 1||Gene model 1841, (NCBI)||Transcribed locus, strongly simil…	TC290348 UP|ACTB_CTEID (P83751) Actin, cytoplasmic 1 (Beta-actin), complete	Danio rerio beta actin mRNA, complete cds.
AW019428	Dr.3747	Zgc:64137	323612	zgc:64137	323612	zgc:64137	LG21	molecular function|eukaryotic initiation factor 4E binding|IEA|GO:0008190|ZFIN|na//biological process|negative regulation of translational initiation|IEA|GO:0045947|ZFIN|na	prf:2021415B		PROTGI=1091783; PROTID=prf:2021415B; PCT=63.03; ALN=117	ref:NP_034254.1	eukaryotic translation initiation factor 4E binding protein 2 [Mus musculus]	PROTGI=6753742; PROTID=ref:NP_034254.1; PCT=61.54; ALN=115	Hs.522995	Eukaryotic translation initiation factor 4E binding protein 2	Mm.250329	Eukaryotic translation initiation factor 4E binding protein 2	TC279616 similar to UP|4BP2_HUMAN (Q13542) Eukaryotic translation initiation factor 4E binding protein 2 (4E-BP2) (eIF4E-binding protein 2), partial (63%)	fe11d07.x1 Zebrafish WashU MPIMG EST Danio rerio cDNA clone IMAGE:3738541 3', mRNA sequence.
AI883963	Dr.10973	Wu:fc68c05	325350	wu:fc68c05	325350	wu:fc68c05			sp:Q08499	cAMP-specific 3',5'-cyclic phosphodiesterase 4D (EC 3.1.4.17) (DPDE3)	PROTGI=12644392; PROTID=sp:Q08499; PCT=52.74; ALN=310	ref:NP_062814.1	phosphodiesterase 4B, cAMP specific [Mus musculus]	PROTGI=9790151; PROTID=ref:NP_062814.1; PCT=53.28; ALN=260	Hs.132584||Hs.437211	Transcribed locus, strongly similar to NP_000914.1 phosphodiesterase 4C, cAMP-specific (phosphodiesterase E1 dunce homolog, Drosophila) [Homo sapiens]||Phosphodiesterase 4C, cAMP-specific (phosphodiesterase E1 dunce homolog, Drosophila)	Mm.255180	Phosphodiesterase 4C, cAMP specific		fc68c05.x1 Zebrafish WashU MPIMG EST Danio rerio cDNA clone IMAGE:3726536 3', mRNA sequence.
BE200673	Dr.10042	Zgc:92639	447833	zgc:92639	447833	zgc:92639			sp:O14929	Histone acetyltransferase type B catalytic subunit (EC 2.3.1.48)	PROTGI=3334209; PROTID=sp:O14929; PCT=70.82; ALN=401				Hs.470611	Histone acetyltransferase 1	Mm.272472	Histone aminotransferase 1	TC296630 similar to UP|Q9DFS5 (Q9DFS5) Histone acetyltransferase-1, partial (37%)	fk89b12.x1 Zebrafish Research Genetics C32 fin Danio rerio cDNA 3' similar to SW:HAT1_HUMAN O14929 HISTONE ACETYLTRANSFERASE TYPE B CATALYTIC SUBUNIT ;, mRNA sequence.
AL591482					399649	si:busm1-116c14.10, pseudogene														Zebrafish DNA sequence from clone XX-116C14 on chromosome 7 Contains the genes for novel immune-type receptors nitr1.21, nitr2.7 and nitr2.8, part of the nitr1.5, nitr1.19, nitr1.20, nitr1.22, nitr2.9, nitr3r.3 and nitr3r.4 genes, a putative novel gene,
AI793866	Dr.15193	Sb:cb562	368296	sb:cb562	368296	sb:cb562			ref:NP_057431.1	putative N-acetyltransferase Camello 2 [Homo sapiens]	PROTGI=7705328; PROTID=ref:NP_057431.1; PCT=33.51; ALN=190	ref:NP_075649.1	putative N-acetyltransferase Camello 1 [Mus musculus]	PROTGI=12963543; PROTID=ref:NP_075649.1; PCT=37.11; ALN=190	Hs.318529	Hypothetical protein FLJ37478	Mm.274610	RIKEN cDNA 1110038O08 gene		fc55d03.x1 Zebrafish WashU MPIMG EST Danio rerio cDNA clone IMAGE:3725285 3', mRNA sequence.
BM172681	Dr.2361	Putative breast adenocarcinoma marker	406838	bc2	406838	putative breast adenocarcinoma marker	LG12		ref:NP_055268.1	putative breast adenocarcinoma marker [Homo sapiens]	PROTGI=7656922; PROTID=ref:NP_055268.1; PCT=89.64; ALN=220	ref:NP_077152.1	similar to human CHMP1.5 protein [Mus musculus]	PROTGI=13195618; PROTID=ref:NP_077152.1; PCT=27.87; ALN=183	Hs.12107||Hs.500957	Putative breast adenocarcinoma marker (32kD)||CDNA FLJ14088 fis, clone MAMMA1000227	Mm.295670	RIKEN cDNA 1500016L11 gene	TC291707 GB|AAH45320.1|28278837|BC045320 zgc:55361 {Danio rerio;} , complete	imageqc_4_2001/smv339bdff41.x1 Zebrafish adult olfactory Danio rerio cDNA clone IMAGE:4880534 3', mRNA sequence.
AI878774	Dr.5308	Down syndrome critical region gene 5	325316	dscr5	325316	Down syndrome critical region gene 5	LG10		sp:P57054	Phosphatidylinositol N-acetylglucosaminyltransferase subunit P (EC	PROTGI=9973055; PROTID=sp:P57054; PCT=64.00; ALN=125	ref:NP_062416.1	Down syndrome critical region protein c [Mus musculus]	PROTGI=9506539; PROTID=ref:NP_062416.1; PCT=64.00; ALN=125	Hs.408790	Down syndrome critical region gene 5	Mm.328717||Mm.359396	Down syndrome critical region homolog 5 (human)||Similar to DCRC-1	TC271489 similar to GB|AAG09757.1|9963906|AF237812 NPD010 {Homo sapiens;} , partial (59%)	fc66d08.x1 Zebrafish WashU MPIMG EST Danio rerio cDNA clone IMAGE:3726351 3' similar to contains element MER38 repetitive element ;, mRNA sequence.
AI959677	Dr.32820	Wu:fd12g04	325820	wu:fd12g04	325820	wu:fd12g04	LG14												TC287482 GB|AAH52752.1|30962835|BC052752 zgc:56597 {Danio rerio;} , partial (40%)	fd12g04.x1 Zebrafish WashU MPIMG EST Danio rerio cDNA clone IMAGE:3730710 3', mRNA sequence.
BG883721	Dr.28532	Transcribed locus																		fp25d10.x1 zebrafish gridded kidney Danio rerio cDNA clone 4744362 3', mRNA sequence.
AW154483	Dr.9052	Hypoxia-inducible factor 1, alpha subunit (basic helix-loop-helix transcription factor)	393202	hif1a	393202	hypoxia-inducible factor 1, alpha subunit (basic helix-loop-helix transcription factor)	LG20	cellular component|nucleus|IEA|GO:0005634|ZFIN|na//biological process|regulation of transcription, DNA-dependent|IEA|GO:0006355|ZFIN|na//molecular function|signal transducer activity|IEA|GO:0004871|ZFIN|na//biological process|signal transduction|IEA|GO:0007165|ZFIN|na//molecular function|transcription factor activity|IEA|GO:0003700|ZFIN|na	prf:2114407A		PROTGI=1097959; PROTID=prf:2114407A; PCT=66.87; ALN=483	ref:NP_034561.1	hypoxia inducible factor 1, alpha subunit [Mus musculus]	PROTGI=7363433; PROTID=ref:NP_034561.1; PCT=68.95; ALN=462	Hs.509554	Hypoxia-inducible factor 1, alpha subunit (basic helix-loop-helix transcription factor)	Mm.3879	Hypoxia inducible factor 1, alpha subunit	TC280349 homologue to UP|Q6STN7 (Q6STN7) Hypoxia-inducible factor-1alpha, partial (78%)	fi29d12.x1 Sugano Kawakami zebrafish DRA Danio rerio cDNA clone 2602583 3', mRNA sequence.
AI723191	Dr.15836	Lyric-like	368910	lyricl	368910	lyric-like	LG19		pir:QFHUH	neurofilament triplet H protein - human	PROTGI=71549; PROTID=pir:QFHUH; PCT=23.27; ALN=456	prf:1601423A		PROTGI=226537; PROTID=prf:1601423A; PCT=23.16; ALN=470	Hs.128352||Hs.131249||Hs.377155||Hs.422029	Transcribed locus, weakly similar to XP_528197.1 similar to LYRIC [Pan troglodytes]||Transcribed locus, weakly similar to XP_528197.1 similar to LYRIC [Pan troglodytes]||LYRIC/3D3||Transcribed locus	Mm.130883	Metadherin		fc33g06.x1 Zebrafish WashU MPIMG EST Danio rerio cDNA clone IMAGE:3723226 3', mRNA sequence.
BE605781	Dr.3096	Translocase of inner mitochondrial membrane 17 homolog A (yeast)	386636	timm17a	386636	translocase of inner mitochondrial membrane 17 homolog A (yeast)		biological process|intracellular protein transport|IEA|GO:0006886|ZFIN|na//cellular component|mitochondrial inner membrane|IEA|GO:0005743|ZFIN|na//cellular component|mitochondrial inner membrane presequence translocase complex|IEA|GO:0005744|ZFIN|na//molecular function|protein translocase activity|IEA|GO:0015450|ZFIN|na//biological process|protein transport|IEA|GO:0015031|ZFIN|na//molecular funct…	sp:Q99595	Mitochondrial import inner membrane translocase subunit Tim17 A (Inner	PROTGI=3219818; PROTID=sp:Q99595; PCT=86.55; ALN=166	sp:Q9Z0V8	Mitochondrial import inner membrane translocase subunit Tim17 A (Inner	PROTGI=12230198; PROTID=sp:Q9Z0V8; PCT=84.21; ALN=166	Hs.20716	Translocase of inner mitochondrial membrane 17 homolog A (yeast)	Mm.2368	Translocator of inner mitochondrial membrane 17a	TC268821 UP|Q6NZZ0 (Q6NZZ0) Timm17a protein, complete	fl20d10.x1 Zebrafish Research Genetics C32 fin Danio rerio cDNA 3', mRNA sequence.
AW116396	Dr.11425	Phosphoserine aminotransferase 1	327512	psat1	327512	phosphoserine aminotransferase 1	LG11	biological process|L-serine biosynthesis|IEA|GO:0006564|ZFIN|na//biological process|metabolism|IEA|GO:0008152|ZFIN|na//molecular function|transaminase activity|IEA|GO:0008483|ZFIN|na//molecular function|transferase activity|IEA|GO:0016740|ZFIN|na	ref:NP_478059.1	phosphoserine aminotransferase isoform 1 [Homo sapiens]	PROTGI=17402893; PROTID=ref:NP_478059.1; PCT=75.34; ALN=365				Hs.494261	Phosphoserine aminotransferase 1	Mm.289936||Mm.359283	Phosphoserine aminotransferase 1||Similar to Psat1 protein	TC291894 UP|Q803I7 (Q803I7) Phosphoserine aminotransferase, complete	fi15b02.x1 Sugano Kawakami zebrafish DRA Danio rerio cDNA clone 2601195 3' similar to SW:SERC_RABIT P10658 PROBABLE PHOSPHOSERINE AMINOTRANSFERASE ;, mRNA sequence.
BI891591	Dr.29133	Zgc:103619	447941	zgc:103619	447941	zgc:103619			ref:NP_057041.1	CGI-29 protein [Homo sapiens]	PROTGI=7705724; PROTID=ref:NP_057041.1; PCT=82.06; ALN=223				Hs.447794	Likely ortholog of mouse monocyte macrophage 19	Mm.24772	APAF1 interacting protein	TC290131 similar to UP|Q8BP46 (Q8BP46) Mus musculus 8 days embryo whole body cDNA, RIKEN full-length enriched library, clone:5730540M11 product:monocyte macrophage 19, full insert sequence, partial (93%)	ZF637-3-000846 Zebrafish shield stage whole embryo cDNA library MPMGp637 Danio rerio cDNA clone MPMGp637_15G15;MPMGp637G1515 5', mRNA sequence.
AI588361	Dr.20326	Wu:fb99g10	323495	wu:fb99g10	323495	wu:fb99g10														fb99g10.x1 Zebrafish WashU MPIMG EST Danio rerio cDNA clone IMAGE:3720066 3', mRNA sequence.
BM096095	Dr.361	Selenoprotein H	347743	seph	347743	selenoprotein H	LG8	molecular function|DNA binding|IEA|GO:0003677|ZFIN|na//biological process|chromosome organization and biogenesis (sensu Eukaryota)|IEA|GO:0007001|ZFIN|na//cellular component|nucleosome|IEA|GO:0000786|ZFIN|na//biological process|nucleosome assembly|IEA|GO:0006334|ZFIN|na//cellular component|nucleus|IEA|GO:0005634|ZFIN|na	ref:NP_003527.1	H3 histone family, member K [Homo sapiens]	PROTGI=4504295; PROTID=ref:NP_003527.1; PCT=53.79; ALN=132	pir:JH0304	histone H3.2 - mouse	PROTGI=109978; PROTID=pir:JH0304; PCT=53.79; ALN=132	Hs.70937||Hs.132854||Hs.146438||Hs.180877||Hs.247813||Hs.247814||Hs.248171||Hs.248176||Hs.443021||Hs.448697||Hs.456447||Hs.523577||Hs.528615||Hs.532144||Hs.533624||Hs.546259||Hs.546315||Hs.548253||Hs.549443	Histone 1, H3h||Histone 1, H3i||Similar to Histone H3.3||H3 histone, family 3B (H3.3B)||Histone 1, H3g||Histone 1, H3f||Histone 3, H3||Histone 1, H3c||Histone 1, H3e||Similar to H3 histone, family 3B||Histone 1, H2bd||Histone 2, H3c||Similar to CG31613-PA||Histone 1, H3d||H3 histone, family 3B (H3.3B)||H3 histone, family 3A||Histone 1, H3a||Transcribed locus, weakly similar to XP_496408.1 similar…	Mm.39222||Mm.221301||Mm.221389||Mm.261657||Mm.261658||Mm.262517||Mm.292939||Mm.309777||Mm.315189||Mm.342457||Mm.342938||Mm.347621||Mm.347699||Mm.352196||Mm.352429||Mm.353199||Mm.354600||Mm.358797||Mm.358956||Mm.361822||Mm.362851||Mm.371563	Similar to histone H3||Histone 1, H3a||Histone 1, H3f||Histone 1, H3g||Histone 1, H3e||Histone1, H3c||Transcribed locus, strongly similar to XP_344596.1 similar to CG31613-PA [Rattus norvegicus]||Similar to H3L-like histone||Similar to H3 histone, family 3B||Histone 1, H3b||Similar to H3 histone, family 3B||Similar to H3 histone, family 3B||Histone1, H3d||Similar to Zgc:56193||H3 histone, family …	TC269333 UP|Q803H4 (Q803H4) Seph protein, complete	fv30f04.x1 Sugano SJD adult male Danio rerio cDNA clone 5409943 3' similar to TR:Q9ZQ24 Q9ZQ24 T28I24.17 PROTEIN. ;, mRNA sequence.
BI867850	Dr.13720	Transcribed locus																		ft64f06.y1 Gong zebrafish ovary Danio rerio cDNA clone 5158043 5', mRNA sequence.
AW019116	Dr.30866	Wu:fd49h06	325940	wu:fd49h06	325940	wu:fd49h06	LG13													fd49h06.x1 Zebrafish WashU MPIMG EST Danio rerio cDNA clone IMAGE:3733115 3', mRNA sequence.
BG304149	Dr.11443	Pleiotropic regulator 1	406749	plrg1	406749	pleiotropic regulator 1	LG1		ref:NP_002660.1	pleiotropic regulator 1 (PRL1homolog, Arabidopsis) [Homo sapiens]	PROTGI=4505895; PROTID=ref:NP_002660.1; PCT=77.71; ALN=511	ref:NP_038653.1	platelet-activating factor acetylhydrolase, isoform 1b, beta1 subunit [Mus musculus]	PROTGI=7305363; PROTID=ref:NP_038653.1; PCT=26.54; ALN=302	Hs.249996	Pleiotropic regulator 1 (PRL1homolog, Arabidopsis)	Mm.286349	Pleiotropic regulator 1, PRL1 homolog (Arabidopsis)		fl31b01.x1 Sugano Kawakami zebrafish DRA Danio rerio cDNA clone 3815353 3' similar to TR:O43660 O43660 PLEIOTROPIC REGULATOR 1. ;, mRNA sequence.
AW171075	Dr.5511	Zgc:55534	406774	zgc:55534	406774	zgc:55534		cellular component|COPII vesicle coat|IEA|GO:0030127|ZFIN|na//biological process|ER to Golgi transport|IEA|GO:0006888|ZFIN|na//biological process|intracellular protein transport|IEA|GO:0006886|ZFIN|na//molecular function|protein binding|IEA|GO:0005515|ZFIN|na	sp:Q15436	Protein transport protein Sec23A (SEC23-related protein A) [Gene:	PROTGI=2498885; PROTID=sp:Q15436; PCT=90.98; ALN=765	pir:I60247	SEC23 protein homolog, 64.7K - mouse	PROTGI=2137751; PROTID=pir:I60247; PCT=72.32; ALN=574	Hs.272927||Hs.349092||Hs.369373	Sec23 homolog A (S. cerevisiae)||Hypothetical gene supported by AF147354||Sec23 homolog B (S. cerevisiae)	Mm.209207||Mm.248492	SEC23A (S. cerevisiae)||SEC23B (S. cerevisiae)		fi37b04.x1 Sugano Kawakami zebrafish DRA Danio rerio cDNA clone 2639791 3', mRNA sequence.
BG306494	Dr.11280	Golgi reassembly stacking protein 2	393676	gorasp2	393676	golgi reassembly stacking protein 2		molecular function|protein binding|IEA|GO:0005515|ZFIN|na	pir:T17229	hypothetical protein DKFZp434D156.1 - human	PROTGI=7512557; PROTID=pir:T17229; PCT=62.56; ALN=366	sp:O08808	Diaphanous protein homolog 1 (Diaphanous-related formin 1) (DRF1)	PROTGI=6014968; PROTID=sp:O08808; PCT=29.82; ALN=203	Hs.431317	Golgi reassembly stacking protein 2, 55kDa	Mm.271950	Golgi reassembly stacking protein 2	TC292091 UP|Q6PC76 (Q6PC76) Golgi reassembly stacking protein 2, 55kDa, complete	fm56g01.x1 Zebrafish adult retina cDNA Danio rerio cDNA clone 4199593 3', mRNA sequence.
AA494839	Dr.36970	Wu:fa11f03	335000	wu:fa11f03	335000	wu:fa11f03	LG1		ref:NP_060856.1	hypothetical protein FLJ11305 [Homo sapiens]	PROTGI=8922987; PROTID=ref:NP_060856.1; PCT=85.94; ALN=64				Hs.508769	Hypothetical protein FLJ11305	Mm.103427||Mm.360430	RIKEN cDNA A730042J05 gene||Transcribed locus, weakly similar to NP_848823.1 RIKEN cDNA A730042J05 gene [Mus musculus]	TC295946 similar to UP|Q9HBZ7 (Q9HBZ7) HT004 protein, partial (32%)	fa11f03.s1 Zebrafish ICRFzfls Danio rerio cDNA clone 8I14 3' similar to WP:C27F2.7 CE01174 ;, mRNA sequence.
BI888169	Dr.6928	Chaperonin containing TCP1, subunit 6A (zeta 1)	116994	cct6a	116994	chaperonin containing TCP1, subunit 6A (zeta 1)	LG21	molecular function|ATP binding|IEA|GO:0005524|ZFIN|na//biological process|protein folding|IEA|GO:0006457|ZFIN|na//molecular function|unfolded protein binding|IEA|GO:0051082|ZFIN|na	ref:NP_001753.1	chaperonin containing TCP1, subunit 6A (zeta 1) [Homo sapiens]	PROTGI=4502643; PROTID=ref:NP_001753.1; PCT=87.57; ALN=531	sp:P80317	T-complex protein 1, zeta subunit (TCP-1-zeta) (CCT-zeta) (CCT-zeta-1)	PROTGI=549061; PROTID=sp:P80317; PCT=87.76; ALN=531	Hs.73072||Hs.82916||Hs.488399||Hs.510847	Chaperonin containing TCP1, subunit 6B (zeta 2)||Chaperonin containing TCP1, subunit 6A||Chaperonin containing TCP1, subunit 6A||Similar to chaperonin containing TCP1, subunit 6A (zeta 1); chaperonin containing T-complex subunit 6	Mm.4126||Mm.153159	Chaperonin subunit 6b (zeta)||Chaperonin subunit 6a (zeta)		ZF637-1-002424 Zebrafish shield stage whole embryo cDNA library MPMGp637 Danio rerio cDNA clone MPMGp637_10I22;MPMGp637I2210 5', mRNA sequence.
AW115732	Dr.31784	Wu:fj99f10	334549	wu:fj99f10	334549	wu:fj99f10	LG13												TC282602 zgc:86834 [Danio rerio]	fj99f10.x1 Sugano Kawakami zebrafish DRA Danio rerio cDNA clone 2599819 3' similar to contains element MER12 repetitive element ;, mRNA sequence.
AI657670	Dr.4408	Adenosine kinase a	368220	adka	368220	adenosine kinase a	LG13	molecular function|adenosine kinase activity|IEA|GO:0004001|ZFIN|na//molecular function|kinase activity|IEA|GO:0016301|ZFIN|na//biological process|purine ribonucleoside salvage|IEA|GO:0006166|ZFIN|na	sp:P55263	Adenosine kinase (EC 2.7.1.20) (AK) (Adenosine 5'-phosphotransferase)	PROTGI=6840802; PROTID=sp:P55263; PCT=78.27; ALN=358	sp:P55264	Adenosine kinase (EC 2.7.1.20) (AK) (Adenosine 5'-phosphotransferase)	PROTGI=1703185; PROTID=sp:P55264; PCT=77.06; ALN=278						fc16a05.y1 Zebrafish WashU MPIMG EST Danio rerio cDNA clone IMAGE:3721520 5', mRNA sequence.
BM071656	Dr.9544	Integrin linked kinase	393543	ilk	393543	integrin linked kinase		molecular function|ATP binding|IEA|GO:0005524|ZFIN|na//biological process|protein amino acid phosphorylation|IEA|GO:0006468|ZFIN|na//molecular function|protein kinase activity|IEA|GO:0004672|ZFIN|na//molecular function|protein serine/threonine kinase activity|IEA|GO:0004674|ZFIN|na//molecular function|protein-tyrosine kinase activity|IEA|GO:0004713|ZFIN|na	ref:NP_004508.1	integrin-linked kinase [Homo sapiens]	PROTGI=4758606; PROTID=ref:NP_004508.1; PCT=86.73; ALN=452	ref:NP_034692.1	integrin linked kinase [Mus musculus]	PROTGI=6754342; PROTID=ref:NP_034692.1; PCT=86.50; ALN=452	Hs.5158	Integrin-linked kinase	Mm.274846	Integrin linked kinase	TC280311 similar to UP|Q9DF58 (Q9DF58) Integrin-linked kinase, complete	fu86a10.x1 Gong zebrafish ovary Danio rerio cDNA clone 5377818 3', mRNA sequence.
BG305657	Dr.37123	CDNA clone IMAGE:5601105							pdb:1FA9		PROTGI=10120741; PROTID=pdb:1FA9; PCT=92.06; ALN=214	sp:Q9WUB3	Glycogen phosphorylase, muscle form (EC 2.4.1.1) (Myophosphorylase)	PROTGI=14916635; PROTID=sp:Q9WUB3; PCT=87.44; ALN=215					TC272125 similar to UP|Q6PUS4 (Q6PUS4) Brain glycogen phosphorylase Pygb, partial (28%)	fm07d11.x1 Zebrafish adult retina cDNA Danio rerio cDNA clone 4145708 3' similar to TR:O18751 O18751 GLYCOGEN MYOPHOSPHORYLASE. [1] ;, mRNA sequence.
BI877938	Dr.3409	Wu:fc18d03	324086	wu:fc18d03	324086	wu:fc18d03	LG2													fl68e02.x1 Sugano Kawakami zebrafish DRA Danio rerio cDNA clone 3818978 3', mRNA sequence.
BM184694	Dr.16025	Zgc:56682	393979	zgc:56682	393979	zgc:56682		molecular function|RNA binding|IEA|GO:0003723|ZFIN|na//biological process|mRNA processing|IEA|GO:0006397|ZFIN|na//biological process|nuclear mRNA splicing, via spliceosome|IEA|GO:0000398|ZFIN|na//cellular component|nucleus|IEA|GO:0005634|ZFIN|na//molecular function|pre-mRNA splicing factor activity|IEA|GO:0008248|ZFIN|na//cellular component|ribonucleoprotein complex|IEA|GO:0030529|ZFIN|na//cellul…	sp:P08578		PROTGI=134127; PROTID=sp:P08578; PCT=94.57; ALN=92	sp:P08578		PROTGI=134127; PROTID=sp:P08578; PCT=94.57; ALN=92	Hs.334612||Hs.465688	Small nuclear ribonucleoprotein polypeptide E||Transcribed locus, strongly similar to NP_003085.1 small nuclear ribonucleoprotein polypeptide E [Homo sapiens]	Mm.249110	Small nuclear ribonucleoprotein E	TC293198 UP|RUXE_BRARE (Q7ZUG0) Small nuclear ribonucleoprotein E (snRNP-E) (Sm protein E) (Sm-E) (SmE), complete	ft81c06.y3 Gong zebrafish ovary Danio rerio cDNA clone 5159794 5' similar to SW:RUXE_HUMAN P08578 SMALL NUCLEAR RIBONUCLEOPROTEIN E ;, mRNA sequence.
AW128619	Dr.1388	G1 to S phase transition 1	325284	gspt1	325284	G1 to S phase transition 1	LG3	molecular function|GTP binding|IEA|GO:0005525|ZFIN|na//biological process|protein biosynthesis|IEA|GO:0006412|ZFIN|na	ref:NP_060564.1	peptide chain release factor 3 [Homo sapiens]	PROTGI=8922424; PROTID=ref:NP_060564.1; PCT=73.40; ALN=573	ref:NP_032205.1	G1 to phase transition 2 [Mus musculus]	PROTGI=6680115; PROTID=ref:NP_032205.1; PCT=75.00; ALN=553	Hs.59523||Hs.528780	G1 to S phase transition 2||G1 to S phase transition 1	Mm.20826||Mm.325827||Mm.363744	G1 to phase transition 2||G1 to S phase transition 1||Transcribed locus, weakly similar to NP_002085.1 G1 to S phase transition 1 [Homo sapiens]	TC268748 UP|Q7T358 (Q7T358) G1 to S phase transition 1, complete	fe18b09.y1 Zebrafish WashU MPIMG EST Danio rerio cDNA clone IMAGE:3739193 5' similar to gb:X17644_cds1 GST1-HS GTP-BINDING PROTEIN (HUMAN);, mRNA sequence.
BI429526	Dr.12750	Transcribed locus																		fq48a07.x3 Zebrafish adult olfactory Danio rerio cDNA clone 4879020 3', mRNA sequence.
AI584292	Dr.3054	Zgc:63709	326884	zgc:63709	326884	zgc:63709	LG16	molecular function|ATP binding|IEA|GO:0005524|ZFIN|na//cellular component|cytoplasm|IEA|GO:0005737|ZFIN|na//cellular component|cytosol|IEA|GO:0005829|ZFIN|na//molecular function|hydrolase activity|IEA|GO:0016787|ZFIN|na//molecular function|nucleotide binding|IEA|GO:0000166|ZFIN|na//cellular component|nucleus|IEA|GO:0005634|ZFIN|na//biological process|protein catabolism|IEA|GO:0030163|ZFIN|na	ref:NP_006494.1	proteasome 26S ATPase subunit 4 isoform 1 [Homo sapiens]	PROTGI=5729991; PROTID=ref:NP_006494.1; PCT=96.41; ALN=418	sp:P54775	26S protease regulatory subunit 6B (MIP224) (MB67 interacting protein)	PROTGI=1709797; PROTID=sp:P54775; PCT=94.74; ALN=418	Hs.211594	Proteasome (prosome, macropain) 26S subunit, ATPase, 4	Mm.29582	Proteasome (prosome, macropain) 26S subunit, ATPase, 4	TC268586 UP|Q7SXX0 (Q7SXX0) Proteasome 26S ATPase subunit 4 isoform 1, complete	fb83f05.x1 Zebrafish WashU MPIMG EST Danio rerio cDNA clone IMAGE:3718497 3' similar to SW:PRS6_HUMAN P43686 26S PROTEASE REGULATORY SUBUNIT 6 ;, mRNA sequence.
AI626820	Dr.21447	Transcribed locus																		fc13c11.x1 Zebrafish WashU MPIMG EST Danio rerio cDNA clone IMAGE:3721268 3', mRNA sequence.
AI558431	Dr.31675	Wu:fb79a01	323012	wu:fb79a01	323012	wu:fb79a01	LG7												TC292590 similar to UP|PFD2_MOUSE (O70591) Prefoldin subunit 2, partial (79%)	fb79a01.x1 Zebrafish WashU MPIMG EST Danio rerio cDNA clone IMAGE:3718056 3' similar to contains element MER29 repetitive element ;, mRNA sequence.
AW232166	Dr.28565	Zgc:92471	431767	zgc:92471	431767	zgc:92471			ref:NP_009165.1	dynactin 3 isoform 1 [Homo sapiens]	PROTGI=6005745; PROTID=ref:NP_009165.1; PCT=57.22; ALN=180				Hs.511768	Dynactin 3 (p22)	Mm.29025	Dynactin 3	TC269755 zgc:92471 [Danio rerio]	fj15b10.x1 Zebrafish adult olfactory Danio rerio cDNA 3' similar to TR:O75935 O75935 DYNACTIN SUBUNIT. ;, mRNA sequence.
BE558184	Dr.1119	Retinoblastoma binding protein 4, like	322129	rbb4l	322129	retinoblastoma binding protein 4, like	LG11		pir:S36112	G1/S transition control protein-binding protein IEF-8502 - human	PROTGI=480008; PROTID=pir:S36112; PCT=93.21; ALN=426	prf:2201425A		PROTGI=1585656; PROTID=prf:2201425A; PCT=92.97; ALN=426	Hs.16003	Retinoblastoma binding protein 4	Mm.12145	Retinoblastoma binding protein 4	TC268822 UP|Q6NWL5 (Q6NWL5) Wu:fb50h10 protein, complete	fl20h04.y1 Zebrafish Research Genetics C32 fin Danio rerio cDNA 5' similar to SW:RB48_HUMAN Q09028 CHROMATIN ASSEMBLY FACTOR 1 P48 SUBUNIT ;, mRNA sequence.
BM071213	Dr.32766	Wu:fe02c12	326666	wu:fe02c12	326666	wu:fe02c12	LG5		ref:NP_003738.1	tankyrase, TRF1-interacting ankyrin-related ADP-ribose polymerase [Homo sapiens]	PROTGI=4507613; PROTID=ref:NP_003738.1; PCT=85.07; ALN=67				Hs.370267||Hs.521392	Tankyrase, TRF1-interacting ankyrin-related ADP-ribose polymerase||Transcribed locus, strongly similar to XP_519600.1 tankyrase, TRF1-interacting ankyrin-related ADP-ribose polymerase [Pan troglodytes]	Mm.88364	Tankyrase, TRF1-interacting ankyrin-related ADP-ribose polymerase		fv04d12.x1 zebrafish adult brain Danio rerio cDNA clone 5385647 3' similar to TR:O95271 O95271 TRF1-INTERACTING ANKYRIN-RELATED ADP-RIBOSE POLYMERASE. ;, mRNA sequence.
BI710394	Dr.15261	Zgc:66166	393956	zgc:66166	393956	zgc:66166			ref:NP_055727.1	cytoplasmic polyadenylation element binding protein 3 [Homo sapiens]	PROTGI=7662392; PROTID=ref:NP_055727.1; PCT=56.22; ALN=635	ref:NP_080528.1	cytoplasmic polyadenylation element binding protein 4 [Mus musculus]	PROTGI=13385760; PROTID=ref:NP_080528.1; PCT=93.88; ALN=293	Hs.127126	Cytoplasmic polyadenylation element binding protein 4	Mm.339792	Cytoplasmic polyadenylation element binding protein 4	TC296968 homologue to UP|Q7TN98 (Q7TN98) Cytoplasmic polyadenylation element binding protein 4, partial (5%)	fq35g11.x1 zebrafish adult brain Danio rerio cDNA clone 4833597 3' similar to TR:Q9Y2E9 Q9Y2E9 KIAA0940 PROTEIN. ;, mRNA sequence.
BM104313	Dr.33819	Wu:fi34c02	334163	wu:fi34c02	334163	wu:fi34c02	LG22								Hs.520192	Hypothetical protein FLJ35382	Mm.272625	CDNA sequence BC031781		fv49g03.x1 Sugano SJD adult male Danio rerio cDNA clone 5411908 3', mRNA sequence.
BI896553	Dr.28547	Zgc:85685	405863	zgc:85685	405863	zgc:85685		molecular function|biotin carboxylase activity|IEA|GO:0004075|ZFIN|na//cellular component|biotin carboxylase complex|IEA|GO:0009343|ZFIN|na	ref:NP_071415.1	methylcrotonoyl-Coenzyme A carboxylase 2 (beta) [Homo sapiens]	PROTGI=11545863; PROTID=ref:NP_071415.1; PCT=83.79; ALN=543	ref:NP_080111.1	propionyl Coenzyme A carboxylase, beta polypeptide [Mus musculus]	PROTGI=13385310; PROTID=ref:NP_080111.1; PCT=32.34; ALN=486	Hs.167531	Methylcrotonoyl-Coenzyme A carboxylase 2 (beta)	Mm.137327	Methylcrotonoyl-Coenzyme A carboxylase 2 (beta)	TC291528 similar to UP|MCCB_HUMAN (Q9HCC0) Methylcrotonyl-CoA carboxylase beta chain, mitochondrial precursor (3-Methylcrotonyl-CoA carboxylase 2) (MCCase beta subunit) (3-methylcrotonyl-CoA:carbon dioxide ligase beta subunit) , partial (96%)	fi30e05.x1 Sugano Kawakami zebrafish DRA Danio rerio cDNA clone 2639168 3' similar to SW:YLP5_CAEEL P34385 HYPOTHETICAL 66.5 KD PROTEIN F02A9.5 IN CHROMOSOME III. [1] ;, mRNA sequence.
BM184794	Dr.15828	Transcribed locus																		ft82e10.y3 Gong zebrafish ovary Danio rerio cDNA clone 5159899 5', mRNA sequence.
BI888458	Dr.2145	Cullin 3	324655	cul3	324655	cullin 3	LG2	biological process|cell cycle|IEA|GO:0007049|ZFIN|na	sp:Q13618	Cullin homolog 3 (CUL-3) [Gene: CUL3 or KIAA0617] - Homo sapiens	PROTGI=12643396; PROTID=sp:Q13618; PCT=95.96; ALN=766	sp:Q9JLV5	Cullin homolog 3 (CUL-3) [Gene: Cul3] - Mus musculus (Mouse)	PROTGI=13124074; PROTID=sp:Q9JLV5; PCT=96.35; ALN=766	Hs.372286	Cullin 3	Mm.12665	Cullin 3	TC279836 UP|Q6P0Z1 (Q6P0Z1) Cullin 3, complete	ZF637-2-000213 Zebrafish shield stage whole embryo cDNA library MPMGp637 Danio rerio cDNA clone MPMGp637_18F18;MPMGp637F1818 5', mRNA sequence.
AI437239	Dr.6928	Chaperonin containing TCP1, subunit 6A (zeta 1)	116994	cct6a	116994	chaperonin containing TCP1, subunit 6A (zeta 1)	LG21	molecular function|ATP binding|IEA|GO:0005524|ZFIN|na//biological process|protein folding|IEA|GO:0006457|ZFIN|na//molecular function|unfolded protein binding|IEA|GO:0051082|ZFIN|na	ref:NP_001753.1	chaperonin containing TCP1, subunit 6A (zeta 1) [Homo sapiens]	PROTGI=4502643; PROTID=ref:NP_001753.1; PCT=87.57; ALN=531	sp:P80317	T-complex protein 1, zeta subunit (TCP-1-zeta) (CCT-zeta) (CCT-zeta-1)	PROTGI=549061; PROTID=sp:P80317; PCT=87.76; ALN=531	Hs.73072||Hs.82916||Hs.488399||Hs.510847	Chaperonin containing TCP1, subunit 6B (zeta 2)||Chaperonin containing TCP1, subunit 6A||Chaperonin containing TCP1, subunit 6A||Similar to chaperonin containing TCP1, subunit 6A (zeta 1); chaperonin containing T-complex subunit 6	Mm.4126||Mm.153159	Chaperonin subunit 6b (zeta)||Chaperonin subunit 6a (zeta)	TC279332 homologue to UP|Q6NVT2 (Q6NVT2) MGC69492 protein, complete	fb39c10.y1 Zebrafish WashU MPIMG EST Danio rerio cDNA clone IMAGE:3714258 5', mRNA sequence.
AW115602	Dr.28850	Tubulin, alpha 8 like	337223	tuba8l	337223	tubulin, alpha 8 like	LG8	molecular function|GTP binding|IEA|GO:0005525|ZFIN|na//molecular function|GTPase activity|IEA|GO:0003924|ZFIN|na//cellular component|microtubule|IEA|GO:0005874|ZFIN|na//biological process|microtubule polymerization|IEA|GO:0046785|ZFIN|na//biological process|microtubule-based movement|IEA|GO:0007018|ZFIN|na//molecular function|structural molecule activity|IEA|GO:0005198|ZFIN|na//cellular component…	ref:NP_116093.1	tubulin alpha 6 [Homo sapiens]	PROTGI=14389309; PROTID=ref:NP_116093.1; PCT=92.43; ALN=449	sp:P05216	Tubulin alpha-6 chain (Alpha-tubulin 6) [Gene: Tuba6] - Mus musculus	PROTGI=135424; PROTID=sp:P05216; PCT=92.87; ALN=449	Hs.75318||Hs.349695||Hs.433336||Hs.436035||Hs.447471||Hs.496618||Hs.503749||Hs.524395||Hs.534830	Tubulin, alpha 1 (testis specific)||Tubulin, alpha 2||Similar to alpha tubulin||Tubulin alpha 6||Transcribed locus, strongly similar to NP_035784.1 tubulin, alpha 2 [Mus musculus]||Transcribed locus, strongly similar to XP_509042.1 similar to tubulin, alpha 1; alpha-tubulin [Pan troglodytes]||Tubulin, alpha 2||Tubulin, alpha 3||Similar to alpha tubulin	Mm.1155||Mm.88212||Mm.209290||Mm.270295||Mm.287784||Mm.291784||Mm.371591	Tubulin, alpha 4||Tubulin, alpha 6||Transcribed locus, strongly similar to XP_237718.2 hypothetical gene supported by NM_022298; NM_022298; V01227 [Rattus norvegicus]||Tubulin, alpha 7||Tubulin, alpha 3||Similar to alpha-tubulin||Tubulin, alpha 1	TC279290 UP|Q6TNP9 (Q6TNP9) Tubulin, alpha 2, complete	fj97h03.x1 Sugano Kawakami zebrafish DRA Danio rerio cDNA clone 2599637 3' similar to gb:K00558 TUBULIN ALPHA-1 CHAIN (HUMAN);, mRNA sequence.
BI878826	Dr.7190	Wu:fe23h05	407730	wu:fe23h05	407730	wu:fe23h05	LG4		ref:NP_060282.1	coiled-coil-helix-coiled-coil-helix domain containing 3 [Homo sapiens]	PROTGI=8923390; PROTID=ref:NP_060282.1; PCT=52.54; ALN=177				Hs.131434	Coiled-coil-helix-coiled-coil-helix domain containing 3	Mm.21501	RIKEN cDNA C030041B07 gene	TC270282 weakly similar to GB|AAH14839.1|15928759|BC014839 coiled-coil-helix-coiled-coil-helix domain containing 3 {Homo sapiens;} , partial (63%)	fl83d10.x1 Sugano Kawakami zebrafish DRA Danio rerio cDNA clone 3820459 3', mRNA sequence.
AW115594	Dr.3773	Zgc:55280	322513	zgc:55280	322513	zgc:55280		biological process|metabolism|IEA|GO:0008152|ZFIN|na//molecular function|nucleotidyltransferase activity|IEA|GO:0016779|ZFIN|na	sp:Q16222	UDP-N-acetylhexosamine pyrophosphorylase (Antigen X) (AGX) (Sperm-	PROTGI=10720387; PROTID=sp:Q16222; PCT=72.61; ALN=504				Hs.142076||Hs.492859	UDP-N-acteylglucosamine pyrophosphorylase 1-like 1||UDP-N-acteylglucosamine pyrophosphorylase 1	Mm.27969||Mm.33797	UDP-N-acetylglucosamine pyrophosphorylase 1||UDP-N-acteylglucosamine pyrophosphorylase 1-like 1	TC292343 UP|Q803Z1 (Q803Z1) Wu:fb63d12 protein, complete	fj97g07.x1 Sugano Kawakami zebrafish DRA Danio rerio cDNA clone 2599644 3' similar to SW:UAP1_HUMAN Q16222 UDP-N-ACETYLGLUCOSAMINE PYROPHOSPHORYLASE ;, mRNA sequence.
AI878344	Dr.1992	Wu:fb19h07	321572	wu:fb19h07	321572	wu:fb19h07	LG8		sp:O60663	LIM homeobox transcription factor 1 beta (LIM/homeobox protein LMX1B)	PROTGI=8247930; PROTID=sp:O60663; PCT=61.34; ALN=183	ref:NP_387501.1	LIM homeobox transcription factor 1 alpha [Mus musculus]	PROTGI=17298670; PROTID=ref:NP_387501.1; PCT=62.30; ALN=183	Hs.493739	Ubiquitin associated protein 2	Mm.41864	Ubiquitin-associated protein 2	TC292042 similar to UP|Q812D6 (Q812D6) Lingerer protein-1, partial (6%)	fc59f11.y1 Zebrafish WashU MPIMG EST Danio rerio cDNA clone IMAGE:3725709 5' similar to SW:Y144_HUMAN Q14157 HYPOTHETICAL PROTEIN KIAA0144. ;contains element MER22 MER22 repetitive element ;, mRNA sequence.
BE017922	Dr.28135	Transcribed locus, weakly similar to NP_056134.2 tensin like C1 domain containing phosphatase [Homo sapiens]							ref:NP_072174.2	tensin [Homo sapiens]	PROTGI=17978514; PROTID=ref:NP_072174.2; PCT=52.70; ALN=74				Hs.6147	Tensin like C1 domain containing phosphatase	Mm.29389	Tensin like C1 domain-containing phosphatase	TC287701 weakly similar to UP|TENS_CHICK (Q04205) Tensin, partial (6%)	fk86e04.x1 Zebrafish Research Genetics C32 fin Danio rerio cDNA 3' similar to SW:TENS_CHICK Q04205 TENSIN. ;, mRNA sequence.
BI882131	Dr.13032	Wu:fi18h09	327585	wu:fi18h09	327585	wu:fi18h09	LG22		sp:Q92854	Semaphorin 4D precursor (Leukocyte activation antigen CD100) (BB18)	PROTGI=8134701; PROTID=sp:Q92854; PCT=47.44; ALN=214	ref:NP_038688.1	semaphorin 4D [Mus musculus]	PROTGI=7305471; PROTID=ref:NP_038688.1; PCT=48.83; ALN=212	Hs.511748	Sema domain, immunoglobulin domain (Ig), transmembrane domain (TM) and short cytoplasmic domain, (semaphorin) 4D	Mm.33903	Sema domain, immunoglobulin domain (Ig), transmembrane domain (TM) and short cytoplasmic domain, (semaphorin) 4D	BI882131 similar to SP|Q9YHX4|SMZ7_ Semaphorin Z7 precursor (Semaphorin 7) (Sema-Z7). {Danio rerio;}, partial (4%)	fm85b03.x1 Zebrafish Research Genetics C32 fin Danio rerio cDNA clone 4467412 3' similar to TR:Q9YHX4 Q9YHX4 TRANSMEMBRANE CLASS IV SEMAPHORIN. ;, mRNA sequence.
BI844046	Dr.6908	Zgc:55322	406850	zgc:55322	406850	zgc:55322			sp:O95807	Small membrane protein 1 (UNQ386/PRO718) [Gene: SMP1] - Homo sapiens	PROTGI=6647852; PROTID=sp:O95807; PCT=83.54; ALN=164				Hs.221785||Hs.433668	Transcribed locus, weakly similar to NP_006125.2 chromosome 21 open reading frame 4 [Homo sapiens]||Chromosome 21 open reading frame 4	Mm.290341	RIKEN cDNA B230114J08 gene	TC279918 GB|AAH44368.1|27882119|BC044368 zgc:55322 {Danio rerio;} , complete	fs32h01.x1 Zebrafish adult olfactory Danio rerio cDNA clone 5069784 3', mRNA sequence.
AI878758	Dr.3225	Glutamate dehydrogenase 1a	317737	glud1a	317737	glutamate dehydrogenase 1a	LG13	biological process|amino acid metabolism|IEA|GO:0006520|ZFIN|na//molecular function|oxidoreductase activity|IEA|GO:0016491|ZFIN|na	sp:P00367	Glutamate dehydrogenase 1, mitochondrial precursor (EC 1.4.1.3) (GDH)	PROTGI=118541; PROTID=sp:P00367; PCT=83.87; ALN=544	sp:P26443	Glutamate dehydrogenase, mitochondrial precursor (EC 1.4.1.3) (GDH)	PROTGI=118542; PROTID=sp:P26443; PCT=83.69; ALN=544	Hs.368538||Hs.500409||Hs.512242	Glutamate dehydrogenase 2||Glutamate dehydrogenase 1||Transcribed locus, strongly similar to XP_507893.1 similar to Glutamate dehydrogenase 1, mitochondrial precursor (GDH) [Pan troglodytes]	Mm.10600||Mm.323455	Glutamate dehydrogenase 1||Similar to Glutamate dehydrogenase, mitochondrial precursor (GDH)	TC280785 similar to UP|Q8JHX9 (Q8JHX9) Glutamate dehydrogenase 3, partial (97%)	fc66a10.x1 Zebrafish WashU MPIMG EST Danio rerio cDNA clone IMAGE:3726330 3', mRNA sequence.
BG884085	Dr.16226	Transcribed locus																		fp30b06.x1 zebrafish gridded kidney Danio rerio cDNA clone 4744643 3', mRNA sequence.
BM183964	Dr.10029	Glyoxalase 1	368213	glo1	368213	glyoxalase 1	LG13	biological process|carbohydrate metabolism|IEA|GO:0005975|ZFIN|na//molecular function|lactoylglutathione lyase activity|IEA|GO:0004462|ZFIN|na	pir:S63603	glyoxalase I - human	PROTGI=2135301; PROTID=pir:S63603; PCT=72.99; ALN=174				Hs.268849	Glyoxalase I	Mm.261984	Glyoxalase 1	TC268914 UP|Q6P696 (Q6P696) Zgc:66035, complete	fv66a10.x1 Sugano SJD adult male Danio rerio cDNA clone 5413171 3', mRNA sequence.
AI545320	Dr.3018	Transcription elongation regulator 1 (CA150)	323071	tcerg1	323071	transcription elongation regulator 1 (CA150)	LG14		pir:T08599	probable transcription factor CA150 - human	PROTGI=7513275; PROTID=pir:T08599; PCT=57.62; ALN=995	ref:NP_062385.1	transcription elongation regulator 1 (CA150) [Mus musculus]	PROTGI=9506443; PROTID=ref:NP_062385.1; PCT=56.98; ALN=933	Hs.443465	Transcription elongation regulator 1	Mm.270511	Transcription elongation regulator 1 (CA150)	TC270236 UP|Q6PGW0 (Q6PGW0) Transcription elongation regulator 1 (CA150), complete	fb80g01.x1 Zebrafish WashU MPIMG EST Danio rerio cDNA clone IMAGE:3718224 3', mRNA sequence.
AB040044	Dr.8161	Coatomer protein complex, subunit zeta 1	57970	copz1	57970	coatomer protein complex, subunit zeta 1	LG23	cellular component|clathrin vesicle coat|IEA|GO:0030125|ZFIN|na//biological process|intracellular protein transport|IEA|GO:0006886|ZFIN|na//molecular function|structural molecule activity|IEA|GO:0005198|ZFIN|na//biological process|transport|IEA|GO:0006810|ZFIN|na//cellular component|viral capsid|IEA|GO:0019028|ZFIN|na	sp:Q9Y3C3		PROTGI=6685359; PROTID=sp:Q9Y3C3; PCT=93.22; ALN=177	ref:NP_062791.1	coatomer protein complex, subunit zeta 1 [Mus musculus]	PROTGI=9789913; PROTID=ref:NP_062791.1; PCT=93.22; ALN=177	Hs.37482||Hs.505652	Coatomer protein complex, subunit zeta 2||Coatomer protein complex, subunit zeta 1	Mm.22144||Mm.29473	Coatomer protein complex, subunit zeta 2||Coatomer protein complex, subunit zeta 1	TC280810 UP|Q9IB48 (Q9IB48) Nonclathrin coat protein zeta1-COP, complete	Danio rerio copz1 mRNA for nonclathrin coat protein zeta1-COP, complete cds.
BI672345	Dr.11003	COP9 constitutive photomorphogenic homolog subunit 7A	336736	cops7a	336736	COP9 constitutive photomorphogenic homolog subunit 7A	LG16		ref:NP_057403.1	COP9 complex subunit 7a [Homo sapiens]	PROTGI=7705330; PROTID=ref:NP_057403.1; PCT=57.25; ALN=261	ref:NP_036133.1	COP9 (constitutive photomorphogenic) homolog, subunit 7a [Mus musculus]	PROTGI=7242142; PROTID=ref:NP_036133.1; PCT=57.63; ALN=261	Hs.530823||Hs.536316	COP9 constitutive photomorphogenic homolog subunit 7A (Arabidopsis)||Transcribed locus, moderately similar to XP_508964.1 similar to COP9 complex subunit 7a; COP9 (constitutive photomorphogenic, Arabidopsis, homolog) subunit 7A [Pan troglodytes]	Mm.1444	COP9 (constitutive photomorphogenic) homolog, subunit 7a (Arabidopsis thaliana)	TC280168 UP|Q6PBI3 (Q6PBI3) Cops7a protein (Fragment), complete	ft38f10.x1 Gong zebrafish testis Danio rerio cDNA clone 5153035 3' similar to TR:O88546 O88546 COP9 COMPLEX SUBUNIT 7A. ;, mRNA sequence.
BI533270	Dr.137	Zgc:86742	321232	zgc:86742	321232	zgc:86742	LG12		ref:NP_064628.1	mitochondrial import receptor Tom22 [Homo sapiens]	PROTGI=9910382; PROTID=ref:NP_064628.1; PCT=67.44; ALN=127				Hs.132332||Hs.534473	Similar to Mitochondrial import receptor subunit TOM22 homolog (Translocase of outer membrane 22 kDa subunit homolog) (hTom22) (1C9-2)||Translocase of outer mitochondrial membrane 22 homolog (yeast)	Mm.236016||Mm.246435||Mm.371772	Similar to Mitochondrial import receptor subunit TOM22 homolog (Translocase of outer membrane 22 kDa subunit homolog)||Translocase of outer mitochondrial membrane 22 homolog (yeast)||Similar to TOM22 protein	TC279886 zgc:86742; mitochondrial import receptor Tom22; sb:cb381 [Danio rerio]	fr79g12.x1 zebrafish adult brain Danio rerio cDNA clone 4967230 3', mRNA sequence.
AW305657	Dr.1375	Proteasome (prosome, macropain) 26S subunit, ATPase, 1	336786	psmc1	336786	proteasome (prosome, macropain) 26S subunit, ATPase, 1	LG17	molecular function|ATP binding|IEA|GO:0005524|ZFIN|na//cellular component|cytoplasm|IEA|GO:0005737|ZFIN|na//cellular component|cytosol|IEA|GO:0005829|ZFIN|na//molecular function|hydrolase activity|IEA|GO:0016787|ZFIN|na//molecular function|nucleotide binding|IEA|GO:0000166|ZFIN|na//cellular component|nucleus|IEA|GO:0005634|ZFIN|na//biological process|protein catabolism|IEA|GO:0030163|ZFIN|na	sp:Q03527		PROTGI=17865670; PROTID=sp:Q03527; PCT=97.73; ALN=440	sp:Q03527		PROTGI=17865670; PROTID=sp:Q03527; PCT=97.73; ALN=440	Hs.131528||Hs.356654||Hs.356656||Hs.453226||Hs.476697	Transcribed locus, strongly similar to XP_516855.1 similar to protease (prosome, macropain) 26S subunit, ATPase 1 [Pan troglodytes]||Proteasome (prosome, macropain) 26S subunit, ATPase, 1||Similar to protease (prosome, macropain) 26S subunit, ATPase 1||Similar to protease (prosome, macropain) 26S subunit, ATPase 1||Transcribed locus, strongly similar to NP_002793.2 proteasome (prosome, macropain)…	Mm.157105||Mm.347750	Protease (prosome, macropain) 26S subunit, ATPase 1||Similar to protease (prosome, macropain) 26S subunit, ATPase 1	TC279586 UP|Q7ZWD1 (Q7ZWD1) Proteasome (Prosome, macropain) 26S subunit, ATPase, 1, complete	fj62a06.y1 zebrafish adult brain Danio rerio cDNA 5' similar to gb:L02426 26S PROTEASE SUBUNIT 4 (HUMAN);, mRNA sequence.
BI888253	Dr.20911	Eyes absent homolog 1	30436	eya1	30436	eyes absent homolog 1	LG24	molecular function|catalytic activity|IEA|GO:0003824|ZFIN|na//biological process|development|IEA|GO:0007275|ZFIN|na//biological process|metabolism|IEA|GO:0008152|ZFIN|na	sp:Q99502	Eyes absent homolog 1 (EC 3.1.3.48) [Gene: EYA1] - Homo sapiens (Human)	PROTGI=3183005; PROTID=sp:Q99502; PCT=84.72; ALN=609	sp:P97767	Eyes absent homolog 1 (EC 3.1.3.48) [Gene: Eya1] - Mus musculus (Mouse)	PROTGI=3183002; PROTID=sp:P97767; PCT=80.16; ALN=609	Hs.491997	Eyes absent homolog 1 (Drosophila)	Mm.250185	Eyes absent 1 homolog (Drosophila)	TC289773 weakly similar to UP|AKIP_MOUSE (Q9DCJ7) Aurora-A kinase interacting protein, partial (50%)	ZF637-2-000008 Zebrafish shield stage whole embryo cDNA library MPMGp637 Danio rerio cDNA clone MPMGp637_18I4;MPMGp637I0418 5', mRNA sequence.
BI428543	Dr.4943	Zgc:85781	322237	zgc:85781	322237	zgc:85781	LG19	biological process|protein biosynthesis|IEA|GO:0006412|ZFIN|na//molecular function|translation initiation factor activity|IEA|GO:0003743|ZFIN|na//biological process|translational initiation|IEA|GO:0006413|ZFIN|na	sp:O60739	Protein translation factor SUI1 homolog GC20 - Homo sapiens (Human)	PROTGI=12644074; PROTID=sp:O60739; PCT=92.04; ALN=113	sp:P48024	Eukaryotic translation initiation factor 1 (eIF1) (Protein translation	PROTGI=7404466; PROTID=sp:P48024; PCT=92.04; ALN=113	Hs.150580||Hs.315230	Putative translation initiation factor||Translation factor sui1 homolog	Mm.13886||Mm.28753||Mm.236413||Mm.304996||Mm.324918||Mm.347888||Mm.352361||Mm.359107||Mm.363894||Mm.363920	Suppressor of initiator codon mutations, related sequence 1 (S. cerevisiae)||RIKEN cDNA 1500010M16 gene||RIKEN cDNA 4930563I02 gene||Similar to Eukaryotic translation initiation factor 1 (eIF1) (Protein translation factor SUI1 homolog)||Similar to Eukaryotic translation initiation factor 1 (eIF1) (Protein translation factor SUI1 homolog)||Similar to Eukaryotic translation initiation factor 1 (eIF…	TC268484 UP|Q7ZUI8 (Q7ZUI8) Suppressor of initiator codon mutations, related sequence 1 (Translation factor sui1 homolog), complete	fr85e04.y1 zebrafish adult brain Danio rerio cDNA clone 4967526 5' similar to SW:SUI1_MOUSE P48024 PROTEIN TRANSLATION FACTOR SUI1 HOMOLOG. [2] SW:SUI1_MOUSE ;, mRNA sequence.
AW171454	Dr.20192	Zgc:76990	406618	zgc:76990	406618	zgc:76990	LG16	molecular function|cysteine-type endopeptidase activity|IEA|GO:0004197|ZFIN|na//molecular function|ubiquitin thiolesterase activity|IEA|GO:0004221|ZFIN|na//biological process|ubiquitin-dependent protein catabolism|IEA|GO:0006511|ZFIN|na	ref:NP_003472.1	Ubiquitin isopeptidase T [Homo sapiens]	PROTGI=4507855; PROTID=ref:NP_003472.1; PCT=69.20; ALN=834	sp:P56399	Ubiquitin carboxyl-terminal hydrolase 5 (EC 3.1.2.15) (Ubiquitin	PROTGI=3024764; PROTID=sp:P56399; PCT=66.78; ALN=835	Hs.3759	Ubiquitin specific protease 5 (isopeptidase T)	Mm.3571||Mm.316153	Ubiquitin specific protease 5 (isopeptidase T)||Ubiquitin specific protease 13 (isopeptidase T-3)		fi41g10.x1 Sugano Kawakami zebrafish DRA Danio rerio cDNA clone 2640258 3' similar to SW:UBP5_HUMAN P45974 UBIQUITIN CARBOXYL-TERMINAL HYDROLASE 5 ;, mRNA sequence.
BI877917	Dr.5585	Zgc:76917	323447	zgc:76917	323447	zgc:76917	LG9	molecular function|nucleic acid binding|IEA|GO:0003676|ZFIN|na	pir:A39293	cytotoxic granule-associated RNA-binding protein TIA1 precursor, leukocyte - human	PROTGI=107354; PROTID=pir:A39293; PCT=79.59; ALN=343	sp:P52912	Nucleolysin TIA-1 (RNA-binding protein TIA-1) [Gene: Tia1 or Tia] -	PROTGI=1729966; PROTID=sp:P52912; PCT=75.99; ALN=343	Hs.501203||Hs.516075	TIA1 cytotoxic granule-associated RNA binding protein-like 1||TIA1 cytotoxic granule-associated RNA binding protein	Mm.242072||Mm.274425	Tial1 cytotoxic granule-associated RNA binding protein-like 1||Cytotoxic granule-associated RNA binding protein 1	TC291276 UP|Q7ZVM6 (Q7ZVM6) Wu:fb98f09 (TIA1 cytotoxic granule-associated RNA binding protein 1), complete	fl68a02.x1 Sugano Kawakami zebrafish DRA Danio rerio cDNA clone 3818786 3', mRNA sequence.
AW232317	Dr.30328	Zgc:85615	406357	zgc:85615	406357	zgc:85615	LG22	cellular component|intracellular|IEA|GO:0005622|ZFIN|na//molecular function|ubiquitin thiolesterase activity|IEA|GO:0004221|ZFIN|na//biological process|ubiquitin-dependent protein catabolism|IEA|GO:0006511|ZFIN|na	ref:NP_057068.1	ubiquitin C-terminal hydrolase UCH37 [Homo sapiens]	PROTGI=7706753; PROTID=ref:NP_057068.1; PCT=88.75; ALN=329	sp:Q9WUP7	Ubiquitin carboxyl-terminal hydrolase isozyme L5 (EC 3.4.19.12) (UCH-	PROTGI=18203574; PROTID=sp:Q9WUP7; PCT=87.23; ALN=329	Hs.145469||Hs.537330	Ubiquitin carboxyl-terminal hydrolase L5||Transcribed locus, weakly similar to XP_514069.1 LOC457596 [Pan troglodytes]	Mm.261004	Ubiquitin carboxyl-terminal esterase L5	TC280226 UP|Q6NWL6 (Q6NWL6) Zgc:85615, complete	fj17f09.x1 Zebrafish adult olfactory Danio rerio cDNA 3', mRNA sequence.
AW154770	Dr.5493	Zgc:63491	406827	zgc:63491	406827	zgc:63491			sp:Q15269	Periodic tryptophan protein 2 homolog [Gene: PWP2H or PWP2] - Homo	PROTGI=2494898; PROTID=sp:Q15269; PCT=22.57; ALN=254	sp:P33215	NEDD1 protein (Fragment) [Gene: Nedd1 or Nedd-1] - Mus musculus (Mouse)	PROTGI=462692; PROTID=sp:P33215; PCT=45.13; ALN=676	Hs.270084	Neural precursor cell expressed, developmentally down-regulated 1	Mm.2998||Mm.370963	Neural precursor cell expressed, developmentally down-regulated gene 1||Similar to NEDD1 protein	TC282222 UP|Q6PEI2 (Q6PEI2) Zgc:63491, complete	fi32d11.x1 Sugano Kawakami zebrafish DRA Danio rerio cDNA clone 2639349 3', mRNA sequence.
BG884477	Dr.10440	Zgc:101755	474327	zgc:101755	474327	zgc:101755			sp:P52907	F-actin capping protein alpha-1 subunit (CapZ alpha-1) [Gene: CAPZA1]	PROTGI=1705650; PROTID=sp:P52907; PCT=81.63; ALN=283	sp:P47754	F-actin capping protein alpha-2 subunit (CapZ alpha-2) [Gene: Capza2	PROTGI=1345696; PROTID=sp:P47754; PCT=80.50; ALN=282	Hs.446123||Hs.514934	Capping protein (actin filament) muscle Z-line, alpha 2||Capping protein (actin filament) muscle Z-line, alpha 1	Mm.19142||Mm.259380||Mm.262039	Transcribed locus, strongly similar to NP_006126.1 capping protein (actin filament) muscle Z-line, alpha 1 [Homo sapiens]||Capping protein (actin filament) muscle Z-line, alpha 1||Capping protein (actin filament) muscle Z-line, alpha 2	TC291220 similar to UP|Q6NX17 (Q6NX17) MGC76174 protein, complete	fp40e06.x1 zebrafish gridded kidney Danio rerio cDNA clone 4759019 3', mRNA sequence.
BM183919	Dr.15147	CDNA clone IMAGE:7071950, partial cds							ref:NP_115517.1	hypothetical protein DKFZp434K1421 [Homo sapiens]	PROTGI=14149807; PROTID=ref:NP_115517.1; PCT=41.40; ALN=516	pir:A55817	cyclin-dependent kinase p130-PITSLRE - mouse	PROTGI=1083273; PROTID=pir:A55817; PCT=26.99; ALN=305	Hs.462663	Hypothetical protein DKFZp434K1421	Mm.156195	Expressed sequence AI851076	TC271018 similar to UP|Q8BQY7 (Q8BQY7) Mus musculus adult male corpora quadrigemina cDNA, RIKEN full-length enriched library, clone:B230345I16 product:unclassifiable, full insert sequence. (Fragment), partial (50%)	fv65d08.x1 Sugano SJD adult male Danio rerio cDNA clone 5413310 3' similar to contains element MER35 repetitive element ;, mRNA sequence.
AI477962	Dr.4183	Zgc:64175	393388	zgc:64175	393388	zgc:64175			sp:Q13595	Transformer-2 protein homolog (TRA-2 alpha) [Gene: TRA2A] - Homo	PROTGI=4033480; PROTID=sp:Q13595; PCT=79.14; ALN=297	ref:NP_033212.1	splicing factor, arginine/serine-rich 10 (transformer 2 homolog, Drosophila) [Mus musculus]	PROTGI=6677975; PROTID=ref:NP_033212.1; PCT=60.87; ALN=297	Hs.445652	Transformer-2 alpha	Mm.196598	RIKEN cDNA G430041M01 gene	TC268908 similar to UP|TR2A_HUMAN (Q13595) Transformer-2 protein homolog (TRA-2 alpha), partial (92%)	fb49f06.x1 Zebrafish WashU MPIMG EST Danio rerio cDNA clone IMAGE:3715235 3' similar to TR:Q13595 Q13595 TRANSFORMER-2 ALPHA. ;, mRNA sequence.
AW019011	Dr.7126	Coatomer protein complex, subunit beta 1	338138	copb1	338138	coatomer protein complex, subunit beta 1	LG7		pir:T46913	hypothetical protein DKFZp761K102.1 - human	PROTGI=11279293; PROTID=pir:T46913; PCT=93.59; ALN=952	sp:Q9JIF7	Coatomer beta subunit (Beta-coat protein) (Beta-COP) [Gene: Copb or	PROTGI=13124070; PROTID=sp:Q9JIF7; PCT=93.49; ALN=952	Hs.339278	Coatomer protein complex, subunit beta	Mm.277024	Coatomer protein complex, subunit beta 1	TC269590 UP|Q6JWU8 (Q6JWU8) Coatomer protein complex subunit beta 1, complete	fd58d08.x1 Zebrafish WashU MPIMG EST Danio rerio cDNA clone IMAGE:3733935 3' similar to SW:COPB_RAT P23514 COATOMER BETA SUBUNIT ;, mRNA sequence.
AW171367	Dr.16124	Guanine nucleotide binding protein-like 2 (nucleolar)	406505	gnl2	406505	guanine nucleotide binding protein-like 2 (nucleolar)	LG16	molecular function|GTP binding|IEA|GO:0005525|ZFIN|na	sp:Q13823	Nucleolar GTP-binding protein 2 (Autoantigen NGP-1) [Gene: GNL2 or	PROTGI=3334276; PROTID=sp:Q13823; PCT=67.12; ALN=726	sp:P36916	Guanine nucleotide-binding protein-like 1 (GTP-binding protein MMR1)	PROTGI=1170976; PROTID=sp:P36916; PCT=28.00; ALN=208	Hs.75528	Guanine nucleotide binding protein-like 2 (nucleolar)	Mm.90760	Guanine nucleotide binding protein-like 2 (nucleolar)		fi40f09.x1 Sugano Kawakami zebrafish DRA Danio rerio cDNA clone 2640137 3' similar to SW:NGP1_HUMAN Q13823 AUTOANTIGEN NGP-1. ;, mRNA sequence.
BI878078	Dr.13341	Coactivator-associated arginine methyltransferase 1	445251	carm1	445251	coactivator-associated arginine methyltransferase 1		molecular function|ATP binding|IEA|GO:0005524|ZFIN|na//molecular function|S-adenosylmethionine-dependent methyltransferase activity|IEA|GO:0008757|ZFIN|na//molecular function|S-adenosylmethionine-dependent methyltransferase activity|ISS|GO:0008757|ZFIN|na//biological process|tRNA aminoacylation for protein translation|IEA|GO:0006418|ZFIN|na//molecular function|tRNA ligase activity|IEA|GO:0004812|…	sp:Q99873	Protein arginine N-methyltransferase 1 (EC 2.1.1.-) (Interferon	PROTGI=2499803; PROTID=sp:Q99873; PCT=36.14; ALN=312	ref:NP_067506.1	coactivator-associated arginine methyltransferase 1 [Mus musculus]	PROTGI=10946962; PROTID=ref:NP_067506.1; PCT=85.67; ALN=586	Hs.371416||Hs.440535	Coactivator-associated arginine methyltransferase 1||Similar to HIDE1	Mm.230844	Coactivator-associated arginine methyltransferase 1	TC294210 similar to UP|Q8L9Q8 (Q8L9Q8) Contains similarity to thyroidal receptor for N-acetylglucosamine gb|A27284 from Homo sapiens, partial (17%)	fl72c12.x1 Sugano Kawakami zebrafish DRA Danio rerio cDNA clone 3819286 3', mRNA sequence.
BG303497	Dr.3103	Zgc:55818	394159	zgc:55818	394159	zgc:55818		cellular component|cytosol|IEA|GO:0005829|ZFIN|na//biological process|regulation of cell cycle|IEA|GO:0000074|ZFIN|na	sp:Q99460	26S proteasome non-ATPase regulatory subunit 1 (26S proteasome	PROTGI=3914474; PROTID=sp:Q99460; PCT=86.67; ALN=870				Hs.3887	Vav 2 oncogene	Mm.280013	Proteasome (prosome, macropain) 26S subunit, non-ATPase, 1	BG303497 similar to SP|Q99460|PSD1 26S proteasome non-ATPase regulatory subunit 1 (26S proteasomeregulatory subunit S1), partial (11%)	fl56e05.x1 Sugano Kawakami zebrafish DRA Danio rerio cDNA clone 3817832 3' similar to SW:PSD1_HUMAN Q99460 26S PROTEASOME REGULATORY SUBUNIT S1 ;, mRNA sequence.
AW117141	Dr.32741	Wu:fe36d12	326854	wu:fe36d12	326854	wu:fe36d12	LG13													fe36d12.x1 Zebrafish WashU MPIMG EST Danio rerio cDNA clone IMAGE:3740951 3', mRNA sequence.
BI980472	Dr.16695	Zgc:103692	449772	zgc:103692	449772	zgc:103692			ref:NP_057604.1	chromosome 9 open reading frame 78 [Homo sapiens]	PROTGI=7706557; PROTID=ref:NP_057604.1; PCT=78.25; ALN=285				Hs.278429	Chromosome 9 open reading frame 78	Mm.235238||Mm.306189	CDNA sequence BC005624||Transcribed locus, strongly similar to NP_659134.1 cDNA sequence BC005624 [Mus musculus]	TC282345 similar to UP|Q99JW3 (Q99JW3) CDNA sequence BC005624, partial (68%)	ft76h07.x1 Gong zebrafish ovary Danio rerio cDNA clone 5159293 3' similar to TR:Q9W0A9 Q9W0A9 CG7974 PROTEIN. ;, mRNA sequence.
BI891065	Dr.236	Transcribed locus, weakly similar to NP_080807.2 RIKEN cDNA 2700083B06 gene [Mus musculus]							ref:NP_112242.1	hypothetical protein FLJ12671 [Homo sapiens]	PROTGI=13569960; PROTID=ref:NP_112242.1; PCT=43.53; ALN=85	ref:NP_065608.2	interferon-stimulated protein [Mus musculus]	PROTGI=15805028; PROTID=ref:NP_065608.2; PCT=38.16; ALN=76	Hs.301904	Hypothetical protein FLJ12671	Mm.45744	Expressed sequence C80587	TC270856 weakly similar to UP|Q9GZR2 (Q9GZR2) XPMC2H (XPMC2 protein), partial (13%)	ZF637-3-000320 Zebrafish shield stage whole embryo cDNA library MPMGp637 Danio rerio cDNA clone MPMGp637_13B5;MPMGp637B0513 5', mRNA sequence.
AW115770	Dr.13173	Zgc:55284	327330	zgc:55284	327330	zgc:55284	LG7	cellular component|cytosol|IEA|GO:0005829|ZFIN|na	pir:S65491	26S proteasome regulatory chain 12 - human	PROTGI=2134660; PROTID=pir:S65491; PCT=92.59; ALN=324	sp:P26516	26S proteasome non-ATPase regulatory subunit 7 (26S proteasome	PROTGI=266539; PROTID=sp:P26516; PCT=92.05; ALN=327	Hs.39557||Hs.125420||Hs.440604||Hs.513723||Hs.528849	Transcribed locus||Transcribed locus, strongly similar to XP_511103.1 similar to 26S proteasome non-ATPase regulatory subunit 7 (26S proteasome regulatory subunit rpn8) (26S proteasome regulatory subunit S12) (Proteasome subunit p40) (Mov34 protein homolog) [Pan troglodytes]||Proteasome (prosome, macropain) 26S subunit, non-ATPase, 7 (Mov34 homolog)||Transcribed locus, strongly similar to NP_0028…	Mm.18347	Proteasome (prosome, macropain) 26S subunit, non-ATPase, 7	TC291410 UP|Q7ZYX7 (Q7ZYX7) Proteasome (Prosome, macropain) 26S subunit, non-ATPase, 7 (Mov34 homolog), complete	fi03c01.x1 Sugano Kawakami zebrafish DRA Danio rerio cDNA clone 2600064 3' similar to SW:PRSC_MOUSE P26516 26S PROTEASOME REGULATORY SUBUNIT S12 ;, mRNA sequence.
AI601527	Dr.31589	Wu:fc08a04	323721	wu:fc08a04	323721	wu:fc08a04	LG21		ref:NP_002887.1	RNA binding motif protein 4 [Homo sapiens]	PROTGI=4506445; PROTID=ref:NP_002887.1; PCT=39.46; ALN=180	ref:NP_033058.1	RNA binding motif protein 4 [Mus musculus]	PROTGI=7657502; PROTID=ref:NP_033058.1; PCT=39.46; ALN=180	Hs.11170||Hs.534506	RNA binding motif protein 14||RNA binding motif protein 14	Mm.276338||Mm.329665	RNA binding motif protein 14||Transcribed locus, moderately similar to NP_006319.1 RNA binding motif protein 14 [Homo sapiens]	TC279478 similar to UP|Q6NV05 (Q6NV05) Zgc:85696, partial (28%)	fc08a04.x1 Zebrafish WashU MPIMG EST Danio rerio cDNA clone IMAGE:3720750 3', mRNA sequence.
AW154623	Dr.35475	Wu:fi30c11	334080	wu:fi30c11	334080	wu:fi30c11	LG14		pir:G34323	GTP-binding protein Rab6 - human	PROTGI=106190; PROTID=pir:G34323; PCT=71.22; ALN=204	ref:NP_077249.1	RAB6, member RAS oncogene family [Mus musculus]	PROTGI=13195674; PROTID=ref:NP_077249.1; PCT=70.53; ALN=206	Hs.12152||Hs.276327||Hs.440748||Hs.503222||Hs.535586	RAB6B, member RAS oncogene family||RAB41, member RAS homolog family||RAB6C, member RAS oncogene family||RAB6A, member RAS oncogene family||RAB6A, member RAS oncogene family	Mm.28650||Mm.335395||Mm.362634||Mm.371783	RAB6, member RAS oncogene family||RAB6B, member RAS oncogene family||Transcribed locus, strongly similar to XP_508632.1 similar to Ras-related protein Rab-6A (Rab-6) [Pan troglodytes]||Similar to Rab6 protein	TC270607 UP|Q6PEH6 (Q6PEH6) Zgc:63637, complete	fi30c11.x1 Sugano Kawakami zebrafish DRA Danio rerio cDNA clone 2639156 3', mRNA sequence.
AW171290	Dr.2925	Zgc:55697	406354	zgc:55697	406354	zgc:55697		molecular function|nucleic acid binding|IEA|GO:0003676|ZFIN|na	sp:O43422	52 kDa repressor of the inhibitor of the protein kinase (p58IPK-	PROTGI=12643558; PROTID=sp:O43422; PCT=51.92; ALN=741	ref:NP_080946.1	zinc finger, MYM domain containing 1 [Mus musculus]	PROTGI=13386154; PROTID=ref:NP_080946.1; PCT=21.14; ALN=571	Hs.503315||Hs.541409	Protein-kinase, interferon-inducible double stranded RNA dependent inhibitor, repressor of (P58 repressor)||Transcribed locus, strongly similar to NP_004696.2 protein-kinase, interferon-inducible double stranded RNA dependent inhibitor, repressor of (P58 repressor) [Homo sapiens]	Mm.4428	Protein-kinase, interferon-inducible double stranded RNA dependent inhibitor, repressor of (P58 repressor)	TC293231 GB|AAH44456.1|27882085|BC044456 zgc:55697 {Danio rerio;} , complete	fi38g07.x1 Sugano Kawakami zebrafish DRA Danio rerio cDNA clone 2639964 3', mRNA sequence.
BI705488	Dr.31484	Wu:fb65c06	322563	wu:fb65c06	322563	wu:fb65c06														fl52a08.x1 Sugano Kawakami zebrafish DRA Danio rerio cDNA clone 3817262 3', mRNA sequence.
AA658756	Dr.1191	Zgc:86762	415221	zgc:86762	415221	zgc:86762		cellular component|proteasome regulatory particle (sensu Eukaryota)|IEA|GO:0005838|ZFIN|na//biological process|proteolysis and peptidolysis|IEA|GO:0006508|ZFIN|na	sp:P48556	26S proteasome non-ATPase regulatory subunit 8 (26S proteasome	PROTGI=1346766; PROTID=sp:P48556; PCT=84.82; ALN=257				Hs.78466	Proteasome (prosome, macropain) 26S subunit, non-ATPase, 8	Mm.273152	Proteasome (prosome, macropain) 26S subunit, non-ATPase, 8	TC268718 zgc:86762 [Danio rerio]	fa66h01.s1 zebrafish fin day3 regeneration Danio rerio cDNA clone zbr2474 3' similar to SW:PP31_HUMAN P48556 26S PROTEASOME REGULATORY SUBUNIT P31. ;, mRNA sequence.
AW281831	Dr.6786	Transcribed locus, weakly similar to XP_524321.1 DNA ligase I [Pan troglodytes]							sp:P18858	DNA ligase I (EC 6.5.1.1) (Polydeoxyribonucleotide synthase [ATP])	PROTGI=118773; PROTID=sp:P18858; PCT=64.74; ALN=153	sp:P37913	DNA ligase I (EC 6.5.1.1) (Polydeoxyribonucleotide synthase [ATP])	PROTGI=1352290; PROTID=sp:P37913; PCT=65.81; ALN=152	Hs.1770	Ligase I, DNA, ATP-dependent	Mm.288179	Ligase I, DNA, ATP-dependent	TC273270 weakly similar to UP|DNL1_XENLA (P51892) DNA ligase I (Polydeoxyribonucleotide synthase [ATP]) , partial (14%)	fj57f08.x1 zebrafish adult brain Danio rerio cDNA 3' similar to SW:DNL1_XENLA P51892 DNA LIGASE I ;, mRNA sequence.
BE202194	Dr.6652	Scavenger receptor class B, member 1	387260	scarb1	387260	scavenger receptor class B, member 1		biological process|cell adhesion|IEA|GO:0007155|ZFIN|na//cellular component|membrane|IEA|GO:0016020|ZFIN|na//molecular function|receptor activity|IEA|GO:0004872|ZFIN|na	pir:A48528	membrane glycoprotein CLA-1 protein long form precursor - human	PROTGI=539636; PROTID=pir:A48528; PCT=57.24; ALN=421	ref:NP_058021.1	scavenger receptor class B, member 1 [Mus musculus]	PROTGI=14389423; PROTID=ref:NP_058021.1; PCT=54.48; ALN=413	Hs.298813||Hs.525015	Scavenger receptor class B, member 1||Transcribed locus, moderately similar to NP_005496.3 scavenger receptor class B, member 1 [Homo sapiens]	Mm.282242	Scavenger receptor class B, member 1	TC268978 UP|Q7ZYX0 (Q7ZYX0) Scavenger receptor class B, member 1, complete	fl08a03.x1 Zebrafish Research Genetics C32 fin Danio rerio cDNA 3' similar to TR:Q14016 Q14016 CLA-1. ;, mRNA sequence.
BI887935	Dr.18174	Peptidyl-prolyl isomerase G (cyclophilin G)	406773	ppig	406773	peptidyl-prolyl isomerase G (cyclophilin G)	LG6	molecular function|isomerase activity|IEA|GO:0016853|ZFIN|na//molecular function|peptidyl-prolyl cis-trans isomerase activity|IEA|GO:0003755|ZFIN|na//biological process|protein folding|IEA|GO:0006457|ZFIN|na	ref:NP_004783.1	peptidyl-prolyl isomerase G (cyclophilin G) [Homo sapiens]	PROTGI=4758106; PROTID=ref:NP_004783.1; PCT=51.88; ALN=692	pir:B47328	natural killer cell tumor-recognition protein - mouse	PROTGI=627920; PROTID=pir:B47328; PCT=35.84; ALN=688	Hs.470544	Peptidyl-prolyl isomerase G (cyclophilin G)	Mm.11815	Peptidyl-prolyl isomerase G (cyclophilin G)		ZF637-1-002190 Zebrafish shield stage whole embryo cDNA library MPMGp637 Danio rerio cDNA clone MPMGp637_10F6;MPMGp637F0610 5', mRNA sequence.
BE693153	Dr.2896	Phosphoribosyl pyrophosphate synthetase 1A	140620	prps1a	140620	phosphoribosyl pyrophosphate synthetase 1A	LG5	molecular function|lipoate-protein ligase B activity|IEA|GO:0016978|ZFIN|na//biological process|nucleoside metabolism|IEA|GO:0009116|ZFIN|na//biological process|nucleotide biosynthesis|IEA|GO:0009165|ZFIN|na//biological process|ribonucleoside monophosphate biosynthesis|IEA|GO:0009156|ZFIN|na//molecular function|ribose-phosphate diphosphokinase activity|IEA|GO:0004749|ZFIN|na//molecular function|t…	sp:P09329		PROTGI=125582; PROTID=sp:P09329; PCT=96.86; ALN=318	ref:NP_067438.1	phosphoribosyl pyrophosphate synthetase 1 [Mus musculus]	PROTGI=10946854; PROTID=ref:NP_067438.1; PCT=96.86; ALN=318	Hs.56||Hs.169284	Phosphoribosyl pyrophosphate synthetase 1||Phosphoribosyl pyrophosphate synthetase 1-like 1	Mm.79179||Mm.287178||Mm.371094	RIKEN cDNA 1700011K15 gene||Phosphoribosyl pyrophosphate synthetase 1||Transcribed locus, moderately similar to NP_083570.1 RIKEN cDNA 1700011K15 gene [Mus musculus]	TC280123 GB|AAH45301.1|28277480|BC045301 zgc:55299 {Danio rerio;} , complete	zeh0682r Zebrafish Embryonic Heart cDNA Library Danio rerio cDNA clone zeh0682 3', mRNA sequence.
AW232489	Dr.5380	Zgc:55687	321636	zgc:55687	321636	zgc:55687	LG23		ref:NP_067038.1	chromosome 20 open reading frame 77 [Homo sapiens]	PROTGI=11034845; PROTID=ref:NP_067038.1; PCT=79.10; ALN=335				Hs.278839	Chromosome 20 open reading frame 77	Mm.290810	RIKEN cDNA 2610304G08 gene	TC280246 similar to UP|CT77_MOUSE (Q9CSU0) Protein C20orf77 homolog, partial (94%)	fj20g04.x1 Zebrafish adult olfactory Danio rerio cDNA 3' similar to contains Alu repetitive element;, mRNA sequence.
BI889463																				ZF637-2-001218 Zebrafish shield stage whole embryo cDNA library MPMGp637 Danio rerio cDNA clone MPMGp637_23H11;MPMGp637H1123 5', mRNA sequence.
BE557308	Dr.134	Chaperonin containing TCP1, subunit 7 (eta)	192324	cct7	192324	chaperonin containing TCP1, subunit 7 (eta)	LG12	molecular function|ATP binding|IEA|GO:0005524|ZFIN|na//biological process|protein folding|IEA|GO:0006457|ZFIN|na//molecular function|unfolded protein binding|IEA|GO:0051082|ZFIN|na	ref:NP_006420.1	chaperonin containing TCP1, subunit 7 (eta) [Homo sapiens]	PROTGI=5453607; PROTID=ref:NP_006420.1; PCT=88.21; ALN=543	sp:P80313	T-complex protein 1, eta subunit (TCP-1-eta) (CCT-eta) [Gene: Cct7 or	PROTGI=549060; PROTID=sp:P80313; PCT=87.64; ALN=542	Hs.368149	Chaperonin containing TCP1, subunit 7 (eta)	Mm.289900	Chaperonin subunit 7 (eta)	TC268846 UP|Q8JHG7 (Q8JHG7) Chaperonin-containing T-complex protein 1 eta subunit, complete	fk98e06.y1 Zebrafish Research Genetics C32 fin Danio rerio cDNA 5' similar to SW:TCPH_HUMAN Q99832 T-COMPLEX PROTEIN 1, ETA SUBUNIT ;, mRNA sequence.
BI888748	Dr.31497	Nucleolin	335046	ncl	335046	nucleolin	LG22		pir:A35804	nucleolin - human	PROTGI=107222; PROTID=pir:A35804; PCT=51.15; ALN=669	sp:P09405	Nucleolin (Protein C23) [Gene: Ncl or Nuc] - Mus musculus (Mouse)	PROTGI=128843; PROTID=sp:P09405; PCT=49.28; ALN=667	Hs.79110||Hs.482939	Nucleolin||Transcribed locus, weakly similar to NP_035010.2 nucleolin [Mus musculus]	Mm.154378	Nucleolin	TC279496 nucleolin [Danio rerio]	ZF637-2-000503 Zebrafish shield stage whole embryo cDNA library MPMGp637 Danio rerio cDNA clone MPMGp637_21A13;MPMGp637A1321 5', mRNA sequence.
AW077428																			TC290254 UP|Q9AY32 (Q9AY32) RRNA intron-encoded homing endonuclease (Fragment), partial (15%)	fj36b04.x1 zebrafish adult brain Danio rerio cDNA 3' similar to contains element LTR3 repetitive element ;, mRNA sequence.
BI896231	Dr.6856	Wu:fc17c01	324028	wu:fc17c01	324028	wu:fc17c01	LG3		sp:P55884	Eukaryotic translation initiation factor 3 subunit 9 (eIF-3 eta) (eIF3	PROTGI=3123230; PROTID=sp:P55884; PCT=81.49; ALN=305				Hs.371001	Eukaryotic translation initiation factor 3, subunit 9 eta, 116kDa	Mm.21671	Eukaryotic translation initiation factor 3, subunit 9 (eta)	TC268938 similar to UP|IF39_HUMAN (P55884) Eukaryotic translation initiation factor 3 subunit 9 (eIF-3 eta) (eIF3 p116) (eIF3 p110) (eIF3b), partial (81%)	fb48f04.x1 Zebrafish WashU MPIMG EST Danio rerio cDNA clone 3715135 3' similar to SW:IF39_HUMAN P55884 EUKARYOTIC TRANSLATION INITIATION FACTOR 3 SUBUNIT 9 ;, mRNA sequence.
BI877740	Dr.26801	Zgc:66171	394021	zgc:66171	394021	serine hydroxymethyltransferase 1 (soluble)		biological process|L-serine metabolism|IEA|GO:0006563|ZFIN|na//molecular function|glycine hydroxymethyltransferase activity|IEA|GO:0004372|ZFIN|na//biological process|glycine metabolism|IEA|GO:0006544|ZFIN|na//biological process|one-carbon compound metabolism|IEA|GO:0006730|ZFIN|na//molecular function|transferase activity|IEA|GO:0016740|ZFIN|na	sp:P34896	Serine hydroxymethyltransferase, cytosolic (EC 2.1.2.1) (Serine	PROTGI=462184; PROTID=sp:P34896; PCT=78.84; ALN=481	sp:P50431	Serine hydroxymethyltransferase, cytosolic (EC 2.1.2.1) (Serine	PROTGI=13432153; PROTID=sp:P50431; PCT=81.02; ALN=469	Hs.513987	Serine hydroxymethyltransferase 1 (soluble)	Mm.372873||Mm.373541	Transcribed locus, strongly similar to XP_213324.2 serine hydroxymethyl transferase 1 (soluble) [Rattus norvegicus]||Serine hydroxymethyl transferase 1 (soluble)	TC279820 similar to PDB|1CJ0_A.0|5107549|1CJ0_A Chain A, Crystal Structure Of Rabbit Cytosolic Serine Hydroxymethyltransferase At 2.8 Angstrom Resolution. {Oryctolagus cuniculus;} , complete	fl64c04.x1 Sugano Kawakami zebrafish DRA Danio rerio cDNA clone 3818502 3' similar to SW:GLYC_RABIT P07511 SERINE HYDROXYMETHYLTRANSFERASE, CYTOSOLIC ;, mRNA sequence.
AI793372	Dr.32947	Wu:fc45d07	324854	wu:fc45d07	324854	wu:fc45d07	LG24												TC298273 similar to UP|Q6NUZ9 (Q6NUZ9) Zgc:85711, partial (9%)	fc45d07.x1 Zebrafish WashU MPIMG EST Danio rerio cDNA clone IMAGE:3724333 3' similar to TR:P70581 P70581 NUCLEOPORIN P58. ;contains element L1 repetitive element ;, mRNA sequence.
AW777876	Dr.9798	Tyrosyl-tRNA synthetase	368235	yars	368235	tyrosyl-tRNA synthetase	LG19	molecular function|ATP binding|IEA|GO:0005524|ZFIN|na//molecular function|nucleic acid binding|IEA|GO:0003676|ZFIN|na//biological process|tRNA aminoacylation for protein translation|IEA|GO:0006418|ZFIN|na//molecular function|tRNA binding|IEA|GO:0000049|ZFIN|na//molecular function|tRNA ligase activity|IEA|GO:0004812|ZFIN|na//molecular function|tyrosine-tRNA ligase activity|IEA|GO:0004831|ZFIN|na//…	sp:P54577	Tyrosyl-tRNA synthetase, cytoplasmic (EC 6.1.1.1) (Tyrosyl--tRNA	PROTGI=13638438; PROTID=sp:P54577; PCT=81.85; ALN=529	pir:A55053	endothelial monocyte-activating protein II precursor - mouse	PROTGI=1083307; PROTID=pir:A55053; PCT=41.67; ALN=235	Hs.213264	Tyrosyl-tRNA synthetase	Mm.145488	Tyrosyl-tRNA synthetase	TC280010 UP|Q6TGS6 (Q6TGS6) Tyrosyl-tRNA synthetase, complete	fk52b08.x1 Zebrafish 15-19hr embryonic cDNA Danio rerio cDNA 3', mRNA sequence.
AY052752	Dr.7485	Pbx/knotted 1 homeobox 1.1	170444	pknox1.1	170444	pbx/knotted 1 homeobox 1.1	LG9	molecular function|DNA binding|IEA|GO:0003677|ZFIN|na//biological process|cell differentiation|IMP|GO:0030154|ZFIN|na//cellular component|cytoplasm|IDA|GO:0005737|ZFIN|na//biological process|hindbrain development|IMP|GO:0030902|ZFIN|na//cellular component|nucleus|IDA|GO:0005634|ZFIN|na//cellular component|nucleus|IEA|GO:0005634|ZFIN|na//biological process|regulation of transcription, DNA-dependen…	sp:P55347	Homeobox protein PKNOX1 (PBX/knotted homeobox 1) (Homeobox protein	PROTGI=12644326; PROTID=sp:P55347; PCT=66.36; ALN=432	sp:O70477	Homeobox protein PKNOX1 (PBX/knotted homeobox 1) [Gene: Pknox1] - Mus	PROTGI=13124443; PROTID=sp:O70477; PCT=65.91; ALN=432	Hs.431043	PBX/knotted 1 homeobox 1	Mm.259295	Pbx/knotted 1 homeobox	TC292873 UP|Q90VY7 (Q90VY7) Homeodomain transcription factor Prep1 (Pbx/knotted-1 homeobox Prep1.1), complete	Danio rerio homeodomain transcription factor Prep1 (prep1) mRNA, complete cds.
AI793574	Dr.1085	Wu:fc51c12	325009	wu:fc51c12	325009	wu:fc51c12	LG17		ref:NP_057046.1	CGI-35 protein [Homo sapiens]	PROTGI=7705730; PROTID=ref:NP_057046.1; PCT=88.38; ALN=198				Hs.343173	Chromosome 14 open reading frame 111	Mm.275813||Mm.341848	Similar to Protein C14orf111 homolog||RIKEN cDNA 1110008B24 gene	TC281443 similar to UP|CNB1_MOUSE (Q9CTH6) Protein C14orf111 homolog, complete	fc51c12.x1 Zebrafish WashU MPIMG EST Danio rerio cDNA clone IMAGE:3724918 3' similar to WP:F30A10.9 CE09810 YEAST D96591.6 PROTEIN LIKE ;, mRNA sequence.
AI416207	Dr.33543	Wu:fb19f03	321569	wu:fb19f03	321569	wu:fb19f03	LG19													fb19f03.y1 Zebrafish WashU MPIMG EST Danio rerio cDNA clone IMAGE:3712349 5' similar to contains element PTR5 repetitive element ;, mRNA sequence.
BI877552																			TC284184 weakly similar to UP|TCB1_RABIT (P06333) T-cell receptor beta chain ANA 11, partial (9%)	fl73e08.x1 Sugano Kawakami zebrafish DRA Danio rerio cDNA clone 3819375 3' similar to contains element MER22 repetitive element ;, mRNA sequence.
AF412832	Dr.12595	Heat shock factor 2	140427	hsf2	140427	heat shock factor 2		molecular function|DNA binding|IEA|GO:0003677|ZFIN|na//cellular component|nucleus|IEA|GO:0005634|ZFIN|na//biological process|protein folding|IEA|GO:0006457|ZFIN|na//biological process|regulation of transcription, DNA-dependent|IEA|GO:0006355|ZFIN|na//biological process|response to unfolded protein|IEA|GO:0006986|ZFIN|na//molecular function|transcription factor activity|IEA|GO:0003700|ZFIN|na	sp:Q03933	Heat shock factor protein 2 (HSF 2) (Heat shock transcription	PROTGI=462334; PROTID=sp:Q03933; PCT=53.93; ALN=488	pir:B40583	heat shock transcription factor HSF2 - mouse	PROTGI=109950; PROTID=pir:B40583; PCT=54.63; ALN=488	Hs.158195	Heat shock transcription factor 2	Mm.261395	Heat shock factor 2	TC281251 UP|Q7SZW8 (Q7SZW8) SI:zK150H13.1.1 (Heat shock factor 2) (Hsf2 protein), complete	Danio rerio heat shock factor Hsf2 (hsf2) mRNA, complete cds.
BI878979	Dr.33513	Karyopherin (importin) beta 3	368251	kpnb3	368251	karyopherin (importin) beta 3			ref:NP_002262.1	RAN binding protein 5 [Homo sapiens]	PROTGI=4504909; PROTID=ref:NP_002262.1; PCT=86.97; ALN=261	ref:NP_077229.1	RANBP4 [Mus musculus]	PROTGI=13195686; PROTID=ref:NP_077229.1; PCT=23.40; ALN=234	Hs.167496||Hs.513057||Hs.549557	RAN binding protein 6||RAN binding protein 5||Transcribed locus	Mm.125503||Mm.221452	RAN binding protein 6||RAN binding protein 5		fl96b04.x1 Zebrafish adult retina cDNA Danio rerio cDNA clone 4144470 3' similar to contains element MER20 repetitive element ;, mRNA sequence.
BG303462	Dr.1551	Zgc:86791	436956	zgc:86791	322527	dipeptidylpeptidase 3		cellular component|cytoplasm|IEA|GO:0005737|ZFIN|na//molecular function|dipeptidyl-peptidase III activity|IEA|GO:0017039|ZFIN|na//biological process|proteolysis and peptidolysis|IEA|GO:0006508|ZFIN|na	ref:NP_005691.2	dipeptidylpeptidase III isoform 1 [Homo sapiens]	PROTGI=18491024; PROTID=ref:NP_005691.2; PCT=69.78; ALN=726				Hs.502914	Dipeptidylpeptidase 3	Mm.234769	Dipeptidylpeptidase 3		fl56a03.x1 Sugano Kawakami zebrafish DRA Danio rerio cDNA clone 3817636 3', mRNA sequence.
BM184030	Dr.10523	CDNA clone IMAGE:5413509, partial cds							ref:NP_079366.1	ubiquitin specific protease 36 [Homo sapiens]	PROTGI=13435157; PROTID=ref:NP_079366.1; PCT=73.52; ALN=530	ref:NP_034219.1	deubiquitinating enzyme 2 [Mus musculus]	PROTGI=6753692; PROTID=ref:NP_034219.1; PCT=42.66; ALN=351	Hs.464243	Ubiquitin specific protease 36	Mm.232293	Ubiquitin specific protease 36	TC281500 similar to UP|Q6ZPQ7 (Q6ZPQ7) MKIAA1453 protein (Fragment), partial (45%)	fv66h11.x1 Sugano SJD adult male Danio rerio cDNA clone 5413509 3', mRNA sequence.
AW076882	Dr.6582	Cancer susceptibility candidate 3	403025	casc3	403025	cancer susceptibility candidate 3			ref:NP_031385.2	cancer susceptibility candidate 3 [Homo sapiens]	PROTGI=15721939; PROTID=ref:NP_031385.2; PCT=47.55; ALN=746	ref:NP_058079.1	Ser/Arg-related nuclear matrix protein [Mus musculus]	PROTGI=7949115; PROTID=ref:NP_058079.1; PCT=21.95; ALN=513	Hs.350229	Cancer susceptibility candidate 3	Mm.40120	RIKEN cDNA 4121402D02 gene		fj03b01.y1 Zebrafish adult olfactory Danio rerio cDNA 5', mRNA sequence.
AW170898	Dr.37670	Im:7149338	492684	im:7149338	492684	im:7149338			sp:Q15910	Enhancer of zeste homolog 2 (ENX-1) [Gene: EZH2] - Homo sapiens (Human)	PROTGI=3334180; PROTID=sp:Q15910; PCT=98.24; ALN=227	sp:Q61188	Enhancer of zeste homolog 2 (ENX-1) [Gene: Ezh2 or Enx1h] - Mus	PROTGI=3334181; PROTID=sp:Q61188; PCT=97.80; ALN=227	Hs.444082	Enhancer of zeste homolog 2 (Drosophila)	Mm.246688	RIKEN cDNA F830010H11 gene		fi34a08.x1 Sugano Kawakami zebrafish DRA Danio rerio cDNA clone 2639510 3', mRNA sequence.
BM071885	Dr.2396	Transcribed locus																		fu89b11.x1 Gong zebrafish ovary Danio rerio cDNA clone 5377893 3', mRNA sequence.
AI641775	Dr.5097	Zgc:65921	393518	zgc:65921	393518	zgc:65921		biological process|regulation of cell cycle|IEA|GO:0000074|ZFIN|na	sp:Q13200	26S proteasome non-ATPase regulatory subunit 2 (26S proteasome	PROTGI=6174930; PROTID=sp:Q13200; PCT=91.05; ALN=878				Hs.518464	Proteasome (prosome, macropain) 26S subunit, non-ATPase, 2	Mm.243234||Mm.325138	Proteasome (prosome, macropain) 26S subunit, non-ATPase, 2||Transcribed locus, moderately similar to XP_213571.2 similar to proteasome 26S non-ATPase subunit 2 [Rattus norvegicus]	TC292015 homologue to UP|PSD2_HUMAN (Q13200) 26S proteasome non-ATPase regulatory subunit 2 (26S proteasome regulatory subunit S2) (26S proteasome subunit p97) (Tumor necrosis factor type 1 receptor associated protein 2) (55.11 protein), partial (96%)	fc23h05.x1 Zebrafish WashU MPIMG EST Danio rerio cDNA clone IMAGE:3722265 3' similar to TR:Q13041 Q13041 P67. ;contains element PTR5 PTR5 repetitive element ;, mRNA sequence.
BI877866	Dr.5512	Ubiquitin-conjugating enzyme E2N	406807	ube2n	406807	ubiquitin-conjugating enzyme E2N	LG18	molecular function|ligase activity|IEA|GO:0016874|ZFIN|na//biological process|protein modification|IEA|GO:0006464|ZFIN|na//molecular function|ubiquitin conjugating enzyme activity|IEA|GO:0004840|ZFIN|na//biological process|ubiquitin cycle|IEA|GO:0006512|ZFIN|na	pdb:1J7D		PROTGI=15825811; PROTID=pdb:1J7D; PCT=98.03; ALN=152	ref:NP_542127.1	ubiquitin-conjugating enzyme E2N [Mus musculus]	PROTGI=18017605; PROTID=ref:NP_542127.1; PCT=98.03; ALN=152	Hs.512569||Hs.524630	Ubiquitin-conjugating enzyme E2N-like||Ubiquitin-conjugating enzyme E2N (UBC13 homolog, yeast)	Mm.328240||Mm.371667	Similar to ubiquitin-conjugating enzyme E2N||Ubiquitin-conjugating enzyme E2N	TC279631 GB|AAH44461.1|27882519|BC044461 zgc:55726 {Danio rerio;} , complete	fl67c10.x1 Sugano Kawakami zebrafish DRA Danio rerio cDNA clone 3818875 3', mRNA sequence.
BE201533	Dr.24162	Transcribed locus																		fk94d01.x1 Zebrafish Research Genetics C32 fin Danio rerio cDNA 3', mRNA sequence.
AW154620	Dr.29169	Wu:fi30c07	334078	wu:fi30c07	334078	wu:fi30c07	LG13		pir:PC6010	RNA helicase Gu - human (fragment)	PROTGI=2135315; PROTID=pir:PC6010; PCT=80.56; ALN=252	sp:Q9JIK5	Nucleolar RNA helicase II (Nucleolar RNA helicase Gu) (RH II/Gu) (DEAD-	PROTGI=13959325; PROTID=sp:Q9JIK5; PCT=78.97; ALN=252	Hs.522984	DEAD (Asp-Glu-Ala-Asp) box polypeptide 50	Mm.114116	DEAD (Asp-Glu-Ala-Asp) box polypeptide 50	TC290373 similar to GB|AAF61690.1|7385089|AF220365 nucleolar RNA helicase II/Gu {Mus musculus;} , partial (66%)	fi30c07.x1 Sugano Kawakami zebrafish DRA Danio rerio cDNA clone 2639148 3' similar to TR:Q13436 Q13436 NUCLEOLAR RNA HELICASE GU ;, mRNA sequence.
AI626587	Dr.377	Primase polypeptide 1	30440	prim1	30440	primase polypeptide 1	LG23	molecular function|DNA primase activity|IEA|GO:0003896|ZFIN|na//biological process|DNA replication|IEA|GO:0006260|ZFIN|na//biological process|DNA replication, synthesis of RNA primer|IEA|GO:0006269|ZFIN|na//molecular function|DNA-directed RNA polymerase activity|IEA|GO:0003899|ZFIN|na//cellular component|alpha DNA polymerase:primase complex|IEA|GO:0005658|ZFIN|na//molecular function|transferase a…	sp:P49642	DNA primase small subunit (EC 2.7.7.-) (DNA primase 49 kDa subunit)	PROTGI=1346792; PROTID=sp:P49642; PCT=67.54; ALN=420	ref:NP_032947.1	DNA primase small subunit, 49kDa [Mus musculus]	PROTGI=6679459; PROTID=ref:NP_032947.1; PCT=66.51; ALN=420	Hs.534339	Primase, polypeptide 1, 49kDa	Mm.2903	DNA primase, p49 subunit	AI626587 homologue to GB|AAH47856.1| primase polypeptide 1 {Danio rerio;}, partial (25%)
BE605606	Dr.2866	Zgc:64104	406414	zgc:64104	406414	zgc:64104	LG20								Hs.431367||Hs.544312	Chromosome 6 open reading frame 55||Transcribed locus, weakly similar to XP_518771.1 similar to chromosome 6 open reading frame 55; My012 protein [Pan troglodytes]	Mm.227983	RIKEN cDNA 1110059P08 gene	TC280221 GB|AAH53254.1|31419278|BC053254 zgc:64104 {Danio rerio;} , complete	fl13e09.x1 Zebrafish Research Genetics C32 fin Danio rerio cDNA 3', mRNA sequence.
AI558322	Dr.3039	Wu:fb49c02	322081	wu:fb49c02	322081	wu:fb49c02	LG8													fb78g01.x1 Zebrafish WashU MPIMG EST Danio rerio cDNA clone IMAGE:3718032 3', mRNA sequence.
AW466488	Dr.12526	Zgc:92484	436657	zgc:92484	436657	zgc:92484			sp:Q9P2I0	Cleavage and polyadenylation specificity factor, 100 kDa subunit (CPSF	PROTGI=18203334; PROTID=sp:Q9P2I0; PCT=82.96; ALN=587	sp:O35218	Cleavage and polyadenylation specificity factor, 100 kDa subunit (CPSF	PROTGI=18202027; PROTID=sp:O35218; PCT=85.44; ALN=790	Hs.435675	Cleavage and polyadenylation specific factor 2, 100kDa	Mm.716	Cleavage and polyadenylation specific factor 2	TC270997 zgc:92484 [Danio rerio]	fi60h10.x1 Sugano Kawakami zebrafish DRA Danio rerio cDNA clone 2642083 3' similar to TR:O35218 O35218 CLEAVAGE AND POLYADENYLATION SPECIFICITY FACTOR. ;, mRNA sequence.
BG303764	Dr.30227	Transcribed locus																		fl35w05.x1 Sugano Kawakami zebrafish DRA Danio rerio cDNA clone 3815989 3', mRNA sequence.
AI878755	Dr.33683	Wu:fc66a02	325304	wu:fc66a02	325304	wu:fc66a02	LG11		pir:S07631	histone H2A.X - human	PROTGI=106266; PROTID=pir:S07631; PCT=97.40; ALN=77	sp:P27661	Histone H2A.X [Gene: H2afx or H2A.X or Hist5-2ax] - Mus musculus	PROTGI=121993; PROTID=sp:P27661; PCT=97.40; ALN=77					TC289756 Danio rerio, clone IMAGE:5612116, mRNA	fc66a02.x1 Zebrafish WashU MPIMG EST Danio rerio cDNA clone IMAGE:3726314 3', mRNA sequence.
AW019444	Dr.4386	Wu:fe11f09	326736	wu:fe11f09	326736	wu:fe11f09	LG15													fe11f09.x1 Zebrafish WashU MPIMG EST Danio rerio cDNA clone IMAGE:3738569 3', mRNA sequence.
BI673573	Dr.4288	Zgc:85667	406467	zgc:85667	406467	zgc:85667		molecular function|ATP binding|IEA|GO:0005524|ZFIN|na//molecular function|ATPase activity, coupled to transmembrane movement of substances|IEA|GO:0042626|ZFIN|na//cellular component|membrane|IEA|GO:0016020|ZFIN|na//molecular function|nucleotide binding|IEA|GO:0000166|ZFIN|na//biological process|transport|IEA|GO:0006810|ZFIN|na	ref:NP_001081.1	ATP-binding cassette, sub-family F, member 1 [Homo sapiens]	PROTGI=10947135; PROTID=ref:NP_001081.1; PCT=67.12; ALN=878	sp:P09405	Nucleolin (Protein C23) [Gene: Ncl or Nuc] - Mus musculus (Mouse)	PROTGI=128843; PROTID=sp:P09405; PCT=26.21; ALN=369	Hs.9573	ATP-binding cassette, sub-family F (GCN20), member 1	Mm.329022	ATP-binding cassette, sub-family F (GCN20), member 1	TC269024 UP|Q6NV15 (Q6NV15) Zgc:85667, complete	ft44f11.x1 Gong zebrafish ovary Danio rerio cDNA clone 5153445 3', mRNA sequence.
BI890375																			TC279505 UP|Q7ZUW4 (Q7ZUW4) ADP-ribosylation factor 5, complete	ZF637-2-002130 Zebrafish shield stage whole embryo cDNA library MPMGp637 Danio rerio cDNA clone MPMGp637_7C2;MPMGp637C027 5', mRNA sequence.
AW232692	Dr.27813	Transcribed locus																		fj24e07.x1 Zebrafish adult olfactory Danio rerio cDNA 3' similar to contains Alu repetitive element;, mRNA sequence.
AW165251	Dr.26722	Transcribed locus							pir:T43492	hypothetical protein DKFZp434A219.1 - human (fragment)	PROTGI=11359898; PROTID=pir:T43492; PCT=71; ALN=53	sp:Q9WTZ2	Membrane-bound transcription factor site-1 protease precursor (EC	PROTGI=17369836; PROTID=sp:Q9WTZ2; PCT=66; ALN=53					TC292986 UP|Q6X1U1 (Q6X1U1) Site-1 protease, complete	fe06e05.x1 Zebrafish WashU MPIMG EST Danio rerio cDNA clone IMAGE:3738080 3' similar to TR:Q14703 Q14703 KIAA0091 PROTEIN. ;, mRNA sequence.
AI793498	Dr.33761	Wu:fc48h07	324940	wu:fc48h07	324940	wu:fc48h07	LG18		sp:P49588	Alanyl-tRNA synthetase (EC 6.1.1.7) (Alanine--tRNA ligase) (AlaRS)	PROTGI=1351144; PROTID=sp:P49588; PCT=74.01; ALN=227				Hs.315137	Alanyl-tRNA synthetase	Mm.24174	Alanyl-tRNA synthetase	TC290058 similar to UP|SYA_MOUSE (Q8BGQ7) Alanyl-tRNA synthetase (Alanine--tRNA ligase) (AlaRS) , complete	fc48h07.x1 Zebrafish WashU MPIMG EST Danio rerio cDNA clone IMAGE:3724669 3' similar to SW:SYA_HUMAN P49588 ALANYL-TRNA SYNTHETASE ;, mRNA sequence.
BI879231	Dr.15061	Peter pan homolog (Drosophila)	317739	ppan	317739	peter pan homolog (Drosophila)			ref:NP_064615.1	peter pan homolog [Homo sapiens]	PROTGI=9910566; PROTID=ref:NP_064615.1; PCT=58.46; ALN=448				Hs.14468	Peter pan homolog (Drosophila)	Mm.2930	Peter pan homolog (Drosophila)	TC270539 UP|Q7ZVK7 (Q7ZVK7) Peter pan homolog, complete	fl70e07.x1 Sugano Kawakami zebrafish DRA Danio rerio cDNA clone 3819348 3', mRNA sequence.
BE605436	Dr.12443	Zgc:92345	436722	zgc:92345	436722	zgc:92345			ref:NP_057146.1	CGI-128 protein [Homo sapiens]	PROTGI=7706343; PROTID=ref:NP_057146.1; PCT=84.52; ALN=155	ref:NP_080911.1	RIKEN cDNA 5730536A07 [Mus musculus]	PROTGI=13386128; PROTID=ref:NP_080911.1; PCT=54.24; ALN=115	Hs.9825	CGI-128 protein	Mm.279	RIKEN cDNA 1110019N10 gene	TC280488 zgc:92345 [Danio rerio]	fl09f08.x1 Zebrafish Research Genetics C32 fin Danio rerio cDNA 3', mRNA sequence.
BI867099	Dr.13613	Zgc:64042	393609	zgc:64042	393609	zgc:64042		molecular function|ATP binding|IEA|GO:0005524|ZFIN|na//molecular function|motor activity|IEA|GO:0003774|ZFIN|na//cellular component|myosin|IEA|GO:0016459|ZFIN|na	pir:S53601	myosin-IC [similarity] - human	PROTGI=2135782; PROTID=pir:S53601; PCT=75.09; ALN=1096	pir:A59300	myosin-If - mouse	PROTGI=11276965; PROTID=pir:A59300; PCT=70.50; ALN=1096	Hs.370392||Hs.408451	Myosin IE||Myosin IF	Mm.42019||Mm.249311	Myosin IF||Myosin IE	TC282188 similar to UP|Q7ZWQ4 (Q7ZWQ4) Myo1e-prov protein, partial (94%)	ft61b08.x1 Gong zebrafish ovary Danio rerio cDNA clone 5157830 3', mRNA sequence.
D38454	Dr.20916	Islet3	30151	isl3	30151	islet3	LG7	molecular function|DNA binding|IEA|GO:0003677|ZFIN|na//biological process|development|IEA|GO:0007275|ZFIN|na//cellular component|nucleus|IEA|GO:0005634|ZFIN|na//biological process|regulation of transcription, DNA-dependent|IEA|GO:0006355|ZFIN|na//molecular function|transcription factor activity|IEA|GO:0003700|ZFIN|na//molecular function|zinc ion binding|IEA|GO:0008270|ZFIN|na	sp:P20663		PROTGI=124927; PROTID=sp:P20663; PCT=74.86; ALN=347	ref:NP_081673.1	insulin related protein 2 (islet 2) [Mus musculus]	PROTGI=13386228; PROTID=ref:NP_081673.1; PCT=84.17; ALN=358	Hs.444677	ISL2 transcription factor, LIM/homeodomain, (islet-2)	Mm.273996	Insulin related protein 2 (islet 2)	TC282781 UP|ISL3_BRARE (P53407) Insulin gene enhancer protein ISL-3 (Islet-3), complete	Zebrafish mRNA for zfIsl-3 (insulin gene enhancer binding protein homolog), complete cds.
AA495420	Dr.11588	Sideroflexin 2	334757	sfxn2	334757	sideroflexin 2	LG12	biological process|cation transport|IEA|GO:0006812|ZFIN|na//molecular function|cation transporter activity|IEA|GO:0008324|ZFIN|na//cellular component|membrane|IEA|GO:0016020|ZFIN|na				ref:NP_081600.1	sideroflexin 1 [Mus musculus]	PROTGI=15147224; PROTID=ref:NP_081600.1; PCT=57.50; ALN=320	Hs.44070	Sideroflexin 2	Mm.296837	Sideroflexin 2	TC282231 similar to UP|Q7T0N0 (Q7T0N0) MGC69144 protein, partial (98%)	fa03a09.s1 Zebrafish ICRFzfls Danio rerio cDNA clone 1I6 3' similar to contains element MER8 repetitive element ;, mRNA sequence.
AI721468	Dr.7431	Transcribed locus																		fc28a10.x1 Zebrafish WashU MPIMG EST Danio rerio cDNA clone IMAGE:3722682 3', mRNA sequence.
BM023680	Dr.26724	Zinc finger RNA binding protein	321659	zfr	321659	zinc finger RNA binding protein	LG5	molecular function|nucleic acid binding|IEA|GO:0003676|ZFIN|na//cellular component|nucleus|IEA|GO:0005634|ZFIN|na//molecular function|zinc ion binding|IEA|GO:0008270|ZFIN|na	pir:B54857	transcription factor NF-AT 90K chain - human	PROTGI=1082856; PROTID=pir:B54857; PCT=48.68; ALN=325	ref:NP_035897.1	zinc finger RNA binding protein [Mus musculus]	PROTGI=7106453; PROTID=ref:NP_035897.1; PCT=79.04; ALN=1052	Hs.435231	Zinc finger RNA binding protein	Mm.273496	Zinc finger RNA binding protein	TC292602 UP|Q6PCR6 (Q6PCR6) Zfr protein, complete	fu66h04.x1 zebrafish adult brain Danio rerio cDNA clone 5334750 3', mRNA sequence.
AW165130	Dr.22496	Zgc:73124	393695	zgc:73124	393695	zgc:73124			ref:NP_060560.1	hypothetical protein FLJ10420 [Homo sapiens]	PROTGI=8922416; PROTID=ref:NP_060560.1; PCT=59.11; ALN=258	ref:NP_079659.1	adaptin-ear-binding coat-associated protein 2 [Mus musculus]	PROTGI=13384758; PROTID=ref:NP_079659.1; PCT=58.67; ALN=258	Hs.527839	Adaptin-ear-binding coat-associated protein 1	Mm.288114	RIKEN cDNA 1200016B17 gene		fe02b11.x1 Zebrafish WashU MPIMG EST Danio rerio cDNA clone IMAGE:3737661 3', mRNA sequence.
BI474299	Dr.13385	Transcribed locus																		fp56g11.x3 zebrafish gridded kidney Danio rerio cDNA clone 4760661 3', mRNA sequence.
BM187315																				fw15d07.y1 SJD adult pectoral fin Danio rerio cDNA clone 5546557 5' similar to TR:Q9YGS2 Q9YGS2 REVERSE TRANSCRIPTASE-LIKE PROTEIN. ;, mRNA sequence.
AW174857	Dr.7318	Proteasome (prosome, macropain) 26S subunit, ATPase 2	393941	psmc2	393941	proteasome (prosome, macropain) 26S subunit, ATPase 2		molecular function|ATP binding|IEA|GO:0005524|ZFIN|na//cellular component|cytoplasm|IEA|GO:0005737|ZFIN|na//cellular component|cytosol|IEA|GO:0005829|ZFIN|na//molecular function|hydrolase activity|IEA|GO:0016787|ZFIN|na//molecular function|nucleotide binding|IEA|GO:0000166|ZFIN|na//cellular component|nucleus|IEA|GO:0005634|ZFIN|na//biological process|protein catabolism|IEA|GO:0030163|ZFIN|na	pir:S24353	proteasome 26S subunit MSS1 - human	PROTGI=107102; PROTID=pir:S24353; PCT=98.85; ALN=433	pir:S39349	MSS1 protein homolog - mouse	PROTGI=543291; PROTID=pir:S39349; PCT=97.00; ALN=433	Hs.437366	Proteasome (prosome, macropain) 26S subunit, ATPase, 2	Mm.2462	Proteasome (prosome, macropain) 26S subunit, ATPase 2	TC279788 GB|AAH05462.1|13529470|BC005462 Psmc2 protein {Mus musculus;} , complete	fe06e02.y1 Zebrafish WashU MPIMG EST Danio rerio cDNA clone IMAGE:3738074 5' similar to gb:D11094 MSS1 PROTEIN (HUMAN);, mRNA sequence.
AB055664	Dr.30463	D32 mRNA, 3'UTR, partial sequence																	TC278228 Danio rerio D32 mRNA, 3'UTR, partial sequence	Danio rerio D32 mRNA, 3'UTR, partial sequence.
BI318628	Dr.15759	Zgc:92784	436821	zgc:92784	436821	zgc:92784		molecular function|DNA binding|IEA|GO:0003677|ZFIN|na//cellular component|nucleus|IEA|GO:0005634|ZFIN|na//biological process|regulation of transcription|IEA|GO:0045449|ZFIN|na//molecular function|transcription factor activity|IEA|GO:0003700|ZFIN|na	pir:JC4540	transcription initiation factor IID p30 beta chain - human	PROTGI=2136309; PROTID=pir:JC4540; PCT=67.20; ALN=186				Hs.112444	TAF11 RNA polymerase II, TATA box binding protein (TBP)-associated factor, 28kDa	Mm.267998	TAF11 RNA polymerase II, TATA box binding protein (TBP)-associated factor	TC270333 homologue to UP|TAFB_HUMAN (Q15544) Transcription initiation factor TFIID subunit 11 (Transcription initiation factor TFIID 28 kDa subunit) (TAF(II)28) (TAFII-28) (TAFII28) (TFIID subunit p30-beta), partial (17%)	fp73d05.y1 Zebrafish adult retina cDNA Danio rerio cDNA clone 4787744 5' similar to SW:T2D9_HUMAN Q15544 TRANSCRIPTION INITIATION FACTOR TFIID 28 KD SUBUNIT ;, mRNA sequence.
BM103861	Dr.30226	Zgc:56107	393988	zgc:56107	393988	zgc:56107		biological process|cell adhesion|IEA|GO:0007155|ZFIN|na//molecular function|cysteine-type endopeptidase activity|IEA|GO:0004197|ZFIN|na//cellular component|integral to membrane|IEA|GO:0016021|ZFIN|na//biological process|proteolysis and peptidolysis|IEA|GO:0006508|ZFIN|na	pir:I52703	42K membrane glycoprotein - human	PROTGI=2134668; PROTID=pir:I52703; PCT=88.95; ALN=172				Hs.90107||Hs.540325	Adhesion regulating molecule 1||Transcribed locus, moderately similar to XP_484022.1 RIKEN cDNA 4930404A10 gene [Mus musculus]	Mm.282084	Adhesion regulating molecule 1	TC294388 similar to UP|Q9PVQ2 (Q9PVQ2) Oocyte membrane protein, partial (74%)	fv39h03.x1 Sugano SJD adult male Danio rerio cDNA clone 5411164 3' similar to SW:G100_HUMAN Q16186 110 KD CELL MEMBRANE GLYCOPROTEIN. ;, mRNA sequence.
U18312	Dr.356	GATA-binding protein 2	30480	gata2	30480	GATA-binding protein 2	LG11	cellular component|nucleus|IEA|GO:0005634|ZFIN|na//biological process|regulation of transcription, DNA-dependent|IEA|GO:0006355|ZFIN|na//molecular function|transcription factor activity|IEA|GO:0003700|ZFIN|na	pir:A40815	transcription factor GATA-2 (version 1) - human	PROTGI=88882; PROTID=pir:A40815; PCT=70.65; ALN=446	pir:B39794	transcription factor GATA-3 - mouse	PROTGI=109859; PROTID=pir:B39794; PCT=61.90; ALN=445	Hs.367725	GATA binding protein 2	Mm.272747	GATA binding protein 2	TC295343 UP|Q7T3G1 (Q7T3G1) GATA-binding protein 2, complete	Danio rerio zg2 mRNA, partial cds.
BI672045	Dr.14379	Transcribed locus, weakly similar to NP_872307.2 hypothetical protein MGC61716 [Homo sapiens]													Hs.159556	Hypothetical protein MGC61716	Mm.52809	RIKEN cDNA 4933412H03 gene	TC295154 weakly similar to GB|AAH50494.1|29792205|BC050494 zgc:56062 {Danio rerio;} , partial (3%)	ft33d08.x1 Gong zebrafish testis Danio rerio cDNA clone 5152550 3' similar to TR:Q9VQB5 Q9VQB5 CG15390 PROTEIN. ;contains element MIR repetitive element ;, mRNA sequence.
AI943149	Dr.21947	Transcribed locus																		fc85b11.x1 Zebrafish WashU MPIMG EST Danio rerio cDNA clone IMAGE:3728157 3', mRNA sequence.
BG303312	Dr.30129	Wu:fb60b03	322404	wu:fb60b03	322404	wu:fb60b03	LG15		sp:Q9NZM5	Glioma tumor suppressor candidate region gene 2 protein (p60) [Gene:	PROTGI=18203331; PROTID=sp:Q9NZM5; PCT=54.15; ALN=244				Hs.421907||Hs.547436	Glioma tumor suppressor candidate region gene 2||Transcribed locus	Mm.277634||Mm.302470	Glioma tumor suppressor candidate region gene 2||Transcribed locus, strongly similar to NP_598592.1 glioma tumor suppressor candidate region gene 2 [Mus musculus]	TC279380 similar to GB|CAB94786.1|8574093|IR1902571 GLTSCR2, glioma tumor suppressor candidate region protein 2 (AF182076_1) {Homo sapiens;} , partial (37%)	fl51c10.x1 Sugano Kawakami zebrafish DRA Danio rerio cDNA clone 3817339 3' similar to TR:Q9UFI2 Q9UFI2 HYPOTHETICAL 28.7 KD PROTEIN ;, mRNA sequence.
BI704293	Dr.28193	Wu:fe02c10	326665	wu:fe02c10	326665	wu:fe02c10	LG2		sp:Q08211	ATP-dependent RNA helicase A (Nuclear DNA helicase II) (NDH II) (DEAH-	PROTGI=3915658; PROTID=sp:Q08211; PCT=76.40; ALN=1261	sp:O70133	ATP-dependent RNA helicase A (Nuclear DNA helicase II) (NDH II) (DEAH-	PROTGI=3913434; PROTID=sp:O70133; PCT=74.89; ALN=1270					TC279019 Danio rerio cDNA clone IMAGE:3819779	zfshTARAMA000123 Zebrafish shield stage whole embryo cDNA library MPMGp637 Danio rerio cDNA clone MPMGp637N205 5', mRNA sequence.
AA495267	Dr.4035	Transcribed locus																		fa02c08.s1 Zebrafish ICRFzfls Danio rerio cDNA clone 3G1 3', mRNA sequence.
BI878085	Dr.12675	Ubiquitin specific protease 14 (tRNA-guanine transglycosylase)	335736	usp14	335736	ubiquitin specific protease 14 (tRNA-guanine transglycosylase)	LG2	molecular function|cysteine-type endopeptidase activity|IEA|GO:0004197|ZFIN|na//molecular function|peptidase activity|IEA|GO:0008233|ZFIN|na//molecular function|ubiquitin thiolesterase activity|IEA|GO:0004221|ZFIN|na//biological process|ubiquitin-dependent protein catabolism|IEA|GO:0006511|ZFIN|na	sp:P54578	Ubiquitin carboxyl-terminal hydrolase 14 (EC 3.1.2.15) (Ubiquitin	PROTGI=1729927; PROTID=sp:P54578; PCT=82.24; ALN=489				Hs.464416	Ubiquitin specific protease 14 (tRNA-guanine transglycosylase)	Mm.329277	Ubiquitin specific protease 14		fl72d08.x1 Sugano Kawakami zebrafish DRA Danio rerio cDNA clone 3819326 3' similar to SW:TGT_HUMAN P54578 QUEUINE TRNA-RIBOSYLTRANSFERASE ;, mRNA sequence.
AW154707	Dr.390	Carnitine deficiency-associated gene expressed in ventricle 3	334102	cdv3	334102	carnitine deficiency-associated gene expressed in ventricle 3	LG24		ref:NP_060018.1	hypothetical protein H41 [Homo sapiens]	PROTGI=8923710; PROTID=ref:NP_060018.1; PCT=51.41; ALN=224				Hs.518265	Hypothetical protein H41	Mm.191407||Mm.261025	Similar to Cdv3 protein||Carnitine deficiency-associated gene expressed in ventricle 3		fi31e11.x1 Sugano Kawakami zebrafish DRA Danio rerio cDNA clone 2639276 3', mRNA sequence.
AI444184	Dr.29111	Wu:fk32f06	336949	wu:fk32f06	336949	wu:fk32f06	LG7		ref:NP_003363.1	von Hippel-Lindau binding protein 1 [Homo sapiens]	PROTGI=4507873; PROTID=ref:NP_003363.1; PCT=80.54; ALN=185				Hs.436803	Von Hippel-Lindau binding protein 1	Mm.8294	Von Hippel-Lindau binding protein 1	TC280096 similar to UP|Q7SYV4 (Q7SYV4) Vbp1-prov protein, partial (94%)	fb44e09.y1 Zebrafish WashU MPIMG EST Danio rerio cDNA clone IMAGE:3714760 5', mRNA sequence.
BG727421	Dr.31416	Zgc:64138	406403	zgc:64138	406403	zgc:64138	LG5		ref:NP_075526.1	ankyrin repeat, family A (RFXANK-like), 2 [Homo sapiens]	PROTGI=12746412; PROTID=ref:NP_075526.1; PCT=80.54; ALN=298	ref:NP_075961.1	ankyrin repeat, family A (RFXANK-like), 2 [Mus musculus]	PROTGI=12963689; PROTID=ref:NP_075961.1; PCT=80.34; ALN=292	Hs.239154	Ankyrin repeat, family A (RFXANK-like), 2	Mm.209642	Ankyrin repeat, family A (RFXANK-like), 2		fo74d12.x1 zebrafish gridded kidney Danio rerio cDNA clone 4725934 3', mRNA sequence.
BI980148	Dr.13813	Transcribed locus, moderately similar to NP_115644.1 zinc and ring finger 1 [Homo sapiens]							ref:NP_115644.1	zinc and ring finger protein 1 [Homo sapiens]	PROTGI=14150005; PROTID=ref:NP_115644.1; PCT=63.30; ALN=107	ref:NP_291082.1	ring finger 111 [Mus musculus]	PROTGI=15809022; PROTID=ref:NP_291082.1; PCT=40.32; ALN=58	Hs.487869||Hs.547137	Zinc and ring finger 2||Homo sapiens, clone IMAGE:5750141, mRNA	Mm.286149	DNA segment, Chr 6, ERATO Doi 365, expressed	TC271432 similar to UP|Q8NEX1 (Q8NEX1) Ells2 (Fragment), partial (48%)	ft80f10.x1 Gong zebrafish ovary Danio rerio cDNA clone 5159587 3' similar to TR:Q9UDN7 Q9UDN7 WUGSC:H_GS066B06.1 PROTEIN ;, mRNA sequence.
BG305930	Dr.19	Si:xx-bac7cse.2	368477	si:xx-bac7cse.2	368477	si:xx-bac7cse.2														fm14d11.x1 Zebrafish adult retina cDNA Danio rerio cDNA clone 4146117 3', mRNA sequence.
BE016419	Dr.2619	RNA binding motif protein, X-linked	321860	rbmx	321860	RNA binding motif protein, X-linked	LG14	molecular function|nucleic acid binding|IEA|GO:0003676|ZFIN|na	ref:NP_002130.1	RNA binding motif protein, X chromosome [Homo sapiens]	PROTGI=4504451; PROTID=ref:NP_002130.1; PCT=72.46; ALN=379	ref:NP_035382.1	RNA binding motif protein, X chromosome [Mus musculus]	PROTGI=6755296; PROTID=ref:NP_035382.1; PCT=72.46; ALN=379	Hs.121605	Testes-specific heterogenous nuclear ribonucleoprotein G-T	Mm.128134	Similar to kynurenine aminotransferase III		fk70g06.x1 Zebrafish Research Genetics C32 fin Danio rerio cDNA 3', mRNA sequence.
BI325955																				fp83b05.y3 Zebrafish adult retina cDNA Danio rerio cDNA clone 4788440 5', mRNA sequence.
AW282142	Dr.7466	Zgc:64135	406404	zgc:64135	406404	zgc:64135		molecular function|ATP binding|IEA|GO:0005524|ZFIN|na//molecular function|adenylate kinase activity|IEA|GO:0004017|ZFIN|na//molecular function|kinase activity|IEA|GO:0016301|ZFIN|na//molecular function|phosphotransferase activity, phosphate group as acceptor|IEA|GO:0016776|ZFIN|na//molecular function|transferase activity|IEA|GO:0016740|ZFIN|na	pir:KIHUA3	nucleoside-triphosphate-adenylate kinase (EC 2.7.4.10) 3 - human	PROTGI=1070480; PROTID=pir:KIHUA3; PCT=60.48; ALN=210	sp:Q9WUR9	Adenylate kinase isoenzyme 4, mitochondrial (EC 2.7.4.3) (ATP-AMP	PROTGI=6707708; PROTID=sp:Q9WUR9; PCT=58.57; ALN=210	Hs.493362	Adenylate kinase 3 like 1	Mm.196067	Adenylate kinase 3 alpha-like 1	TC292182 GB|AAH53273.1|31418954|BC053273 zgc:64135 {Danio rerio;} , complete	fj62h01.x1 zebrafish adult brain Danio rerio cDNA 3', mRNA sequence.
AA497205	Dr.133	Wu:fa02g08	334750	wu:fa02g08	334750	wu:fa02g08	LG8													fa02g08.s1 Zebrafish ICRFzfls Danio rerio cDNA clone 3I1 3', mRNA sequence.
BG985522	Dr.34358	Id:ibd1340	338307	id:ibd1340	338307	id:ibd1340			pir:A49618	probable ataxia-telangiectasia group D protein - human	PROTGI=1082717; PROTID=pir:A49618; PCT=29.78; ALN=178	sp:Q61510	Zinc finger protein 147 (Tripartite motif protein 25) (Estrogen	PROTGI=12585549; PROTID=sp:Q61510; PCT=22.04; ALN=244	Hs.164324||Hs.462303	Similar to tripartite motif-containing 16; estrogen-responsive B box protein||Tripartite motif-containing 16	Mm.117087	Tripartite motif protein 16	TC281524 weakly similar to UP|Q8QGA8 (Q8QGA8) VHSV-induced protein, partial (51%)	1340t3 NICHD Zebrafish normalized I Danio rerio cDNA clone 1340, mRNA sequence.
AI793839	Dr.8506	Transcription factor AP-2 alpha	140618	tfap2a	140618	transcription factor AP-2 alpha	LG24	biological process|hindbrain development|IMP|GO:0030902|ZFIN|na//biological process|iridophore differentiation|IMP|GO:0050935|ZFIN|na//biological process|melanocyte differentiation|IMP|GO:0030318|ZFIN|na//biological process|neuron differentiation|IMP|GO:0030182|ZFIN|na//cellular component|nucleus|IEA|GO:0005634|ZFIN|na//biological process|peripheral nervous system development|IMP|GO:0007422|ZFIN|…	sp:P05549	Transcription factor AP-2 alpha (AP2-alpha) (Activating enhancer-	PROTGI=135302; PROTID=sp:P05549; PCT=85.84; ALN=431	sp:P34056	Transcription factor AP-2 alpha (AP2-alpha) (Activating enhancer-	PROTGI=1168465; PROTID=sp:P34056; PCT=86.30; ALN=431	Hs.33102	Transcription factor AP-2 beta (activating enhancer binding protein 2 beta)	Mm.137021	Transcription factor AP-2 beta	TC269288 UP|Q8UVE6 (Q8UVE6) Transcription factor AP2 alpha 1, complete	fc54h10.x1 Zebrafish WashU MPIMG EST Danio rerio cDNA clone IMAGE:3725251 3', mRNA sequence.
BI670852	Dr.12465	Similar to proteasome (prosome, macropain) subunit, alpha type 2	403015	Psma2	403015	similar to proteasome (prosome, macropain) subunit, alpha type 2			sp:P25787	Proteasome subunit alpha type 2 (EC 3.4.25.1) (Proteasome component	PROTGI=130850; PROTID=sp:P25787; PCT=94.85; ALN=233	sp:P49722	Proteasome subunit alpha type 2 (EC 3.4.25.1) (Proteasome component	PROTGI=1709759; PROTID=sp:P49722; PCT=93.99; ALN=233	Hs.333786||Hs.380798	Proteasome (prosome, macropain) subunit, alpha type, 2||Transcribed locus, weakly similar to NP_002778.1 proteasome (prosome, macropain) subunit, alpha type, 2 [Homo sapiens]	Mm.252255||Mm.342871	Proteasome (prosome, macropain) subunit, alpha type 2||Similar to Proteasome subunit alpha type 2 (Proteasome component C3) (Macropain subunit C3) (Multicatalytic endopeptidase complex subunit C3)	TC269275 UP|Q6PBY5 (Q6PBY5) Psma2 protein (Fragment), complete	fp57c07.x1 Zebrafish adult retina cDNA Danio rerio cDNA clone 4786164 3' similar to SW:PRC3_CARAU O73672 PROTEASOME COMPONENT C3 ;, mRNA sequence.
AI331812	Dr.1152	Transcribed locus																		fb01h07.x1 zebrafish fin day3 regeneration Danio rerio cDNA 3', mRNA sequence.
AI477017	Dr.1961	Ribosomal protein L7-like 1	322251	rpl7l1	322251	ribosomal protein L7-like 1	LG20	cellular component|intracellular|IEA|GO:0005622|ZFIN|na//cellular component|large ribosomal subunit|IEA|GO:0015934|ZFIN|na//biological process|protein biosynthesis|IEA|GO:0006412|ZFIN|na//cellular component|ribonucleoprotein complex|IEA|GO:0030529|ZFIN|na//cellular component|ribosome|IEA|GO:0005840|ZFIN|na//molecular function|structural constituent of ribosome|IEA|GO:0003735|ZFIN|na//molecular fu…	sp:P18124	60S ribosomal protein L7 [Gene: RPL7] - Homo sapiens (Human)	PROTGI=133021; PROTID=sp:P18124; PCT=49.79; ALN=241	sp:P14148	60S ribosomal protein L7 [Gene: Rpl7] - Mus musculus (Mouse)	PROTGI=1350769; PROTID=sp:P14148; PCT=49.38; ALN=241	Hs.520133	Hypothetical protein LOC220906	Mm.160606||Mm.218533||Mm.317876	RIKEN cDNA 1700084J12 gene||Ribosomal protein L7-like 1||Similar to RIKEN cDNA 1500016H10	TC291776 weakly similar to UP|Q6PEK3 (Q6PEK3) Ribosomal protein L7-like 1, partial (81%)	fb54e11.x1 Zebrafish WashU MPIMG EST Danio rerio cDNA clone IMAGE:3715724 3' similar to SW:RL7_HUMAN P18124 60S RIBOSOMAL PROTEIN L7. [1] ;, mRNA sequence.
BI890858	Dr.36326	CDNA clone MGC:92121 IMAGE:7048614, complete cds			493607	zgc:92121			pir:G01210	guanine nucleotide regulatory protein - human	PROTGI=7512477; PROTID=pir:G01210; PCT=86.34; ALN=161	ref:NP_062645.1	neuroepithelial cell transforming gene 1 [Mus musculus]	PROTGI=9790117; PROTID=ref:NP_062645.1; PCT=87.58; ALN=161	Hs.25155	Neuroepithelial cell transforming gene 1	Mm.22261	Neuroepithelial cell transforming gene 1		ZF637-3-000113 Zebrafish shield stage whole embryo cDNA library MPMGp637 Danio rerio cDNA clone MPMGp637_24D14;MPMGp637D1424 5', mRNA sequence.
BI476025	Dr.15916	Transcribed locus, moderately similar to XP_213841.1 similar to RIKEN cDNA 1110002H14 [Rattus norvegicus]							ref:NP_076943.1	hypothetical protein MGC2803 [Homo sapiens]	PROTGI=13128992; PROTID=ref:NP_076943.1; PCT=56.94; ALN=140				Hs.515155	Hypothetical protein MGC2803	Mm.196005	RIKEN cDNA 2310036O22 gene		fp51g11.x3 zebrafish gridded kidney Danio rerio cDNA clone 4760276 3', mRNA sequence.
AI666982	Dr.25629	Influenza virus NS1A binding protein a	387591	ivns1abpa	387591	influenza virus NS1A binding protein a		molecular function|protein binding|IEA|GO:0005515|ZFIN|na	sp:Q9Y2M5	Kelch-like ECT2 interacting protein (Kelch-like protein X) [Gene:	PROTGI=13431662; PROTID=sp:Q9Y2M5; PCT=26.30; ALN=304	ref:NP_082858.1	ND1-S [Mus musculus]	PROTGI=13386328; PROTID=ref:NP_082858.1; PCT=82.27; ALN=220	Hs.497183	Influenza virus NS1A binding protein	Mm.33764	Influenza virus NS1A binding protein		fc24b09.y1 Zebrafish WashU MPIMG EST Danio rerio cDNA clone IMAGE:3722297 5' similar to contains element MER36 repetitive element ;, mRNA sequence.
BI878279	Dr.9173	Wu:fi47e11	334401	wu:fi47e11	334401	wu:fi47e11	LG21		ref:NP_116114.1	hypothetical protein MGC13125 [Homo sapiens]	PROTGI=14249338; PROTID=ref:NP_116114.1; PCT=62.57; ALN=179				Hs.437341	Hypothetical protein MGC13125	Mm.32648	RIKEN cDNA D030060M11 gene	TC284525 similar to UP|Q7QHM0 (Q7QHM0) AgCP7072 (Fragment), partial (16%)	fl74h02.x1 Sugano Kawakami zebrafish DRA Danio rerio cDNA clone 3819866 3' similar to TR:Q9VC60 Q9VC60 CG13625 PROTEIN. ;, mRNA sequence.
BI887717	Dr.983	Phosphoribosylaminoimidazole carboxylase, phosphoribosylaminoimidazole succinocarboxamide synthetase	321193	paics	321193	phosphoribosylaminoimidazole carboxylase, phosphoribosylaminoimidazole succinocarboxamide synthetase	LG20	biological process|'de novo' IMP biosynthesis|IEA|GO:0006189|ZFIN|na//molecular function|phosphoribosylaminoimidazole carboxylase activity|IEA|GO:0004638|ZFIN|na//cellular component|phosphoribosylaminoimidazole carboxylase complex|IEA|GO:0009320|ZFIN|na//molecular function|phosphoribosylaminoimidazolesuccinocarboxamide synthase activity|IEA|GO:0004639|ZFIN|na//biological process|purine nucleotide…	pir:S14147	multifunctional purine biosynthesis protein - human	PROTGI=106347; PROTID=pir:S14147; PCT=78.35; ALN=425	ref:NP_080215.1	phosphoribosylaminoimidazole carboxylase [Mus musculus]	PROTGI=13385434; PROTID=ref:NP_080215.1; PCT=77.65; ALN=425					TC268632 Phosphoribosylaminoimidazole carboxylase, phosphoribosylaminoimidazole succinocarboxamide synthetase [Danio rerio]	ZF637-1-001972 Zebrafish shield stage whole embryo cDNA library MPMGp637 Danio rerio cDNA clone MPMGp637_9J15;MPMGp637J159 5', mRNA sequence.
BI980644	Dr.16709	Zgc:64105	393384	zgc:64105	393384	zgc:64105			ref:NP_060455.1	chromosome 9 open reading frame 68 [Homo sapiens]	PROTGI=8922212; PROTID=ref:NP_060455.1; PCT=48.97; ALN=145									ft83c06.x1 Gong zebrafish ovary Danio rerio cDNA clone 5159818 3', mRNA sequence.
AW076666	Dr.32669	Zgc:92464	445285	zgc:92464	445285	zgc:92464		molecular function|ATP binding|IEA|GO:0005524|ZFIN|na//cellular component|cytoplasm|IEA|GO:0005737|ZFIN|na//molecular function|hydrolase activity|IEA|GO:0016787|ZFIN|na//molecular function|nucleotide binding|IEA|GO:0000166|ZFIN|na//cellular component|nucleus|IEA|GO:0005634|ZFIN|na//biological process|protein catabolism|IEA|GO:0030163|ZFIN|na	prf:2111282A		PROTGI=1096205; PROTID=prf:2111282A; PCT=97.78; ALN=406	pir:S61923	SUG1 protein - mouse	PROTGI=2137798; PROTID=pir:S61923; PCT=98.03; ALN=406	Hs.79387	Proteasome (prosome, macropain) 26S subunit, ATPase, 5	Mm.272361	Protease (prosome, macropain) 26S subunit, ATPase 5	TC268952 homologue to UP|PRS8_BOVIN (P62194) 26S protease regulatory subunit 8 (Proteasome subunit p45) (p45/SUG) (Proteasome 26S subunit ATPase 5), complete	fj03b02.x1 Zebrafish adult olfactory Danio rerio cDNA 3' similar to TR:O43208 O43208 CLONE 23598. ;, mRNA sequence.
BI887656	Dr.356	GATA-binding protein 2	30480	gata2	30480	GATA-binding protein 2	LG11	cellular component|nucleus|IEA|GO:0005634|ZFIN|na//biological process|regulation of transcription, DNA-dependent|IEA|GO:0006355|ZFIN|na//molecular function|transcription factor activity|IEA|GO:0003700|ZFIN|na	pir:A40815	transcription factor GATA-2 (version 1) - human	PROTGI=88882; PROTID=pir:A40815; PCT=70.65; ALN=446	pir:B39794	transcription factor GATA-3 - mouse	PROTGI=109859; PROTID=pir:B39794; PCT=61.90; ALN=445	Hs.367725	GATA binding protein 2	Mm.272747	GATA binding protein 2	BI887656 homologue to GB|AAH53131.1|3 GATA-binding protein 2 {Danio rerio;}, partial (8%)	ZF637-1-001911 Zebrafish shield stage whole embryo cDNA library MPMGp637 Danio rerio cDNA clone MPMGp637_9I11;MPMGp637I119 5', mRNA sequence.
AF168007	Dr.7714	Ets related protein erm	30452	erm	30452	ets related protein erm	LG9	molecular function|DNA binding|IEA|GO:0003677|ZFIN|na//cellular component|nucleus|IEA|GO:0005634|ZFIN|na//biological process|regulation of transcription, DNA-dependent|IEA|GO:0006355|ZFIN|na//molecular function|transcription factor activity|IEA|GO:0003700|ZFIN|na	sp:P50549	Ets translocation variant 1 (ER81 protein) [Gene: ETV1 or ER81] - Homo	PROTGI=12643411; PROTID=sp:P50549; PCT=49.20; ALN=482	prf:1905313B		PROTGI=384216; PROTID=prf:1905313B; PCT=49.00; ALN=482	Hs.43697	Ets variant gene 5 (ets-related molecule)	Mm.155708||Mm.371686	Ets variant gene 5||Transcribed locus, strongly similar to NP_076283.2 ets variant gene 5 [Mus musculus]	TC295640 UP|Q6P952 (Q6P952) Erm protein, partial (96%)	Danio rerio Ets related protein ERM (erm) mRNA, complete cds.
BI671227	Dr.3197	Transcribed locus																	TC270045 similar to UP|LNT_RHILO (Q98BJ6) Apolipoprotein N-acyltransferase (ALP N-acyltransferase) , partial (3%)	fp62f02.x1 Zebrafish adult retina cDNA Danio rerio cDNA clone 4786683 3', mRNA sequence.
BI880447																				fm72b06.x1 Zebrafish adult retina cDNA Danio rerio cDNA clone 4200899 3', mRNA sequence.
BI867531	Dr.13687	Zgc:56335	394163	zgc:56335	394163	zgc:56335			ref:NP_054902.1	cytoplasmic dynein light chain 2A isoform a [Homo sapiens]	PROTGI=7661822; PROTID=ref:NP_054902.1; PCT=80.21; ALN=96				Hs.98849||Hs.531876	Dynein, cytoplasmic, light polypeptide 2B||Dynein, cytoplasmic, light polypeptide 2A	Mm.23114||Mm.23693	Dynein, cytoplasmic, light chain 2B||Dynein, cytoplasmic, light chain 2A	TC269790 similar to UP|DL2A_MOUSE (P62627) Dynein light chain 2A, cytoplasmic, complete	ft56d06.x1 Gong zebrafish ovary Danio rerio cDNA clone 5154491 3' similar to TR:O88567 O88567 BITHORAXOID-LIKE PROTEIN. ;, mRNA sequence.
AW019523	Dr.32804	Wu:fd43h07	325895	wu:fd43h07	325895	wu:fd43h07	LG15													fd43h07.x1 Zebrafish WashU MPIMG EST Danio rerio cDNA clone IMAGE:3732541 3', mRNA sequence.
BI888891	Dr.17211	Transcribed locus, weakly similar to NP_731900.1 Drosophila melanogaster CG3307 gene							ref:NP_065115.2	SET domain-containing protein 8 [Homo sapiens]	PROTGI=15042945; PROTID=ref:NP_065115.2; PCT=34.06; ALN=135									ZF637-2-000646 Zebrafish shield stage whole embryo cDNA library MPMGp637 Danio rerio cDNA clone MPMGp637_21F22;MPMGp637F2221 5', mRNA sequence.
BI839904																				fq44h04.y1 zebrafish adult brain Danio rerio cDNA clone 4834422 5', mRNA sequence.
BI886755																				ZF637-1-001010 Zebrafish shield stage whole embryo cDNA library MPMGp637 Danio rerio cDNA clone MPMGp637_16K21;MPMGp637K2116 5', mRNA sequence.
BI891474	Dr.1309	Sb:cb439	321257	sb:cb439	321257	sb:cb439	LG3													ZF637-3-000729 Zebrafish shield stage whole embryo cDNA library MPMGp637 Danio rerio cDNA clone MPMGp637_15K7;MPMGp637K0715 5', mRNA sequence.
X65062					30531	muscle segment homeobox D													TC278155 UP|HMMD_BRARE (Q01704) Homeobox protein MSH-D, complete	B.rerio msh-D gene (msh-related homeobox)., gene = msh-D, location = 70..750, protein_id = CAA46195.1, codon_start = 1, db_xref = SWISS-PROT:Q01704, note = msh-related homeobox, name = CDS
AI601443	Dr.28559	Wu:fc11c11	323835	wu:fc11c11	323835	wu:fc11c11	LG22								Hs.156317	PiggyBac transposable element derived 4				fc11c11.x1 Zebrafish WashU MPIMG EST Danio rerio cDNA clone IMAGE:3721076 3', mRNA sequence.
BG727339	Dr.12232	Transcribed locus																	TC268173 similar to UP|Q98TS5 (Q98TS5) Ornithine aminotransferase, partial (23%)	fo80e06.x1 zebrafish gridded kidney Danio rerio cDNA clone 4726378 3', mRNA sequence.
AW019450	Dr.15519	Transcribed locus, moderately similar to NP_036325.2 frizzled homolog 4 (Drosophila) [Homo sapiens]							sp:Q9ULV1	Frizzled 4 precursor (Frizzled-4) (Fz-4) (hFz4) (FzE4) [Gene: FZD4] -	PROTGI=17433090; PROTID=sp:Q9ULV1; PCT=80.15; ALN=136	sp:Q61088	Frizzled 4 precursor (Frizzled-4) (Fz-4) (mFz4) [Gene: Fzd4] - Mus	PROTGI=17433026; PROTID=sp:Q61088; PCT=81.75; ALN=126	Hs.19545	Frizzled homolog 4 (Drosophila)	Mm.86755	Frizzled homolog 4 (Drosophila)		fe11g06.x1 Zebrafish WashU MPIMG EST Danio rerio cDNA clone IMAGE:3738586 3', mRNA sequence.
BI850015	Dr.13772	Sb:cb81	321078	sb:cb81	321078	sb:cb81			pir:S34854	epidermal growth factor-response factor 1 - human	PROTGI=1082357; PROTID=pir:S34854; PCT=71.43; ALN=39	pir:B39590	TPA-induced protein 11B - mouse	PROTGI=111159; PROTID=pir:B39590; PCT=69.05; ALN=39	Hs.85155	Zinc finger protein 36, C3H type-like 1	Mm.235132||Mm.259321	Zinc finger protein 36, C3H type-like 1||Brf2 gene, 3&apos; UTR		STR00091 gastrula stage cDNA library Danio rerio cDNA clone CB81 3', mRNA sequence.
BI889280	Dr.13614	Transcribed locus																		ZF637-2-001035 Zebrafish shield stage whole embryo cDNA library MPMGp637 Danio rerio cDNA clone MPMGp637_22P23;MPMGp637P2322 5', mRNA sequence.
BI891768	Dr.21783	Wu:fc55g01	325112	wu:fc55g01	325112	wu:fc55g01	LG7												BI891768 SP|P37463|CIT2 Citrate utilization protein B. {Salmonella typhimurium;}, partial (3%)	ZF637-3-001023 Zebrafish shield stage whole embryo cDNA library MPMGp637 Danio rerio cDNA clone MPMGp637_19P2;MPMGp637P0219 5', mRNA sequence.
BI890439	Dr.27051	Zinc finger-like gene 1	373086	znfl1	373086	zinc finger-like gene 1		molecular function|nucleic acid binding|IEA|GO:0003676|ZFIN|na											TC272307 zinc finger-like gene 1 [Danio rerio]	ZF637-2-002194 Zebrafish shield stage whole embryo cDNA library MPMGp637 Danio rerio cDNA clone MPMGp637_7I7;MPMGp637I077 5', mRNA sequence.
AI721701	Dr.26872	Wu:fb36c10	321820	wu:fb36c10	321820	wu:fb36c10	LG14		ref:NP_004225.2	zinc finger protein 93 homolog [Homo sapiens]	PROTGI=12056482; PROTID=ref:NP_004225.2; PCT=53.89; ALN=180	ref:NP_064325.1	zinc finger protein 235 [Mus musculus]	PROTGI=9910608; PROTID=ref:NP_064325.1; PCT=53.89; ALN=180	Hs.50158||Hs.98593||Hs.233421||Hs.235993||Hs.249181||Hs.250693||Hs.283900||Hs.290703||Hs.306298||Hs.310336||Hs.371431||Hs.386264||Hs.386294||Hs.405628||Hs.407162||Hs.428360||Hs.434200||Hs.434406||Hs.447840||Hs.465838||Hs.466289||Hs.513316||Hs.521151||Hs.524828||Hs.534574||Hs.546311||Hs.549076	Zinc finger protein 626||Zinc finger protein 419||Zinc finger protein 418||Zinc finger protein 595||Zinc finger protein 596||Krueppel-related zinc finger protein||Zinc finger protein 257||Zinc finger protein 573||Hypothetical ZNF-like protein||Zinc finger protein 429||Hypothetical protein BC007307||Zinc finger protein 273||Zinc finger protein 195||Similar to zinc finger protein 91 (HPF7, HTF10)||…	Mm.26540||Mm.32118||Mm.42140||Mm.66913||Mm.72124||Mm.170029||Mm.209990||Mm.211118||Mm.246667||Mm.252750||Mm.254463||Mm.276296||Mm.288396||Mm.289695||Mm.293030||Mm.296100||Mm.297657||Mm.306358||Mm.358826||Mm.359154||Mm.371786	RIKEN cDNA 4930432O21 gene||RIKEN cDNA 2810021J22 gene||Zinc finger protein 53||Zinc finger protein 60||RIKEN cDNA 4930488P06 gene||RIKEN cDNA D330034E10 gene||CDNA sequence BC049807||RIKEN cDNA 6330416L07 gene||RIKEN cDNA C920016K16 gene||RIKEN cDNA 1700108N11 gene||CDNA sequence BC043476||Zinc finger protein 422, related sequence 1||Zinc finger protein 85, related sequence 1||RIKEN cDNA A230042…		fc31c09.x1 Zebrafish WashU MPIMG EST Danio rerio cDNA clone IMAGE:3722992 3', mRNA sequence.
AF072456	Dr.568	Bone morphogenetic protein 2b	30632	bmp2b	30632	bone morphogenetic protein 2b	LG20	biological process|cell growth and/or maintenance|IEA|GO:0008151|ZFIN|na//biological process|cell-cell signaling involved in cell fate commitment|IMP|GO:0045168|ZFIN|na//biological process|determination of ventral identity|IDA|GO:0048264|ZFIN|na//biological process|determination of ventral identity|TAS|GO:0048264|ZFIN|na//biological process|dorsal/ventral pattern formation|IEP|GO:0009953|ZFIN|na/…	pir:BMHU2	bone morphogenetic protein 2 precursor - human	PROTGI=1070541; PROTID=pir:BMHU2; PCT=64.51; ALN=411	pir:S45355	bone morphogenetic protein-2 - mouse	PROTGI=2118545; PROTID=pir:S45355; PCT=62.62; ALN=411	Hs.73853	Bone morphogenetic protein 2	Mm.103205	Bone morphogenetic protein 2	TC293988 UP|O93369 (O93369) Bone morphogenetic protein 2, complete	Danio rerio bone morphogenetic protein 2 (bmp2) mRNA, complete cds.
BM096343	Dr.13466	Similar to vitronectin	403026	Vtn	403026	vitronectin			pir:SGHU1V	vitronectin precursor [validated] - human	PROTGI=72146; PROTID=pir:SGHU1V; PCT=43.90; ALN=436	sp:P29788	Vitronectin precursor (Serum spreading factor) (S-protein) [Gene: Vtn]	PROTGI=1722806; PROTID=sp:P29788; PCT=44.51; ALN=435	Hs.2257	Vitronectin (serum spreading factor, somatomedin B, complement S-protein)	Mm.3667	Vitronectin	TC291608 UP|Q7SXJ7 (Q7SXJ7) Vtn protein (Fragment), complete	fv29d04.y1 Sugano SJD adult male Danio rerio cDNA clone 5409846 5' similar to SW:VTNC_HUMAN P04004 VITRONECTIN PRECURSOR ;, mRNA sequence.
AW019725	Dr.28184	Zgc:73406	406297	zgc:73406	406297	zgc:73406	LG8	cellular component|microtubule associated complex|IEA|GO:0005875|ZFIN|na//molecular function|microtubule motor activity|IEA|GO:0003777|ZFIN|na//biological process|microtubule-based process|IEA|GO:0007017|ZFIN|na	ref:NP_542408.1	dynein light chain 2 [Homo sapiens]	PROTGI=18087855; PROTID=ref:NP_542408.1; PCT=96.63; ALN=89	ref:NP_080832.1	dynein light chain 2 [Mus musculus]	PROTGI=18087731; PROTID=ref:NP_080832.1; PCT=96.63; ALN=89					TC269280 UP|Q6PBH4 (Q6PBH4) Zgc:73406 protein, complete	fd56c09.x1 Zebrafish WashU MPIMG EST Danio rerio cDNA clone IMAGE:3733744 3' similar to SW:DYL1_DROME Q24117 DYNEIN LIGHT CHAIN 1, CYTOPLASMIC. ;, mRNA sequence.
BI878962	Dr.31704	Wu:fc55g06	325115	wu:fc55g06	325115	wu:fc55g06	LG17		ref:NP_055598.1	Rho GTPase activating protein 11A [Homo sapiens]	PROTGI=7661858; PROTID=ref:NP_055598.1; PCT=50.55; ALN=86				Hs.525764||Hs.546849	Rho GTPase activating protein 11A||Transcribed locus, weakly similar to XP_510271.1 similar to Rho GTPase activating protein 11A [Pan troglodytes]	Mm.45753	Rho GTPase activating protein 11A		fl85g11.x1 Sugano Kawakami zebrafish DRA Danio rerio cDNA clone 3820629 3', mRNA sequence.
BI891666																				ZF637-3-000921 Zebrafish shield stage whole embryo cDNA library MPMGp637 Danio rerio cDNA clone MPMGp637_15M20;MPMGp637M2015 5', mRNA sequence.
BI890462	Dr.15502	Zgc:77455	326935	zgc:77455	326935	zgc:77455	LG5		ref:NP_057629.1	immediate early response 5 [Homo sapiens]	PROTGI=7706081; PROTID=ref:NP_057629.1; PCT=62.50; ALN=56	ref:NP_034630.1	immediate early response 5 [Mus musculus]	PROTGI=6754284; PROTID=ref:NP_034630.1; PCT=62.50; ALN=56	Hs.529857	Immediate early response 5-like	Mm.295464	Immediate early response 5-like		ZF637-2-002217 Zebrafish shield stage whole embryo cDNA library MPMGp637 Danio rerio cDNA clone MPMGp637_7O8;MPMGp637O087 5', mRNA sequence.
AF255044	Dr.10457	Ventral expressed homeobox	64810	vent	64810	ventral expressed homeobox	LG13	molecular function|DNA binding|IEA|GO:0003677|ZFIN|na//biological process|dorsal/ventral pattern formation|IGI|GO:0009953|ZFIN|na//cellular component|nucleus|IEA|GO:0005634|ZFIN|na//biological process|regulation of transcription, DNA-dependent|IEA|GO:0006355|ZFIN|na//molecular function|transcription factor activity|IEA|GO:0003700|ZFIN|na//molecular function|transcription regulator activity|ISS|GO…	ref:NP_055283.1	VENT-like homeobox 2 [Homo sapiens]	PROTGI=7657180; PROTID=ref:NP_055283.1; PCT=32.77; ALN=156	ref:NP_062319.1	BarH-like 1 [Mus musculus]	PROTGI=9506423; PROTID=ref:NP_062319.1; PCT=36.61; ALN=97	Hs.37034||Hs.149548||Hs.547135	Homeo box A5||Homeo box B5||Hypothetical protein LOC285943	Mm.173||Mm.207	Homeo box A5||Homeo box B5	TC284489 UP|Q9DGM9 (Q9DGM9) Vent (Homeobox protein Vega2), complete	Danio rerio vent mRNA, complete cds.
AF201451	Dr.6798	Chemokine (C-X-C motif), receptor 4b	114447	cxcr4b	114447	chemokine (C-X-C motif), receptor 4b	LG9	molecular function|C-C chemokine receptor activity|IEA|GO:0016493|ZFIN|na//molecular function|C-X-C chemokine receptor activity|IEA|GO:0016494|ZFIN|na//molecular function|G-protein chemoattractant receptor activity|IMP|GO:0001637|ZFIN|na//molecular function|G-protein coupled receptor activity|IEA|GO:0004930|ZFIN|na//biological process|G-protein coupled receptor protein signaling pathway|IEA|GO:00…	sp:P30991		PROTGI=400654; PROTID=sp:P30991; PCT=63.93; ALN=338	sp:P70658	C-X-C chemokine receptor type 4 (CXC-R4) (CXCR-4) (Stromal cell-	PROTGI=2494970; PROTID=sp:P70658; PCT=62.43; ALN=338	Hs.421986	Chemokine (C-X-C motif) receptor 4	Mm.1401	Chemokine (C-X-C motif) receptor 4	TC269429 UP|Q9PTF7 (Q9PTF7) Chemokine receptor CXCR4 (Cxcr4B), complete	Danio rerio chemokine receptor CXCR4 (CXCR4) mRNA, complete cds.
AL591442					493618	si:busm1-228j01.3														Zebrafish DNA sequence from clone XX-228J01 on chromosome 8 Contains the fzb gene for frizzled homolog B, a novel gene for a protein similar to MHC class II alpha chain, a novel gene for a protein similar to major histocompatibility complex class II DCB
AF052245	Dr.1307	Forkhead box A3	30559	foxa3	30559	forkhead box A3	LG18	cellular component|nucleus|IEA|GO:0005634|ZFIN|na//biological process|regulation of transcription, DNA-dependent|IEA|GO:0006355|ZFIN|na//molecular function|transcription factor activity|IEA|GO:0003700|ZFIN|na	sp:P55317	Hepatocyte nuclear factor 3-alpha (HNF-3A) (Forkhead box protein A1)	PROTGI=1708274; PROTID=sp:P55317; PCT=43.62; ALN=441	sp:P35582	Hepatocyte nuclear factor 3-alpha (HNF-3A) (Forkhead box protein A1)	PROTGI=2506414; PROTID=sp:P35582; PCT=43.53; ALN=441	Hs.163484	Forkhead box A1	Mm.4578	Forkhead box A1	TC282011 UP|O73778 (O73778) Fork head domain protein FKD2, complete	Danio rerio fork head domain protein FKD2 (fkd2) mRNA, complete cds.
BI889166	Dr.20948	MCM3 minichromosome maintenance deficient 3 (S. cerevisiae)	192323	mcm3	192323	MCM3 minichromosome maintenance deficient 3 (S. cerevisiae)	LG20	molecular function|ATP binding|IEA|GO:0005524|ZFIN|na//molecular function|DNA binding|IEA|GO:0003677|ZFIN|na//biological process|DNA replication initiation|IEA|GO:0006270|ZFIN|na//molecular function|DNA-dependent ATPase activity|IEA|GO:0008094|ZFIN|na//molecular function|nucleic acid binding|IEA|GO:0003676|ZFIN|na//molecular function|nucleotide binding|IEA|GO:0000166|ZFIN|na//cellular component|n…	ref:NP_002379.2	minichromosome maintenance protein 3 [Homo sapiens]	PROTGI=6631095; PROTID=ref:NP_002379.2; PCT=75.90; ALN=803	sp:P25206	DNA replication licensing factor MCM3 (DNA polymerase alpha holoenzyme-	PROTGI=2506834; PROTID=sp:P25206; PCT=75.28; ALN=803	Hs.179565	MCM3 minichromosome maintenance deficient 3 (S. cerevisiae)	Mm.4502	Minichromosome maintenance deficient 3 (S. cerevisiae)		ZF637-2-000921 Zebrafish shield stage whole embryo cDNA library MPMGp637 Danio rerio cDNA clone MPMGp637_22F16;MPMGp637F1622 5', mRNA sequence.
AF359425	Dr.3454	Claudin e	81584	cldne	81584	claudin e	LG15	cellular component|integral to membrane|IEA|GO:0016021|ZFIN|na	ref:NP_001296.1	claudin 4 [Homo sapiens]	PROTGI=4502877; PROTID=ref:NP_001296.1; PCT=63.11; ALN=205	sp:O35054	Claudin-4 (Clostridium perfringens enterotoxin receptor) (CPE-	PROTGI=6685275; PROTID=sp:O35054; PCT=62.32; ALN=205	Hs.520942	Claudin 4	Mm.7339||Mm.86652	Claudin 4||Claudin 13	TC268785 UP|Q90XR9 (Q90XR9) Claudin e (Cldne protein), complete	Danio rerio claudin e (cldne) mRNA, complete cds.
BG884388	Dr.24763	YY1 transcription factor	322397	yy1	322397	YY1 transcription factor	LG17	molecular function|nucleic acid binding|IEA|GO:0003676|ZFIN|na//cellular component|nucleus|IEA|GO:0005634|ZFIN|na//molecular function|zinc ion binding|IEA|GO:0008270|ZFIN|na	sp:P25490	Transcriptional repressor protein YY1 (Yin and yang 1) (YY-1) (Delta	PROTGI=3915889; PROTID=sp:P25490; PCT=75.96; ALN=357	sp:Q00899	Transcriptional repressor protein YY1 (Yin and yang 1) (YY-1) (Delta	PROTGI=1174842; PROTID=sp:Q00899; PCT=75.96; ALN=357	Hs.388927	YY1 transcription factor	Mm.3868	YY1 transcription factor	TC281839 homologue to UP|Q91745 (Q91745) FIII protein, partial (95%)	fp33c07.x1 zebrafish gridded kidney Danio rerio cDNA clone 4745076 3', mRNA sequence.
AJ315468	Dr.6988	Anti-dorsalizing morphogenic protein	140619	admp	140619	anti-dorsalizing morphogenic protein	LG10	molecular function|growth factor activity|IEA|GO:0008083|ZFIN|na	pir:BMHU2	bone morphogenetic protein 2 precursor - human	PROTGI=1070541; PROTID=pir:BMHU2; PCT=34.39; ALN=354	pir:S45355	bone morphogenetic protein-2 - mouse	PROTGI=2118545; PROTID=pir:S45355; PCT=33.42; ALN=353	Hs.73853	Bone morphogenetic protein 2	Mm.103205	Bone morphogenetic protein 2	TC282266 UP|Q8UVQ2 (Q8UVQ2) Anti-dorsalizing morphogenetic protein, complete	Danio rerio mRNA for anti-dorsalizing morphogenetic protein (admp gene).
AI544607	Dr.35991	Wu:fb72h12	322769	wu:fb72h12	322769	wu:fb72h12	LG10													fb72h12.x1 Zebrafish WashU MPIMG EST Danio rerio cDNA clone IMAGE:3717479 3', mRNA sequence.
AI883283	Dr.2764	Wu:fc44h08	324838	wu:fc44h08	324838	wu:fc44h08	LG15													fc44h08.x1 Zebrafish WashU MPIMG EST Danio rerio cDNA clone IMAGE:3724287 3', mRNA sequence.
BI672412	Dr.33776	Wu:fc16h11	324018	wu:fc16h11	324018	wu:fc16h11	LG6													ft39g03.x1 Gong zebrafish testis Danio rerio cDNA clone 5153092 3', mRNA sequence.
AW019294	Dr.22187	Transcribed locus																		fd51d06.x1 Zebrafish WashU MPIMG EST Danio rerio cDNA clone IMAGE:3733259 3', mRNA sequence.
AF392995	Dr.9976	Kruppel-like factor 2b	117509	klf2b	117509	Kruppel-like factor 2b	LG2		ref:NP_057354.1	Kruppel-like factor [Homo sapiens]	PROTGI=7706469; PROTID=ref:NP_057354.1; PCT=46.51; ALN=358	ref:NP_032478.1	Kruppel-like factor 2 (lung) [Mus musculus]	PROTGI=6680580; PROTID=ref:NP_032478.1; PCT=46.86; ALN=358	Hs.107740	Kruppel-like factor 2 (lung)	Mm.26938	Kruppel-like factor 2 (lung)	TC271326 UP|Q90XE7 (Q90XE7) Kruppel-like factor 2b, complete	Danio rerio kruppel-like factor 2b (klf2b) mRNA, complete cds.
AF262978	Dr.5053	Kruppel-like factor 4	65238	klf4	65238	Kruppel-like factor 4	LG2	biological process|erythrocyte differentiation|IMP|GO:0030218|ZFIN|na//molecular function|nucleic acid binding|IEA|GO:0003676|ZFIN|na//cellular component|nucleus|IC|GO:0005634|ZFIN|na//cellular component|nucleus|IEA|GO:0005634|ZFIN|na//biological process|positive regulation of transcription, DNA-dependent|IMP|GO:0045893|ZFIN|na//molecular function|transcriptional activator activity|TAS|GO:0016563…	ref:NP_057354.1	Kruppel-like factor [Homo sapiens]	PROTGI=7706469; PROTID=ref:NP_057354.1; PCT=81.45; ALN=124	ref:NP_034767.1	Kruppel-like factor 4 (gut) [Mus musculus]	PROTGI=6754456; PROTID=ref:NP_034767.1; PCT=35.83; ALN=408	Hs.107740	Kruppel-like factor 2 (lung)	Mm.26938	Kruppel-like factor 2 (lung)	TC292617 UP|Q9DFS2 (Q9DFS2) Biklf, complete	Danio rerio biklf mRNA, complete cds.
BI982141	Dr.3199	Transcribed locus, weakly similar to XP_512468.1 similar to calcium homeostasis endoplasmic reticulum protein; ERPROT213-21; protein with polyglutamine repeat; SR-related CTD associated factor 6 [Pan troglodytes]							sp:Q04844	Acetylcholine receptor protein, epsilon chain precursor [Gene: CHRNE	PROTGI=1168301; PROTID=sp:Q04844; PCT=64.10; ALN=78	sp:P20782	Acetylcholine receptor protein, epsilon chain precursor [Gene: Chrne	PROTGI=113093; PROTID=sp:P20782; PCT=65.38; ALN=78	Hs.386465||Hs.526669	Calcium homeostasis endoplasmic reticulum protein||CDNA clone IMAGE:4801141, partial cds	Mm.30136	Calcium homeostasis endoplasmic reticulum protein		fu60g05.x1 zebrafish adult brain Danio rerio cDNA clone 5333960 3', mRNA sequence.
BM101651	Dr.14883	Zgc:56086	393950	zgc:56086	393950	zgc:56086		cellular component|nucleus|IEA|GO:0005634|ZFIN|na//molecular function|rRNA binding|IEA|GO:0019843|ZFIN|na//biological process|rRNA processing|IEA|GO:0006364|ZFIN|na//cellular component|ribonucleoprotein complex|IEA|GO:0030529|ZFIN|na//biological process|ribosome biogenesis|IEA|GO:0007046|ZFIN|na//cellular component|small nuclear ribonucleoprotein complex|IEA|GO:0030532|ZFIN|na	ref:NP_127460.1	nucleolar protein family A, member 1 [Homo sapiens]	PROTGI=15011916; PROTID=ref:NP_127460.1; PCT=79.65; ALN=221	ref:NP_080854.1	nucleolar protein family A, member 1 [Mus musculus]	PROTGI=13384710; PROTID=ref:NP_080854.1; PCT=79.83; ALN=221	Hs.69851	Nucleolar protein family A, member 1 (H/ACA small nucleolar RNPs)	Mm.24873	Nucleolar protein family A, member 1 (H/ACA small nucleolar RNPs)	TC270141 similar to UP|Q80X93 (Q80X93) Nucleolar protein family A, member 1, partial (93%)	fv38a07.x1 Sugano SJD adult male Danio rerio cDNA clone 5410477 3', mRNA sequence.
BM184161	Dr.5037	Wu:fb99c05	323470	wu:fb99c05	323470	wu:fb99c05			sp:Q14258	Zinc finger protein 147 (Tripartite motif protein 25) (Estrogen	PROTGI=12585547; PROTID=sp:Q14258; PCT=39.36; ALN=180	sp:Q61510	Zinc finger protein 147 (Tripartite motif protein 25) (Estrogen	PROTGI=12585549; PROTID=sp:Q61510; PCT=32.89; ALN=221	Hs.534366	Tripartite motif-containing 25	Mm.248445	Tripartite motif protein 25	TC281525 weakly similar to UP|BUTY_MOUSE (Q62556) Butyrophilin precursor (BT) (Butyrophilin subfamily 1 member A1), partial (6%)	fv68g07.x1 Sugano SJD adult male Danio rerio cDNA clone 5413813 3' similar to TR:Q14258 Q14258 ESTROGEN RESPONSIVE FINGER PROTEIN ;, mRNA sequence.
BI886316	Dr.30251	Wu:fj58h02	336239	wu:fj58h02	336239	wu:fj58h02	LG7								Hs.104744	Ring finger and KH domain containing 3	Mm.306789	Ring finger and KH domain containing 3		ZF637-1-000571 Zebrafish shield stage whole embryo cDNA library MPMGp637 Danio rerio cDNA clone MPMGp637_12M16;MPMGp637M1612 5', mRNA sequence.
BI886271	Dr.326	Wu:fa10h04	334962	wu:fa10h04	334962	wu:fa10h04	LG12		ref:NP_055295.1	zinc finger protein 544 [Homo sapiens]	PROTGI=7656871; PROTID=ref:NP_055295.1; PCT=56.82; ALN=172	sp:P08042	Zinc finger protein 1 (Zfp-1) (mKR1 protein) [Gene: Zfp1 or Fnp-1 or	PROTGI=141627; PROTID=sp:P08042; PCT=50.26; ALN=184	Hs.145956||Hs.193583||Hs.279567||Hs.334586||Hs.467236||Hs.502127||Hs.549077	Zinc finger protein 226||Zinc finger protein 230||Zinc finger protein 225||Zinc finger protein 234||Zinc finger protein 160||Zinc finger protein 155 (pHZ-96)||Zinc finger protein 224	Mm.34723	CDNA sequence BC029103		ZF637-1-000526 Zebrafish shield stage whole embryo cDNA library MPMGp637 Danio rerio cDNA clone MPMGp637_12J13;MPMGp637J1312 5', mRNA sequence.
BI888750	Dr.17211	Transcribed locus, weakly similar to NP_731900.1 Drosophila melanogaster CG3307 gene							ref:NP_065115.2	SET domain-containing protein 8 [Homo sapiens]	PROTGI=15042945; PROTID=ref:NP_065115.2; PCT=34.06; ALN=135									ZF637-2-000505 Zebrafish shield stage whole embryo cDNA library MPMGp637 Danio rerio cDNA clone MPMGp637_21E13;MPMGp637E1321 5', mRNA sequence.
AF336123	Dr.4823	Frizzled homolog 7a	30369	fzd7a	30369	frizzled homolog 7a	LG9	molecular function|G-protein coupled receptor activity|IEA|GO:0004930|ZFIN|na//biological process|cell surface receptor linked signal transduction|IEA|GO:0007166|ZFIN|na//biological process|development|IEA|GO:0007275|ZFIN|na//cellular component|membrane|IEA|GO:0016020|ZFIN|na//biological process|metabolism|IEA|GO:0008152|ZFIN|na//molecular function|non-G-protein coupled 7TM receptor activity|IEA|…	ref:NP_003498.1	frizzled 7 [Homo sapiens]	PROTGI=4503833; PROTID=ref:NP_003498.1; PCT=83.89; ALN=529	sp:Q61090	Frizzled 7 precursor (Frizzled-7) (Fz-7) (mFz7) [Gene: Fzd7] - Mus	PROTGI=17433028; PROTID=sp:Q61090; PCT=81.62; ALN=542	Hs.173859	Frizzled homolog 7 (Drosophila)	Mm.297906	Frizzled homolog 7 (Drosophila)	TC291945 UP|Q90ZT3 (Q90ZT3) Frizzled 7b, complete	Danio rerio frizzled 7b mRNA, complete cds.
BI890191																				ZF637-2-001946 Zebrafish shield stage whole embryo cDNA library MPMGp637 Danio rerio cDNA clone MPMGP637_4M13;MPMGP637M134 5', mRNA sequence.
U23839	Dr.409	Fibroblast growth factor receptor 4	30706	fgfr4	30706	fibroblast growth factor receptor 4	LG21	molecular function|ATP binding|IEA|GO:0005524|ZFIN|na//molecular function|ATP binding|ISS|GO:0005524|ZFIN|na//molecular function|fibroblast growth factor receptor activity|ISS|GO:0005007|ZFIN|na//biological process|fibroblast growth factor receptor signaling pathway|ISS|GO:0008543|ZFIN|na//molecular function|kinase activity|IEA|GO:0016301|ZFIN|na//cellular component|membrane|TAS|GO:0016020|ZFIN|n…	sp:P22607	Fibroblast growth factor receptor 3 precursor (EC 2.7.1.112) (FGFR-3)	PROTGI=120050; PROTID=sp:P22607; PCT=65.44; ALN=780	pir:A48991	heparin-binding growth factor receptor - mouse	PROTGI=477423; PROTID=pir:A48991; PCT=65.77; ALN=769	Hs.165950	Fibroblast growth factor receptor 4	Mm.276715	Fibroblast growth factor receptor 4	TC281875 UP|Q90413 (Q90413) Fibroblast growth factor receptor 4, complete	Danio rerio fibroblast growth factor receptor 4 mRNA, complete cds.
AW184237	Dr.885	Sb:cb122	321109	sb:cb122	321109	sb:cb122													TC270612 homologue to UP|Q7PWX9 (Q7PWX9) EbiP4168 (Fragment), partial (57%)	fj11a11.y1 Zebrafish adult olfactory Danio rerio cDNA 5', mRNA sequence.
L48017	Dr.352	Floating head	30260	flh	30260	floating head	LG13	molecular function|DNA binding|IEA|GO:0003677|ZFIN|na//biological process|determination of left/right symmetry|IMP|GO:0007368|ZFIN|na//cellular component|nucleus|IEA|GO:0005634|ZFIN|na	pir:A40855	homeotic protein Hox 11 - human	PROTGI=106294; PROTID=pir:A40855; PCT=50.65; ALN=77	ref:NP_068701.1	T-cell leukemia, homeobox 1 [Mus musculus]	PROTGI=11276073; PROTID=ref:NP_068701.1; PCT=50.65; ALN=77					TC273021 UP|Q90461 (Q90461) Homeobox protein (Floating head), complete	Danio rerio homeobox protein (flh) mRNA, complete cds.
AF052251	Dr.592	Forkhead box D5	30524	foxd5	30524	forkhead box D5	LG8	cellular component|nucleus|IEA|GO:0005634|ZFIN|na//biological process|regulation of transcription, DNA-dependent|IEA|GO:0006355|ZFIN|na//molecular function|transcription factor activity|IEA|GO:0003700|ZFIN|na	ref:NP_036315.1	forkhead box D3 [Homo sapiens]	PROTGI=6912372; PROTID=ref:NP_036315.1; PCT=54.37; ALN=179	sp:Q61060	Forkhead box protein D3 (HNF3/FH transcription factor genesis)	PROTGI=3913845; PROTID=sp:Q61060; PCT=65.64; ALN=163					TC297212 UP|O73784 (O73784) Fork head domain protein FKD8, complete	Danio rerio fork head domain protein FKD8 (fkd8) mRNA, complete cds.
U27121	Dr.20054	Gastrulation specific protein	30600	g12	30600	gastrulation specific protein	LG9		ref:NP_067065.1	MID1 interacting G12-like protein [Homo sapiens]	PROTGI=10864051; PROTID=ref:NP_067065.1; PCT=46.41; ALN=151	ref:NP_080800.1	Mid1 interacting protein [Mus musculus]	PROTGI=13386020; PROTID=ref:NP_080800.1; PCT=46.67; ALN=151	Hs.522605	MID1 interacting protein 1 (gastrulation specific G12-like (zebrafish))	Mm.29429	Mid1 interacting protein 1 (gastrulation specific G12-like (zebrafish))	TC280270 UP|G12_BRARE (P47805) Gastrulation specific protein G12, complete	Danio rerio gastrulation specific (G12) mRNA, complete cds.
BI886791	Dr.9746	Starmaker	386700	stm	386700	starmaker		biological process|detection of gravity|IMP|GO:0009590|ZFIN|na//biological process|otic placode formation|IEP|GO:0043049|ZFIN|na	ref:NP_055023.1	dentin sialophosphoprotein preproprotein [Homo sapiens]	PROTGI=11036632; PROTID=ref:NP_055023.1; PCT=29.28; ALN=591	ref:NP_034210.1	dentin sialophosphoprotein [Mus musculus]	PROTGI=6753682; PROTID=ref:NP_034210.1; PCT=32.15; ALN=542	Hs.447902	Dentin sialophosphoprotein	Mm.319832	Dentin sialophosphoprotein	TC291578 UP|Q6UDM5 (Q6UDM5) Starmaker, complete	ZF637-1-001046 Zebrafish shield stage whole embryo cDNA library MPMGp637 Danio rerio cDNA clone MPMGp637_16E24;MPMGp637E2416 5', mRNA sequence.
BI886789	Dr.10261	Zgc:85717	406504	zgc:85717	406504	zgc:85717	LG19	molecular function|calmodulin binding|IEA|GO:0005516|ZFIN|na	sp:P49006	MARCKS-related protein (Macrophage myristoylated alanine-rich C kinase	PROTGI=1346576; PROTID=sp:P49006; PCT=46.48; ALN=207	sp:P28667	MARCKS-related protein (Macrophage myristoylated alanine-rich C kinase	PROTGI=114930; PROTID=sp:P28667; PCT=44.50; ALN=207	Hs.75061	MARCKS-like 1	Mm.2769||Mm.350630	MARCKS-like protein||Similar to MARCKS-like protein; myristoylated alanine-rich C kinase substrate	TC291273 UP|Q6NWH2 (Q6NWH2) Zgc:85717, complete	ZF637-1-001044 Zebrafish shield stage whole embryo cDNA library MPMGp637 Danio rerio cDNA clone MPMGp637_16A24;MPMGp637A2416 5', mRNA sequence.
BI886431																				ZF637-1-000686 Zebrafish shield stage whole embryo cDNA library MPMGp637 Danio rerio cDNA clone MPMGp637_12C24;MPMGp637C2412 5', mRNA sequence.
AJ245492	Dr.31248	Hypothetical protein, clone sd50							ref:NP_149124.1	2',3'-cyclic nucleotide 3' phosphodiesterase [Homo sapiens]	PROTGI=14916481; PROTID=ref:NP_149124.1; PCT=49.30; ALN=140	pir:ESMS32	2',3'-cyclic-nucleotide 3'-phosphodiesterase (EC 3.1.4.37) 2, brain - mouse	PROTGI=279547; PROTID=pir:ESMS32; PCT=45.07; ALN=140					TC268645 similar to UP|Q90306 (Q90306) G-RICH, partial (82%)	Danio rerio mRNA for hypothetical protein, clone sd50.
BI880524	Dr.28457	Zgc:65840	406407	zgc:65840	406407	zgc:65840	LG13	molecular function|calmodulin binding|IEA|GO:0005516|ZFIN|na	sp:P49006	MARCKS-related protein (Macrophage myristoylated alanine-rich C kinase	PROTGI=1346576; PROTID=sp:P49006; PCT=39.22; ALN=192	sp:P28667	MARCKS-related protein (Macrophage myristoylated alanine-rich C kinase	PROTGI=114930; PROTID=sp:P28667; PCT=35.89; ALN=192	Hs.75061	MARCKS-like 1	Mm.2769||Mm.350630	MARCKS-like protein||Similar to MARCKS-like protein; myristoylated alanine-rich C kinase substrate	TC291516 UP|Q6PD99 (Q6PD99) Zgc:65840, complete	fm76b03.x1 Zebrafish adult retina cDNA Danio rerio cDNA clone 4201277 3', mRNA sequence.
BI892210	Dr.28221	Annexin A1c	327066	anxa1c	327066	annexin A1c	LG5	molecular function|calcium ion binding|IEA|GO:0005509|ZFIN|na//molecular function|calcium-dependent phospholipid binding|IEA|GO:0005544|ZFIN|na//molecular function|phospholipase inhibitor activity|IEA|GO:0004859|ZFIN|na	sp:P04083	Annexin A1 (Annexin I) (Lipocortin I) (Calpactin II) (Chromobindin 9)	PROTGI=113944; PROTID=sp:P04083; PCT=55.78; ALN=303	sp:P10107	Annexin A1 (Annexin I) (Lipocortin I) (Calpactin II) (Chromobindin 9)	PROTGI=113945; PROTID=sp:P10107; PCT=51.24; ALN=322	Hs.181107||Hs.386434||Hs.412117||Hs.422986||Hs.463110||Hs.480042||Hs.480653||Hs.535306	Annexin A13||Annexin A7||Annexin A6||Annexin A4||Annexin A8||Annexin A3||Annexin A5||(xs22) mRNA, 445bp	Mm.1620||Mm.3267||Mm.7214||Mm.237985||Mm.259702||Mm.265347||Mm.280231	Annexin A5||Annexin A8||Annexin A3||Annexin A13||Annexin A4||Annexin A6||Annexin A7	TC290166 UP|Q804H0 (Q804H0) Annexin 1c, partial (74%)	ZF637-3-001465 Zebrafish shield stage whole embryo cDNA library MPMGp637 Danio rerio cDNA clone MPMGp637_20J8;MPMGp637J0820 5', mRNA sequence.
BI888344	Dr.885	Sb:cb122	321109	sb:cb122	321109	sb:cb122														ZF637-2-000099 Zebrafish shield stage whole embryo cDNA library MPMGp637 Danio rerio cDNA clone MPMGp637_18I10;MPMGp637I1018 5', mRNA sequence.
AI477969	Dr.4184	Sb:cb467	321268	sb:cb467	321268	sb:cb467	LG17		ref:NP_055367.1	leader-binding protein 32 isoform 1 [Homo sapiens]	PROTGI=7657297; PROTID=ref:NP_055367.1; PCT=48.18; ALN=214	ref:NP_258437.1	transcription factor CP2 [Mus musculus]	PROTGI=15628025; PROTID=ref:NP_258437.1; PCT=26.74; ALN=163	Hs.369825	Transcription factor CP2-like 4	Mm.331972	Similar to sister-of-mammalian grainyhead protein isoform 2; transcription factor hSOM1; sister-of-mammalian grainyhead		fb49g03.x1 Zebrafish WashU MPIMG EST Danio rerio cDNA clone IMAGE:3715252 3', mRNA sequence.
BI885653	Dr.10261	Zgc:85717	406504	zgc:85717	406504	zgc:85717	LG19	molecular function|calmodulin binding|IEA|GO:0005516|ZFIN|na	sp:P49006	MARCKS-related protein (Macrophage myristoylated alanine-rich C kinase	PROTGI=1346576; PROTID=sp:P49006; PCT=46.48; ALN=207	sp:P28667	MARCKS-related protein (Macrophage myristoylated alanine-rich C kinase	PROTGI=114930; PROTID=sp:P28667; PCT=44.50; ALN=207	Hs.75061	MARCKS-like 1	Mm.2769||Mm.350630	MARCKS-like protein||Similar to MARCKS-like protein; myristoylated alanine-rich C kinase substrate		fn10a06.y1 Zebrafish WashU MPIMG EST Danio rerio cDNA clone 4489642 5', mRNA sequence.
AI353412	Dr.17984	Wu:fb36d12	321826	wu:fb36d12	321826	wu:fb36d12	LG19								Hs.379010	Prostate stem cell antigen	Mm.46395	Prostate stem cell antigen		zeh0462.seq.F Zebrafish Embryonic Heart cDNA Library Danio rerio cDNA 5', mRNA sequence.
U85090	Dr.4763	SRY-box containing gene 11a	30602	sox11a	30602	SRY-box containing gene 11a	LG17	molecular function|DNA binding|IEA|GO:0003677|ZFIN|na//cellular component|chromatin|IEA|GO:0000785|ZFIN|na//cellular component|nucleus|IEA|GO:0005634|ZFIN|na//biological process|regulation of transcription, DNA-dependent|IEA|GO:0006355|ZFIN|na	sp:P35716	Transcription factor SOX-11 [Gene: SOX11] - Homo sapiens (Human)	PROTGI=1351142; PROTID=sp:P35716; PCT=60.50; ALN=354	ref:NP_033260.1	SRY-box 11 [Mus musculus]	PROTGI=6678065; PROTID=ref:NP_033260.1; PCT=61.65; ALN=354	Hs.432638	SRY (sex determining region Y)-box 11	Mm.39088||Mm.41702	SRY-box containing gene 1||RIKEN cDNA 1110038H03 gene	TC279503 UP|Q9I9C8 (Q9I9C8) Sox 11a protein, complete	Danio rerio transcriptional regulator Sox-11A (sox11A) mRNA, complete cds.
BI880833	Dr.12951	Transcribed locus																		fm80d06.x1 zebrafish gridded kidney Danio rerio cDNA clone 4234019 3', mRNA sequence.
AI959735	Dr.3583	Wu:fb62a12	322462	wu:fb62a12	322462	wu:fb62a12	LG11	molecular function|sulfotransferase activity|IEA|GO:0008146|ZFIN|na//molecular function|transferase activity|IEA|GO:0016740|ZFIN|na	sp:O75897	Sulfotransferase 1C2 (EC 2.8.2.-) (SULT1C) (SULT1C#2) [Gene: SULT1C2]	PROTGI=12229968; PROTID=sp:O75897; PCT=34.53; ALN=261	ref:NP_063931.1	dopa/tyrosine sulfotransferase [Mus musculus]	PROTGI=9845263; PROTID=ref:NP_063931.1; PCT=31.68; ALN=247	Hs.532759	Similar to SULT6B1	Mm.45514	Hypothetical protein D430006K04	TC269023 UP|Q800X2 (Q800X2) Sulfotransferase, complete	fd13e02.x1 Zebrafish WashU MPIMG EST Danio rerio cDNA clone IMAGE:3730778 3' similar to TR:O57338 O57338 SULFOTRANSFERASE. ;, mRNA sequence.
BI865754	Dr.25683	Cathepsin L, b	30443	ctslb	30443	cathepsin L, b	LG12	molecular function|cysteine-type endopeptidase activity|IEA|GO:0004197|ZFIN|na//molecular function|cysteine-type peptidase activity|IEA|GO:0008234|ZFIN|na//cellular component|extracellular region|IDA|GO:0005576|ZFIN|na//molecular function|hydrolase activity|IEA|GO:0016787|ZFIN|na//molecular function|peptidase activity|IEA|GO:0008233|ZFIN|na//biological process|proteolysis and peptidolysis|IEA|GO:…	sp:O60911	Cathepsin L2 precursor (EC 3.4.22.43) (Cathepsin V) (Cathepsin U)	PROTGI=12644075; PROTID=sp:O60911; PCT=60.30; ALN=330	sp:P06797	Cathepsin L precursor (EC 3.4.22.15) (Major excreted protein) (MEP)	PROTGI=115742; PROTID=sp:P06797; PCT=61.19; ALN=335	Hs.87417||Hs.418123||Hs.465170||Hs.535089	Cathepsin L2||Cathepsin L||Similar to Cathepsin L, preproprotein||Similar to Cathepsin L, preproprotein	Mm.930||Mm.327050	Cathepsin L||Transcribed locus, moderately similar to XP_225137.2 similar to Cathepsin L precursor (Major excreted protein) (MEP) [Rattus norvegicus]	TC289923 similar to GB|CAA56631.1|620098|MMHMG1 high mobility group protein {Mus musculus;} , partial (67%)	ft26e04.x1 Zebrafish neuronal Danio rerio cDNA clone 5082703 3', mRNA sequence.
BI704420																				zfshTARAMA000250 Zebrafish shield stage whole embryo cDNA library MPMGp637 Danio rerio cDNA clone MPMGp637P0110 5', mRNA sequence.
AL590147					368485	catenin (cadherin-associated protein), delta 2													TC298586 similar to GB|AAB97957.1|2822195|HSU52351 arm-repeat protein NPRAP/neurojungin {Homo sapiens;} , partial (39%)	Zebrafish DNA sequence from clone RP71-21D15 Contains part of a novel gene similar to human, rat and mouse CTNND2 (catenin delta 2, cadherin-associated protein delta 2, neural plakophilin-related arm-repeat protein), a putative novel gene, ESTs, STSs, GS
AW422093																				fi54g02.y1 Sugano Kawakami zebrafish DRA Danio rerio cDNA clone 2641490 5', mRNA sequence.
AW421066	Dr.17850	Zgc:56592	406717	zgc:56592	406717	zgc:56592	LG6	molecular function|binding|IEA|GO:0005488|ZFIN|na//cellular component|integral to membrane|IEA|GO:0016021|ZFIN|na//cellular component|membrane|IEA|GO:0016020|ZFIN|na//cellular component|mitochondrial inner membrane|IEA|GO:0005743|ZFIN|na//biological process|transport|IEA|GO:0006810|ZFIN|na	ref:NP_078974.1	mitochondrial glutamate carrier 1 [Homo sapiens]	PROTGI=13375983; PROTID=ref:NP_078974.1; PCT=72.53; ALN=321	sp:Q9QXX4	Calcium-binding mitochondrial carrier protein Aralar2 (Mitochondrial	PROTGI=13124085; PROTID=sp:Q9QXX4; PCT=40.45; ALN=299	Hs.99486||Hs.282982	Solute carrier family 25 (mitochondrial carrier: glutamate), member 22||Solute carrier family 25 (mitochondrial carrier), member 18	Mm.33729||Mm.101666	Solute carrier family 25 (mitochondrial carrier, glutamate), member 22||Solute carrier family 25 (mitochondrial carrier), member 18	TC291428 GB|AAH51620.1|30185745|BC051620 zgc:56592 {Danio rerio;} , complete	fj91c11.x1 zebrafish gridded kidney Danio rerio cDNA 3' similar to contains element MER35 repetitive element ;, mRNA sequence.
AF007414	Dr.541	Inhibitor of DNA binding 6	30493	id6	30493	inhibitor of DNA binding 6	LG11		pir:A49727	DNA-binding protein inhibitor Id-1H - human	PROTGI=539577; PROTID=pir:A49727; PCT=55.63; ALN=124	pir:A34690	DNA-binding protein inhibitor Id - mouse (fragment)	PROTGI=90461; PROTID=pir:A34690; PCT=54.01; ALN=124	Hs.504609	Inhibitor of DNA binding 1, dominant negative helix-loop-helix protein	Mm.444	Inhibitor of DNA binding 1	TC279548 UP|O42361 (O42361) Helix-loop-helix protein, complete	Danio rerio helix-loop-helix protein (Id6) mRNA, complete cds.
BI888338	Dr.885	Sb:cb122	321109	sb:cb122	321109	sb:cb122														ZF637-2-000093 Zebrafish shield stage whole embryo cDNA library MPMGp637 Danio rerio cDNA clone MPMGp637_18O9;MPMGp637O0918 5', mRNA sequence.
AF398433	Dr.12603	Iroquois homeobox protein 7	140746	irx7	140746	iroquois homeobox protein 7	LG23	molecular function|DNA binding|IEA|GO:0003677|ZFIN|na//cellular component|nucleus|IEA|GO:0005634|ZFIN|na	sp:P78413	Iroquois-class homeodomain protein IRX-4 (Iroquois homeobox protein 4)	PROTGI=12644347; PROTID=sp:P78413; PCT=45; ALN=185	sp:P81067	Iroquois-class homeodomain protein IRX-3 (Iroquois homeobox protein 3)	PROTGI=3024042; PROTID=sp:P81067; PCT=38; ALN=215	Hs.424156	Iroquois homeobox protein 1	Mm.316056	Iroquois related homeobox 1 (Drosophila)	TC293888 UP|Q90YX8 (Q90YX8) Iroquois homeodomain transcription factor Ziro7 (Iroquois7), complete	Danio rerio iroquois homeodomain transcription factor Ziro7 mRNA, complete cds.
BE201475	Dr.10228	Transcribed locus																	TC296191 GB|CAB97541.1|9367836|IR1555880 FOG2, friend of GATA2, alternatively spliced product {Homo sapiens;} , partial (8%)	fk93d02.x1 Zebrafish Research Genetics C32 fin Danio rerio cDNA 3', mRNA sequence.
AF077225	Dr.179	T-box gene 16	30264	tbx16	30264	T-box gene 16	LG8	biological process|erythrocyte differentiation|IMP|GO:0030218|ZFIN|na//cellular component|nucleus|IEA|GO:0005634|ZFIN|na//biological process|regulation of transcription, DNA-dependent|IEA|GO:0006355|ZFIN|na//molecular function|transcription factor activity|IEA|GO:0003700|ZFIN|na	sp:O95947	T-box transcription factor TBX6 (T-box protein 6) [Gene: TBX6] - Homo	PROTGI=6094434; PROTID=sp:O95947; PCT=40.05; ALN=363	pir:S72233	transcription factor tbx6 - mouse	PROTGI=2137824; PROTID=pir:S72233; PCT=56.14; ALN=220	Hs.198301	T-box 6	Mm.727	T-box 6	TC292705 UP|O93389 (O93389) Spadetail, complete	Danio rerio spadetail (spt) mRNA, complete cds.
X79821	Dr.20910	SRY-box containing gene 19	30038	sox19	30038	SRY-box containing gene 19	LG5	molecular function|DNA binding|IEA|GO:0003677|ZFIN|na//cellular component|nucleus|IEA|GO:0005634|ZFIN|na//biological process|regulation of transcription, DNA-dependent|IEA|GO:0006355|ZFIN|na	pir:I38238	transcription factor SOX2 - human (fragment)	PROTGI=2136184; PROTID=pir:I38238; PCT=48.15; ALN=290	sp:P48432	Transcription factor SOX-2 [Gene: Sox2 or Sox-2] - Mus musculus (Mouse)	PROTGI=6094324; PROTID=sp:P48432; PCT=46.42; ALN=288	Hs.187577	SRY (sex determining region Y)-box 21	Mm.70950	SRY-box containing gene 21	TC277199 UP|SX19_BRARE (P47792) Transcription factor SOX-19, complete	D.rerio Zf Sox 19 mRNA.
BI673712	Dr.3650	Wu:ft31b04	327124	wu:ft31b04	327124	wu:ft31b04	LG5		pir:T42659	hypothetical protein DKFZp434K1815.1 - human (fragment)	PROTGI=11360085; PROTID=pir:T42659; PCT=43.78; ALN=199				Hs.274135	Hypothetical protein DKFZp434K1815	Mm.3094	RIKEN cDNA 1200011O22 gene		ft31b04.x1 Gong zebrafish testis Danio rerio cDNA clone 5152086 3' similar to TR:Q9UFC0 Q9UFC0 HYPOTHETICAL 75.9 KD PROTEIN ;, mRNA sequence.
BG985460	Dr.32241	Id:ibd1132	338250	id:ibd1132	338250	id:ibd1132						pir:JQ1058	DNA-binding protein - mouse (fragment)	PROTGI=90460; PROTID=pir:JQ1058; PCT=50.75; ALN=67						1132t7 NICHD Zebrafish normalized I Danio rerio cDNA clone 1132, mRNA sequence.
BM024762	Dr.17357	H2A histone family, member X	394048	h2afx	394048	H2A histone family, member X		molecular function|DNA binding|IEA|GO:0003677|ZFIN|na//cellular component|chromosome|IEA|GO:0005694|ZFIN|na//biological process|chromosome organization and biogenesis (sensu Eukaryota)|IEA|GO:0007001|ZFIN|na//cellular component|nucleosome|IEA|GO:0000786|ZFIN|na//biological process|nucleosome assembly|IEA|GO:0006334|ZFIN|na//cellular component|nucleus|IEA|GO:0005634|ZFIN|na	pir:S07631	histone H2A.X - human	PROTGI=106266; PROTID=pir:S07631; PCT=88.11; ALN=142	sp:P27661	Histone H2A.X [Gene: H2afx or H2A.X or Hist5-2ax] - Mus musculus	PROTGI=121993; PROTID=sp:P27661; PCT=87.41; ALN=142	Hs.26331||Hs.51011||Hs.121017||Hs.134999||Hs.233568||Hs.247812||Hs.248174||Hs.352225||Hs.406691||Hs.406739||Hs.408067||Hs.434195||Hs.477879||Hs.484950||Hs.511711||Hs.524280||Hs.530461||Hs.534035||Hs.534319||Hs.548125	Histone 3, H2a||Histone 1, H2ag||Histone 1, H2ae||Histone 1, H2am||Histone 1, H2al||Hypothetical protein MGC12935||Histone 1, H2ab||Histone 1, H2ah||Histone 1, H2aj||Histone 1, H2aa||Histone 2, H2ac||Histone 2, H2ab||H2A histone family, member X||Histone 1, H2ac||Histone 1, H2ak||H2A histone family, member J||Histone 2, H2aa||Histone 1, H2ai||Histone 1, H2ad||Transcribed locus, moderately similar…	Mm.14767||Mm.154564||Mm.212549||Mm.245931||Mm.250564||Mm.261665||Mm.261668||Mm.261670||Mm.261973||Mm.262527||Mm.263165||Mm.331224||Mm.342409||Mm.342416||Mm.342456||Mm.347700||Mm.358954||Mm.368977||Mm.370338	Histone 1, H2ai||Hypothetical protein E130307C13||Histone 3, H2a||H2A histone family, member X||Transcribed locus, strongly similar to XP_344596.1 similar to CG31613-PA [Rattus norvegicus]||Histone 1, H2ae||Histone 1, H2ab||Histone 2, H2aa2||Histone 1, H2ac||Histone 1, H2ah||Histone 1, H2ag||Transcribed locus, strongly similar to NP_003507.1 histone 2, H2aa [Homo sapiens]||Transcribed locus, stro…	TC282405 UP|H2AG_ONCMY (P02264) Histone H2A, gonadal, partial (94%)	fu72e04.x1 zebrafish adult brain Danio rerio cDNA clone 5335014 3' similar to SW:H2AX_HUMAN P16104 HISTONE H2A.X. ;, mRNA sequence.
AF207751	Dr.10689	Zic family member 2 (odd-paired homolog, Drosophila) b	338192	zic2b	338192	zic family member 2 (odd-paired homolog, Drosophila) b	LG1	molecular function|nucleic acid binding|IEA|GO:0003676|ZFIN|na//cellular component|nucleus|IEA|GO:0005634|ZFIN|na//molecular function|zinc ion binding|IEA|GO:0008270|ZFIN|na	sp:Q15915	Zinc finger protein ZIC 1 (Zinc finger protein of the cerebellum 1)	PROTGI=8134845; PROTID=sp:Q15915; PCT=64.30; ALN=427	sp:Q62520	Zinc finger protein ZIC 2 (Zinc finger protein of the cerebellum 2)	PROTGI=3183503; PROTID=sp:Q62520; PCT=61.65; ALN=427	Hs.41154	Zic family member 1 (odd-paired homolog, Drosophila)	Mm.335350	Zinc finger protein of the cerebellum 1	TC270679 UP|Q9DE40 (Q9DE40) Zinc finger protein Zic2, complete	Danio rerio zinc finger protein Zic2 (zic2) mRNA, complete cds.
BG985498	Dr.34999	Id:ibd1202	338119	id:ibd1202	338119	id:ibd1202														1202t3 NICHD Zebrafish normalized I Danio rerio cDNA clone 1202, mRNA sequence.
BI887718																			TC291488 weakly similar to UP|Q9LMQ1 (Q9LMQ1) F7H2.17 protein, partial (9%)	ZF637-1-001973 Zebrafish shield stage whole embryo cDNA library MPMGp637 Danio rerio cDNA clone MPMGp637_9M15;MPMGp637M159 5', mRNA sequence.
BG985680	Dr.34996	Id:ibd2036	338124	id:ibd2036	338124	id:ibd2036			pir:I38239	transcription factor SOX3 - human	PROTGI=2136186; PROTID=pir:I38239; PCT=76.92; ALN=51	sp:P53784	Transcription factor SOX-3 [Gene: Sox3 or Sox-3] - Mus musculus (Mouse)	PROTGI=1711466; PROTID=sp:P53784; PCT=76.92; ALN=51	Hs.157429	SRY (sex determining region Y)-box 3	Mm.35784	SRY-box containing gene 3	TC279515 UP|Q762C1 (Q762C1) Sox3, complete	2036 NICHD Zebrafish normalized I Danio rerio cDNA clone 2036, mRNA sequence.
AF193837	Dr.10458	Ventral homeobox	64807	vox	64807	ventral homeobox	LG13	molecular function|DNA binding|IEA|GO:0003677|ZFIN|na//biological process|dorsal/ventral pattern formation|IGI|GO:0009953|ZFIN|na//cellular component|nucleus|IEA|GO:0005634|ZFIN|na//biological process|regulation of transcription, DNA-dependent|IEA|GO:0006355|ZFIN|na//molecular function|transcription factor activity|IEA|GO:0003700|ZFIN|na//molecular function|transcription regulator activity|ISS|GO…	sp:P52954	Transcription factor LBX1 [Gene: LBX1] - Homo sapiens (Human)	PROTGI=1730095; PROTID=sp:P52954; PCT=51.35; ALN=74	ref:NP_034822.1	lady bird-like homeobox 2 homolog [Mus musculus]	PROTGI=6754512; PROTID=ref:NP_034822.1; PCT=38.30; ALN=135	Hs.37034||Hs.149548||Hs.547135	Homeo box A5||Homeo box B5||Hypothetical protein LOC285943	Mm.173||Mm.207	Homeo box A5||Homeo box B5	TC283944 UP|Q9DG33 (Q9DG33) Homeobox protein VEGA, complete	Danio rerio homeobox protein VEGA mRNA, complete cds.
BI890505																				ZF637-2-002260 Zebrafish shield stage whole embryo cDNA library MPMGp637 Danio rerio cDNA clone MPMGp637_7F12;MPMGp637F127 5', mRNA sequence.
BI888360	Dr.24753	Cyclin D1	30222	ccnd1	30222	cyclin D1	LG7	biological process|cell cycle|IEA|GO:0007049|ZFIN|na//biological process|cytokinesis|IEA|GO:0000910|ZFIN|na//cellular component|nucleus|IEA|GO:0005634|ZFIN|na//biological process|regulation of cell cycle|IEA|GO:0000074|ZFIN|na	sp:P24385	G1/S-specific cyclin D1 (PRAD1 oncogene) (BCL-1 oncogene) [Gene: CCND1	PROTGI=116152; PROTID=sp:P24385; PCT=76.27; ALN=291	pir:A56523	cyclin D1 - mouse	PROTGI=1083270; PROTID=pir:A56523; PCT=75.25; ALN=291	Hs.523852	Cyclin D1 (PRAD1: parathyroid adenomatosis 1)	Mm.273049	Cyclin D1		ZF637-2-000115 Zebrafish shield stage whole embryo cDNA library MPMGp637 Danio rerio cDNA clone MPMGp637_18I11;MPMGp637I1118 5', mRNA sequence.
AI667275	Dr.31622	Wu:fc11c07	323833	wu:fc11c07	323833	wu:fc11c07			ref:NP_037388.1	zinc finger protein 180 (HHZ168) [Homo sapiens]	PROTGI=7019579; PROTID=ref:NP_037388.1; PCT=50.43; ALN=110	ref:NP_035890.1	zinc finger protein 54 [Mus musculus]	PROTGI=6756063; PROTID=ref:NP_035890.1; PCT=44.07; ALN=114	Hs.50158||Hs.98593||Hs.233421||Hs.235993||Hs.249181||Hs.250693||Hs.283900||Hs.290703||Hs.306298||Hs.310336||Hs.371431||Hs.386264||Hs.386294||Hs.405628||Hs.407162||Hs.428360||Hs.434200||Hs.434406||Hs.447840||Hs.465838||Hs.466289||Hs.513316||Hs.521151||Hs.524828||Hs.534574||Hs.546311||Hs.549076	Zinc finger protein 626||Zinc finger protein 419||Zinc finger protein 418||Zinc finger protein 595||Zinc finger protein 596||Krueppel-related zinc finger protein||Zinc finger protein 257||Zinc finger protein 573||Hypothetical ZNF-like protein||Zinc finger protein 429||Hypothetical protein BC007307||Zinc finger protein 273||Zinc finger protein 195||Similar to zinc finger protein 91 (HPF7, HTF10)||…	Mm.26540||Mm.32118||Mm.42140||Mm.66913||Mm.72124||Mm.170029||Mm.209990||Mm.211118||Mm.246667||Mm.252750||Mm.254463||Mm.276296||Mm.288396||Mm.289695||Mm.293030||Mm.296100||Mm.297657||Mm.306358||Mm.358826||Mm.359154||Mm.371786	RIKEN cDNA 4930432O21 gene||RIKEN cDNA 2810021J22 gene||Zinc finger protein 53||Zinc finger protein 60||RIKEN cDNA 4930488P06 gene||RIKEN cDNA D330034E10 gene||CDNA sequence BC049807||RIKEN cDNA 6330416L07 gene||RIKEN cDNA C920016K16 gene||RIKEN cDNA 1700108N11 gene||CDNA sequence BC043476||Zinc finger protein 422, related sequence 1||Zinc finger protein 85, related sequence 1||RIKEN cDNA A230042…		fc38f01.x1 Zebrafish WashU MPIMG EST Danio rerio cDNA clone IMAGE:3723673 3', mRNA sequence.
AW058848	Dr.22274	Transcribed locus																		fe49c02.x1 Zebrafish WashU MPIMG EST Danio rerio cDNA clone IMAGE:3742178 3', mRNA sequence.
X87581	Dr.24753	Cyclin D1	30222	ccnd1	30222	cyclin D1	LG7	biological process|cell cycle|IEA|GO:0007049|ZFIN|na//biological process|cytokinesis|IEA|GO:0000910|ZFIN|na//cellular component|nucleus|IEA|GO:0005634|ZFIN|na//biological process|regulation of cell cycle|IEA|GO:0000074|ZFIN|na	sp:P24385	G1/S-specific cyclin D1 (PRAD1 oncogene) (BCL-1 oncogene) [Gene: CCND1	PROTGI=116152; PROTID=sp:P24385; PCT=76.27; ALN=291	pir:A56523	cyclin D1 - mouse	PROTGI=1083270; PROTID=pir:A56523; PCT=75.25; ALN=291	Hs.523852	Cyclin D1 (PRAD1: parathyroid adenomatosis 1)	Mm.273049	Cyclin D1	TC279825 UP|CGD1_BRARE (Q90459) G1/S-specific cyclin D1, complete	D.reiro mRNA for cyclin D1.
BI892136	Dr.27785	Transcribed locus, weakly similar to XP_510161.1 similar to sphingolipid C4-hydroxylase/delta 4-desaturase protein DES2 [Pan troglodytes]													Hs.159643	Degenerative spermatocyte homolog 2, lipid desaturase (Drosophila)	Mm.207605	Degenerative spermatocyte homolog 2 (Drosophila), lipid desaturase		ZF637-3-001391 Zebrafish shield stage whole embryo cDNA library MPMGp637 Danio rerio cDNA clone MPMGp637_20F3;MPMGp637F0320 5', mRNA sequence.
AW421080																				fj91f01.x1 zebrafish gridded kidney Danio rerio cDNA 3', mRNA sequence.
BI891791	Dr.7916	Si:ch211-207n9.1	336134	si:ch211-207n9.1	336134	si:ch211-207n9.1	LG20		ref:NP_036252.1	CD2-associated protein [Homo sapiens]	PROTGI=11321634; PROTID=ref:NP_036252.1; PCT=58.22; ALN=212	ref:NP_034717.1	intersectin 1 (SH3 domain protein 1A) [Mus musculus]	PROTGI=6754392; PROTID=ref:NP_034717.1; PCT=25.60; ALN=176	Hs.485518	CD2-associated protein	Mm.218637||Mm.359249	CD2-associated protein||Similar to CD2-associated protein		ZF637-3-001046 Zebrafish shield stage whole embryo cDNA library MPMGp637 Danio rerio cDNA clone MPMGp637_19M4;MPMGp637M0419 5', mRNA sequence.
BI475971																				fp49g11.x3 zebrafish gridded kidney Danio rerio cDNA clone 4760252 3', mRNA sequence.
BI867819	Dr.13629	Transcribed locus, weakly similar to XP_524240.1 similar to zinc finger protein 569 [Pan troglodytes]							sp:Q9Y6Q3	Zinc finger protein 37 homolog (Zfp-37) [Gene: ZFP37] - Homo sapiens	PROTGI=11136151; PROTID=sp:Q9Y6Q3; PCT=52.38; ALN=42	pir:S10245	finger protein, testis - mouse	PROTGI=109837; PROTID=pir:S10245; PCT=52.38; ALN=42	Hs.150406	Zinc finger protein 37 homolog (mouse)	Mm.5011||Mm.374078	Zinc finger protein 37||Transcribed locus, moderately similar to NP_033580.2 zinc finger protein 37 [Mus musculus]	TC287543 weakly similar to GB|AAH59273.1|37748209|BC059273 zinc finger protein 9 {Mus musculus;} , partial (9%)	ft64c03.y1 Gong zebrafish ovary Danio rerio cDNA clone 5157893 5' similar to SW:ZO20_XENLA P18744 OOCYTE ZINC FINGER PROTEIN XLCOF20 ;, mRNA sequence.
AI878386	Dr.8153	Claudin g	81586	cldng	81586	claudin g	LG1	cellular component|integral to membrane|IEA|GO:0016021|ZFIN|na//cellular component|membrane|IEA|GO:0016020|ZFIN|na//molecular function|structural molecule activity|IEA|GO:0005198|ZFIN|na//cellular component|tight junction|IEA|GO:0005923|ZFIN|na	ref:NP_001296.1	claudin 4 [Homo sapiens]	PROTGI=4502877; PROTID=ref:NP_001296.1; PCT=62.50; ALN=184	sp:O35054	Claudin-4 (Clostridium perfringens enterotoxin receptor) (CPE-	PROTGI=6685275; PROTID=sp:O35054; PCT=66.30; ALN=184	Hs.520942	Claudin 4	Mm.7339||Mm.86652	Claudin 4||Claudin 13	TC268387 similar to UP|Q80VG1 (Q80VG1) Sex comb on midleg-like 4, partial (6%)	fc57b05.x1 Zebrafish WashU MPIMG EST Danio rerio cDNA clone IMAGE:3725457 3', mRNA sequence.
AI942574	Dr.15424	Actin related protein 2/3 complex, subunit 5A	336504	arpc5a	336504	actin related protein 2/3 complex, subunit 5A	LG2	cellular component|cytoskeleton|IEA|GO:0005856|ZFIN|na//biological process|regulation of actin filament polymerization|IEA|GO:0030833|ZFIN|na	sp:O15511	ARP2/3 complex 16 kDa subunit (p16-ARC) (Actin-related protein 2/3	PROTGI=3121767; PROTID=sp:O15511; PCT=80.79; ALN=150	ref:NP_080645.1	actin related protein 2/3 complex, subunit 5 [Mus musculus]	PROTGI=13385866; PROTID=ref:NP_080645.1; PCT=80.13; ALN=150	Hs.518609	Actin related protein 2/3 complex, subunit 5, 16kDa	Mm.288974||Mm.352028||Mm.359145	Actin related protein 2/3 complex, subunit 5||Similar to actin related protein 2/3 complex, subunit 5; actin related protein 2/3 complex, subunit 5 (165 kDa)||Similar to actin related protein 2/3 complex, subunit 5; actin related protein 2/3 complex, subunit 5 (165 kDa)		fc73b05.y1 Zebrafish WashU MPIMG EST Danio rerio cDNA clone IMAGE:3726993 5', mRNA sequence.
AI722366	Dr.20366	Transcribed locus, weakly similar to NP_766590.1 cDNA sequence BC003332 [Mus musculus]							sp:P98168	Zinc finger X-linked protein ZXDA [Gene: ZXDA] - Homo sapiens (Human)	PROTGI=12644369; PROTID=sp:P98168; PCT=30.16; ALN=126	ref:NP_084536.1	cDNA sequence BC003332 [Mus musculus]	PROTGI=13385100; PROTID=ref:NP_084536.1; PCT=30.16; ALN=126					AI722366 similar to UP|Q804R3 (Q804R3) SI:zC101N13.7 (ORF2 of novel retrotransposon), partial (1%)	fc26c11.x1 Zebrafish WashU MPIMG EST Danio rerio cDNA clone IMAGE:3722516 3', mRNA sequence.
BG883236	Dr.16161	Transcribed locus																		fp18e11.x1 zebrafish gridded kidney Danio rerio cDNA clone 4729845 3', mRNA sequence.
AI793909	Dr.4316	Wu:fb95f11	323342	wu:fb95f11	323342	wu:fb95f11	LG23													fc56a01.x1 Zebrafish WashU MPIMG EST Danio rerio cDNA clone IMAGE:3725352 3', mRNA sequence.
BM101667	Dr.7118	Wu:fc60e10	325228	wu:fc60e10	325228	wu:fc60e10	LG9		ref:NP_076973.1	hypothetical protein MGC2731 [Homo sapiens]	PROTGI=13129048; PROTID=ref:NP_076973.1; PCT=56.63; ALN=191									fv38d11.x1 Sugano SJD adult male Danio rerio cDNA clone 5410629 3', mRNA sequence.
BI886127	Dr.16121	Transcribed locus, weakly similar to NP_006640.2 UTP14, U3 small nucleolar ribonucleoprotein, homolog A (yeast) [Homo sapiens]							ref:NP_067677.1	UTP14, U3 small nucleolar ribonucleoprotein, homolog C [Homo sapiens]	PROTGI=11063983; PROTID=ref:NP_067677.1; PCT=41.94; ALN=175				Hs.458598||Hs.512963	UTP14, U3 small nucleolar ribonucleoprotein, homolog A (yeast)||Similar to hypothetical protein B230397C21	Mm.336045	UTP14, U3 small nucleolar ribonucleoprotein, homolog A (yeast)	TC274954 similar to UP|Q9BVJ6 (Q9BVJ6) Serologically defined colon cancer antigen 16, partial (22%)	ZF637-1-000382 Zebrafish shield stage whole embryo cDNA library MPMGp637 Danio rerio cDNA clone MPMGp637_12I3;MPMGp637I0312 5', mRNA sequence.
AI793487	Dr.29744	Sp8 transcription factor-like	324931	sp8l	324931	sp8 transcription factor-like	LG16	molecular function|nucleic acid binding|IEA|GO:0003676|ZFIN|na//cellular component|nucleus|IEA|GO:0005634|ZFIN|na//molecular function|zinc ion binding|IEA|GO:0008270|ZFIN|na	sp:P08047	Transcription factor Sp1 [Gene: SP1 or TSFP1] - Homo sapiens (Human)	PROTGI=13638437; PROTID=sp:P08047; PCT=39.94; ALN=293	ref:NP_569725.1	Sp7 transcription factor [Mus musculus]	PROTGI=18485518; PROTID=ref:NP_569725.1; PCT=43.68; ALN=406	Hs.195922	Sp8 transcription factor	Mm.51682||Mm.348753	Trans-acting transcription factor 8||Transcribed locus, weakly similar to NP_572579.2 Drosophila melanogaster Sp1 gene	TC280744 Sp8 [Danio rerio]	fc48e06.x1 Zebrafish WashU MPIMG EST Danio rerio cDNA clone IMAGE:3724642 3', mRNA sequence.
AW115956	Dr.7929	Zgc:55758	327387	zgc:55758	327387	zgc:55758	LG6	cellular component|cytoplasm|IEA|GO:0005737|ZFIN|na//biological process|endocytosis|IEA|GO:0006897|ZFIN|na//molecular function|protein binding|IEA|GO:0005515|ZFIN|na	ref:NP_057377.1	breast cancer associated protein BRAP1 [Homo sapiens]	PROTGI=7706487; PROTID=ref:NP_057377.1; PCT=47.67; ALN=424	sp:O08539	Myc box dependent interacting protein 1 (Bridging integrator 1)	PROTGI=14916536; PROTID=sp:O08539; PCT=33.73; ALN=511	Hs.14770	Bridging integrator 2	Mm.218000||Mm.324904||Mm.372100	Transcribed locus, weakly similar to XP_484500.1 similar to breast cancer associated protein BRAP1; bridging integrator-2 [Mus musculus]||Similar to breast cancer associated protein BRAP1; bridging integrator-2||Transcribed locus	TC292924 UP|Q803I3 (Q803I3) Bridging integrator 2, complete	fi05e01.x1 Sugano Kawakami zebrafish DRA Danio rerio cDNA clone 2600280 3', mRNA sequence.
AA497337	Dr.28660	Chloride intracellular channel a	84040	clica	84040	chloride intracellular channel a	LG21	biological process|chloride transport|IEA|GO:0006821|ZFIN|na//cellular component|membrane|IEA|GO:0016020|ZFIN|na//molecular function|voltage-gated chloride channel activity|IEA|GO:0005247|ZFIN|na	ref:NP_039234.1	chloride intracellular channel 4 [Homo sapiens]	PROTGI=7330335; PROTID=ref:NP_039234.1; PCT=63.83; ALN=233	ref:NP_038913.1	chloride intracellular channel 4 (mitochondrial) [Mus musculus]	PROTGI=7304963; PROTID=ref:NP_038913.1; PCT=62.98; ALN=233	Hs.440544||Hs.535217	Chloride intracellular channel 4||Similar to Chloride intracellular channel protein 4 (Intracellular chloride ion channel protein p64H1)	Mm.257765	Chloride intracellular channel 4 (mitochondrial)	TC271137 weakly similar to UP|Q7T250 (Q7T250) Chloride intracellular channel protein 1, partial (95%)	fa04e11.r1 Zebrafish ICRFzfls Danio rerio cDNA clone 1P1 5' similar to SW:CICP_BOVIN P35526 CHLORINE CHANNEL PROTEIN P64. ;, mRNA sequence.
BG303391	Dr.12665	Transcribed locus																		fl55a02.x1 Sugano Kawakami zebrafish DRA Danio rerio cDNA clone 3817611 3', mRNA sequence.
BI890730																			TC286011 weakly similar to UP|Q9W7D5 (Q9W7D5) Quinone reductase, partial (78%)	ZF637-2-002485 Zebrafish shield stage whole embryo cDNA library MPMGp637 Danio rerio cDNA clone MPMGp637_24C5;MPMGp637C0524 5', mRNA sequence.
BI886106	Dr.31867	Wu:fc12g06	323877	wu:fc12g06	323877	wu:fc12g06	LG6		ref:NP_004720.1	Ac-like transposable element [Homo sapiens]	PROTGI=4759258; PROTID=ref:NP_004720.1; PCT=25.87; ALN=249				Hs.438801||Hs.490865||Hs.537217||Hs.540060||Hs.546899||Hs.548046||Hs.548274	Transcribed locus, weakly similar to XP_499236.1 LOC442377 [Homo sapiens]||Hypothetical LOC392177||IgE Heavy chain||Transcribed locus, weakly similar to NP_193070.1 Arabidopsis thaliana At4g13340 gene||Full length insert cDNA clone YY82H04||Transcribed locus, moderately similar to NP_057267.2 chromosome 1 open reading frame 33 [Homo sapiens]||Transcribed locus	Mm.247408||Mm.326686||Mm.360448	Mus musculus, clone IMAGE:6703699, mRNA||Transcribed locus, moderately similar to XP_485135.1 similar to Polyadenylate-binding protein 4 (Poly(A)-binding protein 4) (PABP 4) (Inducible poly(A)-binding protein) (iPABP) (Activated-platelet protein-1) (APP-1) [Mus musculus]||Transcribed locus, weakly similar to NP_188919.1 Arabidopsis thaliana At3g22800 gene		ZF637-1-000361 Zebrafish shield stage whole embryo cDNA library MPMGp637 Danio rerio cDNA clone MPMGp637_12L1;MPMGp637L0112 5', mRNA sequence.
AI544512	Dr.4227	Otopetrin 1	322893	otop1	322893	otopetrin 1	LG14								Hs.503452||Hs.534544	Transcribed locus, strongly similar to XP_526509.1 similar to otopetrin 1 [Pan troglodytes]||Otopetrin 1	Mm.204765	Otopetrin 1	TC280709 UP|Q7ZWK8 (Q7ZWK8) Otopetrin 1, complete	fb76b02.x1 Zebrafish WashU MPIMG EST Danio rerio cDNA clone IMAGE:3717771 3', mRNA sequence.
BM036954	Dr.14044	Zgc:92386	436964	zgc:92386	436964	zgc:92386			ref:NP_003263.1	transmembrane 7 superfamily member 1 (upregulated in kidney) [Homo sapiens]	PROTGI=4507545; PROTID=ref:NP_003263.1; PCT=52.25; ALN=329	ref:NP_114388.1	transmembrane 7 superfamily member 1 [Mus musculus]	PROTGI=14269574; PROTID=ref:NP_114388.1; PCT=51.65; ALN=329	Hs.498160	Transmembrane 7 superfamily member 1 (upregulated in kidney)	Mm.356787||Mm.370251	Transmembrane 7 superfamily member 1||RIKEN cDNA 6330416L11 gene	TC280191 zgc:92386 [Danio rerio]	fu85a12.x1 Gong zebrafish ovary Danio rerio cDNA clone 5377463 3', mRNA sequence.
AI476945	Dr.33285	Wu:fb55g02	322289	wu:fb55g02	322289	wu:fb55g02	LG13													fb55g02.x1 Zebrafish WashU MPIMG EST Danio rerio cDNA clone IMAGE:3715826 3', mRNA sequence.
AI601339	Dr.24493	Wu:fc10a02	323780	wu:fc10a02	323780	wu:fc10a02	LG13												TC273500 UP|Q6F7R7 (Q6F7R7) 50S ribosomal protein L22, partial (9%)	fc10a02.x1 Zebrafish WashU MPIMG EST Danio rerio cDNA clone IMAGE:3720938 3', mRNA sequence.
AI793880	Dr.3262	Hypothetical protein FLJ12787 (H. sapiens)	325106	flj12787	325106	hypothetical protein FLJ12787 (H. sapiens)	LG18	biological process|electron transport|IEA|GO:0006118|ZFIN|na	ref:NP_115551.1	Src-associated protein SAW [Homo sapiens]	PROTGI=14149857; PROTID=ref:NP_115551.1; PCT=54.24; ALN=269	ref:NP_038653.1	platelet-activating factor acetylhydrolase, isoform 1b, beta1 subunit [Mus musculus]	PROTGI=7305363; PROTID=ref:NP_038653.1; PCT=22.90; ALN=239	Hs.406703	Src-associated protein SAW	Mm.28221	Expressed sequence AW544865	TC269166 weakly similar to UP|Q7ZXZ2 (Q7ZXZ2) Flj12787-prov protein, partial (82%)	fc55e07.x1 Zebrafish WashU MPIMG EST Danio rerio cDNA clone IMAGE:3725316 3' similar to TR:O46069 O46069 1-EVIDENCE=PREDICTED BY CONTENT. ;, mRNA sequence.
AB046866	Dr.1102	Beta-catenin-interacting protein	58117	icat	58117	beta-catenin-interacting protein	LG23	molecular function|beta-catenin binding|IEA|GO:0008013|ZFIN|na//biological process|development|IEA|GO:0007275|ZFIN|na	ref:NP_064633.1	beta-catenin-interacting protein ICAT [Homo sapiens]	PROTGI=9910390; PROTID=ref:NP_064633.1; PCT=87.65; ALN=81	ref:NP_075954.1	beta-catenin-interacting protein ICAT [Mus musculus]	PROTGI=13374561; PROTID=ref:NP_075954.1; PCT=88.89; ALN=81	Hs.463759	Catenin, beta interacting protein 1	Mm.299735	Catenin beta interacting protein 1	TC292344 UP|Q9I903 (Q9I903) Beta-catenin-interacting protein, complete	Danio rerio ICAT mRNA for beta-catenin-interacting protein, complete cds.
AI584379	Dr.21197	Transcribed locus																		fb92h02.x1 Zebrafish WashU MPIMG EST Danio rerio cDNA clone IMAGE:3719379 3', mRNA sequence.
AI793355	Dr.27511	Wu:fc45b06	324844	wu:fc45b06	324844	wu:fc45b06	LG24													fc45b06.x1 Zebrafish WashU MPIMG EST Danio rerio cDNA clone IMAGE:3724307 3', mRNA sequence.
BG303586	Dr.25009	Vitellogenin 1	64257	vg1	64257	vitellogenin 1	LG20	biological process|lipid transport|IEA|GO:0006869|ZFIN|na//molecular function|lipid transporter activity|IEA|GO:0005319|ZFIN|na	prf:1211338A		PROTGI=225311; PROTID=prf:1211338A; PCT=21.52; ALN=858									fl57w49.x1 Sugano Kawakami zebrafish DRA Danio rerio cDNA clone 3817985 3', mRNA sequence.
BI840456	Dr.4675	Ligase III, DNA, ATP-dependent	336509	lig3	336509	ligase III, DNA, ATP-dependent	LG5		sp:P49916	DNA ligase III (EC 6.5.1.1) (Polydeoxyribonucleotide synthase [ATP])	PROTGI=1706481; PROTID=sp:P49916; PCT=71.77; ALN=122	sp:P97386	DNA ligase III (EC 6.5.1.1) (Polydeoxyribonucleotide synthase [ATP])	PROTGI=3913496; PROTID=sp:P97386; PCT=71.77; ALN=122	Hs.100299	Ligase III, DNA, ATP-dependent	Mm.277136	Ligase III, DNA, ATP-dependent	TC294583 weakly similar to UP|DNL3_HUMAN (P49916) DNA ligase III (Polydeoxyribonucleotide synthase [ATP]) , partial (8%)	fs74b06.y1 Zebrafish SJD day 8 fin regeneration Danio rerio cDNA clone 5075290 5' similar to SW:DNL3_HUMAN P49916 DNA LIGASE III ;, mRNA sequence.
AI397334	Dr.27279	Transcribed locus																		fb10b09.x1 zebrafish fin day0 regeneration Danio rerio cDNA 3', mRNA sequence.
BI892155	Dr.4947	Cold inducible RNA binding protein	327630	cirbp	327630	cold inducible RNA binding protein	LG22	molecular function|nucleic acid binding|IEA|GO:0003676|ZFIN|na	ref:NP_001271.1	cold inducible RNA binding protein [Homo sapiens]	PROTGI=4502847; PROTID=ref:NP_001271.1; PCT=61.54; ALN=181	sp:Q61413		PROTGI=6166007; PROTID=sp:Q61413; PCT=59.34; ALN=181	Hs.157382||Hs.450770||Hs.534833||Hs.546261||Hs.548585	Transcribed locus, moderately similar to XP_520114.1 similar to Heterogeneous nuclear ribonucleoprotein A1 (Helix-destabilizing protein) (Single-strand binding protein) (hnRNP core protein A1) (HDP) [Pan troglodytes]||Similar to Heterogeneous nuclear ribonucleoprotein A1 (Helix-destabilizing protein) (Single-strand binding protein) (hnRNP core protein A1)||Similar to Heterogeneous nuclear ribonuc…	Mm.237064	Similar to Heterogeneous nuclear ribonucleoprotein A1 (Helix-destabilizing protein) (Single-strand binding protein) (hnRNP core protein A1) (HDP-1) (Topoisomerase-inhibitor suppressed)	TC290857 UP|Q7ZUQ9 (Q7ZUQ9) Cold inducible RNA binding protein, complete	ZF637-3-001410 Zebrafish shield stage whole embryo cDNA library MPMGp637 Danio rerio cDNA clone MPMGp637_20N4;MPMGp637N0420 5', mRNA sequence.
BI886735	Dr.7422	Zgc:77271	334440	zgc:77271	334440	zgc:77271	LG6	molecular function|double-stranded RNA binding|IEA|GO:0003725|ZFIN|na//cellular component|intracellular|IEA|GO:0005622|ZFIN|na	sp:O95793	Double-stranded RNA-binding protein Staufen homolog [Gene: STAU] -	PROTGI=12643664; PROTID=sp:O95793; PCT=74.41; ALN=510	ref:NP_035620.1	staufen (RNA binding protein) homolog 1 [Mus musculus]	PROTGI=6755674; PROTID=ref:NP_035620.1; PCT=70.18; ALN=491	Hs.370187||Hs.528738	Staufen, RNA binding protein (Drosophila)||Transcribed locus, moderately similar to NP_004593.1 staufen, RNA binding protein (Drosophila) [Homo sapiens]	Mm.73276	RIKEN cDNA 5830401L18 gene		ZF637-1-000990 Zebrafish shield stage whole embryo cDNA library MPMGp637 Danio rerio cDNA clone MPMGp637_16C20;MPMGp637C2016 5', mRNA sequence.
BI890361	Dr.31112	Zgc:86889	415192	zgc:86889	415192	zgc:86889		molecular function|phosphorylase activity|IEA|GO:0004645|ZFIN|na//molecular function|transferase activity|IEA|GO:0016740|ZFIN|na//molecular function|transferase activity, transferring glycosyl groups|IEA|GO:0016757|ZFIN|na	sp:P00491	Purine nucleoside phosphorylase (EC 2.4.2.1) (Inosine phosphorylase)	PROTGI=130377; PROTID=sp:P00491; PCT=62.23; ALN=278	sp:P23492	Purine nucleoside phosphorylase (EC 2.4.2.1) (Inosine phosphorylase)	PROTGI=1346738; PROTID=sp:P23492; PCT=60.78; ALN=283	Hs.75514	Nucleoside phosphorylase	Mm.17932	Purine-nucleoside phosphorylase	TC281190 zgc:86889 [Danio rerio]	ZF637-2-002116 Zebrafish shield stage whole embryo cDNA library MPMGp637 Danio rerio cDNA clone MPMGp637_7M1;MPMGp637M017 5', mRNA sequence.
AI793853	Dr.28340	Zgc:91861	449541	zgc:91861	449541	zgc:91861			ref:NP_536316.1	protein tyrosine phosphatase type IVA, member 2 isoform 1 [Homo sapiens]	PROTGI=18104971; PROTID=ref:NP_536316.1; PCT=83.33; ALN=168	ref:NP_033000.1	protein tyrosine phosphatase 4a2 [Mus musculus]	PROTGI=6679545; PROTID=ref:NP_033000.1; PCT=83.33; ALN=168	Hs.470477||Hs.523948	Protein tyrosine phosphatase type IVA, member 2||Transcribed locus, moderately similar to XP_484973.1 similar to protein tyrosine phosphatase 4a1 [Mus musculus]	Mm.193688||Mm.246123	Protein tyrosine phosphatase 4a2||Similar to protein tyrosine phosphatase 4a2	TC289891 similar to UP|Q6TLG9 (Q6TLG9) Protein tyrosine phosphatase type IVA, member 2, complete	fc55b09.x1 Zebrafish WashU MPIMG EST Danio rerio cDNA clone IMAGE:3725273 3', mRNA sequence.
BI878031	Dr.10504	Zgc:91802	449542	zgc:91802	449542	zgc:91802			ref:NP_115719.1	coiled-coil-helix-coiled-coil-helix domain containing 6 [Homo sapiens]	PROTGI=14150134; PROTID=ref:NP_115719.1; PCT=41.88; ALN=232				Hs.518119	Coiled-coil-helix-coiled-coil-helix domain containing 6	Mm.20313	Coiled-coil-helix-coiled-coil-helix domain containing 6		fl70c04.x1 Sugano Kawakami zebrafish DRA Danio rerio cDNA clone 3819246 3', mRNA sequence.
BI710046	Dr.15814	Transcribed locus, weakly similar to NP_758455.1 mitochondrial ribosomal protein L54 [Homo sapiens]										ref:NP_079593.1	mitochondrial ribosomal protein L54 [Mus musculus]	PROTGI=13384682; PROTID=ref:NP_079593.1; PCT=61.17; ALN=103	Hs.356578	Mitochondrial ribosomal protein L54	Mm.43397	Mitochondrial ribosomal protein L54	TC282191 weakly similar to UP|Q6P161 (Q6P161) Mitochondrial ribosomal protein L54, partial (68%)	ft52f01.y1 Gong zebrafish ovary Danio rerio cDNA clone 5154193 5' similar to TR:Q9W2M8 Q9W2M8 CG9353 PROTEIN. ;, mRNA sequence.
AF030560	Dr.478	Fibroblast growth factor 8	30538	fgf8	30538	fibroblast growth factor 8	LG23	biological process|anterior/posterior pattern formation|IGI|GO:0009952|ZFIN|na//biological process|anterior/posterior pattern formation|IMP|GO:0009952|ZFIN|na//biological process|brain development|IMP|GO:0007420|ZFIN|na//biological process|cell fate specification|IGI|GO:0001708|ZFIN|na//biological process|cell fate specification|IMP|GO:0001708|ZFIN|na//biological process|dorsal/ventral pattern fo…	ref:NP_006110.1	fibroblast growth factor 8 isoform B precursor [Homo sapiens]	PROTGI=5174439; PROTID=ref:NP_006110.1; PCT=76.88; ALN=198	pir:A46245	fibroblast growth factor 8 - mouse	PROTGI=423376; PROTID=pir:A46245; PCT=76.88; ALN=198	Hs.57710	Fibroblast growth factor 8 (androgen-induced)	Mm.4012	Fibroblast growth factor 8	TC282316 UP|O57341 (O57341) Fibroblast growth factor 8, complete	Danio rerio fibroblast growth factor 8 (fgf8) mRNA, complete cds.
BI889130	Dr.17681	Zgc:56400	393255	zgc:56400	393255	zgc:56400		cellular component|integral to membrane|IEA|GO:0016021|ZFIN|na//cellular component|membrane|IEA|GO:0016020|ZFIN|na//biological process|tetracycline transport|IEA|GO:0015904|ZFIN|na//molecular function|tetracycline:hydrogen antiporter activity|IEA|GO:0015520|ZFIN|na//biological process|transport|IEA|GO:0006810|ZFIN|na//molecular function|transporter activity|IEA|GO:0005215|ZFIN|na							Hs.446689||Hs.549541	Similar to RIKEN cDNA 1110002C08 gene||Transcribed locus	Mm.131618	DNA segment, Chr 11, ERATO Doi 18, expressed	TC283089 weakly similar to UP|Q96FL0 (Q96FL0) MGC9564 protein, partial (83%)	ZF637-2-000885 Zebrafish shield stage whole embryo cDNA library MPMGp637 Danio rerio cDNA clone MPMGp637_22L13;MPMGp637L1322 5', mRNA sequence.
BI840867	Dr.16942	Transcribed locus																		fq39g05.x1 zebrafish adult brain Danio rerio cDNA clone 4833969 3', mRNA sequence.
BM155067	Dr.7787	Transcribed locus, strongly similar to XP_513836.1 LOC457344 [Pan troglodytes]							ref:NP_057004.1	ribosomal protein S27-like protein [Homo sapiens]	PROTGI=7705706; PROTID=ref:NP_057004.1; PCT=90.48; ALN=84	ref:NP_080743.1	ribosomal protein S27-like [Mus musculus]	PROTGI=13385958; PROTID=ref:NP_080743.1; PCT=90.48; ALN=84	Hs.108957||Hs.337307||Hs.487596||Hs.546291||Hs.548231	Ribosomal protein S27-like||Similar to ribosomal protein S27||Transcribed locus, moderately similar to XP_496304.1 similar to ribosomal protein S27 [Homo sapiens]||Ribosomal protein S27 (metallopanstimulin 1)||Transcribed locus	Mm.30120||Mm.325823||Mm.371611	Ribosomal protein S27-like||Transcribed locus, moderately similar to XP_371630.2 similar to ribosomal protein S27 [Homo sapiens]||Ribosomal protein S27	TC291137 homologue to UP|Q90YP6 (Q90YP6) 40S ribosomal protein S27-1, complete	fv93a12.y1 Zebrafish SJD adult male II Danio rerio cDNA clone 5544502 5' similar to TR:Q57170 Q57170 BETA-GALACTOSIDASE ALPHA-PEPTIDE ;, mRNA sequence.
AJ005936	Dr.8055	Lamin B2	30196	lmnb2	30196	lamin B2		cellular component|intermediate filament|IEA|GO:0005882|ZFIN|na//molecular function|structural molecule activity|IEA|GO:0005198|ZFIN|na	sp:P20700	Lamin B1 [Gene: LMNB1 or LMN2 or LMNB] - Homo sapiens (Human)	PROTGI=125953; PROTID=sp:P20700; PCT=59.46; ALN=583	prf:1807162A		PROTGI=228591; PROTID=prf:1807162A; PCT=64.11; ALN=583	Hs.89497	Lamin B1	Mm.4105||Mm.329453	Lamin B1||Transcribed locus, strongly similar to NP_034851.1 lamin B1 [Mus musculus]	TC294345 UP|Q9W6T5 (Q9W6T5) Lamin B2, complete	Danio rerio mRNA for lamin B2.
AI721660	Dr.32998	Wu:fc30f10	324488	wu:fc30f10	324488	wu:fc30f10	LG15													fc30f10.x1 Zebrafish WashU MPIMG EST Danio rerio cDNA clone IMAGE:3722923 3', mRNA sequence.
BG307354	Dr.4932	Annexin A4	353362	anxa4	353362	annexin A4	LG10	molecular function|calcium ion binding|IEA|GO:0005509|ZFIN|na//molecular function|calcium-dependent phospholipid binding|IEA|GO:0005544|ZFIN|na	pir:A42077	annexin IV - human	PROTGI=280762; PROTID=pir:A42077; PCT=63.75; ALN=320	sp:P97429	Annexin A4 (Annexin IV) [Gene: Anxa4 or Anx4] - Mus musculus (Mouse)	PROTGI=2492905; PROTID=sp:P97429; PCT=63.58; ALN=313	Hs.181107||Hs.386434||Hs.412117||Hs.422986||Hs.463110||Hs.480042||Hs.480653||Hs.535306	Annexin A13||Annexin A7||Annexin A6||Annexin A4||Annexin A8||Annexin A3||Annexin A5||(xs22) mRNA, 445bp	Mm.1620||Mm.3267||Mm.7214||Mm.237985||Mm.259702||Mm.265347||Mm.280231	Annexin A5||Annexin A8||Annexin A3||Annexin A13||Annexin A4||Annexin A6||Annexin A7	TC279637 UP|Q804G7 (Q804G7) Annexin 4 (Annexin A4), complete	fm03b07.y1 Zebrafish adult retina cDNA Danio rerio cDNA clone 4145220 5', mRNA sequence.
AI794243																				fc42a11.y1 Zebrafish WashU MPIMG EST Danio rerio cDNA clone IMAGE:3724028 5', mRNA sequence.
BG727233																				fo84a05.x1 zebrafish gridded kidney Danio rerio cDNA clone 4726568 3', mRNA sequence.
BI888810	Dr.3218	Wu:fb36b09	321813	wu:fb36b09	321813	wu:fb36b09	LG19												TC281044 weakly similar to GB|CAA10301.1|3928186|HSA131061 immunoglobulin gamma chain (BAB5-L) {Homo sapiens;} , partial (18%)	ZF637-2-000565 Zebrafish shield stage whole embryo cDNA library MPMGp637 Danio rerio cDNA clone MPMGp637_21A17;MPMGp637A1721 5', mRNA sequence.
AF146429	Dr.8086	DeltaC	30120	dlc	30120	deltaC	LG15	molecular function|calcium ion binding|IEA|GO:0005509|ZFIN|na//biological process|cell communication|IEA|GO:0007154|ZFIN|na//cellular component|membrane|IEA|GO:0016020|ZFIN|na	sp:O00548	Delta-like protein 1 precursor (Drosophila Delta homolog 1) (Delta1)	PROTGI=3121982; PROTID=sp:O00548; PCT=46.98; ALN=645	pir:I48324	DELTA-like 1 - mouse	PROTGI=2137258; PROTID=pir:I48324; PCT=45.35; ALN=645	Hs.379912	Delta-like 1 (Drosophila)	Mm.4875	Hypothetical protein A930024N18	TC282714 UP|Q9IAT6 (Q9IAT6) DeltaC, complete	Danio rerio DeltaC (delC) mRNA, complete cds.
BI890050	Dr.12411	Zgc:85649	337046	zgc:85649	337046	zgc:85649	LG5		sp:P43487	Ran-specific GTPase-activating protein (Ran binding protein 1)	PROTGI=1172837; PROTID=sp:P43487; PCT=73.13; ALN=197	sp:P34022	Ran-specific GTPase-activating protein (Ran binding protein 1)	PROTGI=464544; PROTID=sp:P34022; PCT=73.27; ALN=199	Hs.24763||Hs.199561	RAN binding protein 1||RAN binding protein 2	Mm.3752	RAN binding protein 1	TC289996 similar to GB|AAB48101.1|1773227|HSU26312 HP1Hs-gamma {Homo sapiens;} , partial (35%)	ZF637-2-001805 Zebrafish shield stage whole embryo cDNA library MPMGp637 Danio rerio cDNA clone MPMGP637_4D3;MPMGP637D034 5', mRNA sequence.
AI497342	Dr.31757	Wu:fb64c10	322535	wu:fb64c10	322535	wu:fb64c10	LG7		sp:P47804	RPE-retinal G protein-coupled receptor [Gene: RGR] - Homo sapiens	PROTGI=1350592; PROTID=sp:P47804; PCT=41.03; ALN=117	sp:Q9Z2B3	RPE-retinal G protein-coupled receptor [Gene: Rgr] - Mus musculus	PROTGI=10720251; PROTID=sp:Q9Z2B3; PCT=39.67; ALN=121	Hs.1544	Retinal G protein coupled receptor	Mm.20460	Retinal G protein coupled receptor		fb64c10.y1 Zebrafish WashU MPIMG EST Danio rerio cDNA clone IMAGE:3716658 5' similar to SW:RGR_BOVIN P47803 RPE-RETINAL G PROTEIN-COUPLED RECEPTOR. ;, mRNA sequence.
BI709111																				fp96g04.y1 Zebrafish adult retina cDNA Danio rerio cDNA clone 4789831 5', mRNA sequence.
BI891155	Dr.632	Zgc:77541	406599	zgc:77541	406599	zgc:77541	LG1	biological process|ATP synthesis coupled proton transport|IEA|GO:0015986|ZFIN|na//molecular function|hydrogen-transporting ATP synthase activity, rotational mechanism|IEA|GO:0046933|ZFIN|na//molecular function|hydrogen-transporting ATPase activity, rotational mechanism|IEA|GO:0046961|ZFIN|na//cellular component|proton-transporting two-sector ATPase complex|IEA|GO:0016469|ZFIN|na	pir:JT0563	coupling factor 6 precursor, mitochondrial - human	PROTGI=108064; PROTID=pir:JT0563; PCT=56.67; ALN=90	sp:P97450	ATP synthase coupling factor 6, mitochondrial precursor (EC 3.6.3.14)	PROTGI=2829840; PROTID=sp:P97450; PCT=58.89; ALN=90	Hs.246310||Hs.536422	ATP synthase, H+ transporting, mitochondrial F0 complex, subunit F6||Transcribed locus, strongly similar to NP_058035.1 ATP synthase, H+ transporting, mitochondrial F0 complex, subunit F [Mus musculus]	Mm.353||Mm.339565	ATP synthase, H+ transporting, mitochondrial F0 complex, subunit F||Transcribed locus, strongly similar to NP_058035.1 ATP synthase, H+ transporting, mitochondrial F0 complex, subunit F [Mus musculus]	TC269741 UP|Q6NYF7 (Q6NYF7) Zgc:77541, partial (88%)	ZF637-3-000410 Zebrafish shield stage whole embryo cDNA library MPMGp637 Danio rerio cDNA clone MPMGp637_13P10;MPMGp637P1013 5', mRNA sequence.
AI397023	Dr.7476	Wu:fb25b04	321658	wu:fb25b04	321658	wu:fb25b04	LG23													fb25b04.y1 Zebrafish WashU MPIMG EST Danio rerio cDNA clone IMAGE:3712879 5', mRNA sequence.
BM154337	Dr.15335	Transcribed locus																		fv83h03.y1 Zebrafish SJD adult male II Danio rerio cDNA clone 5544028 5', mRNA sequence.
AF246162	Dr.10685	Immunoglobulin light chain type 2	394250	iglc2	394250	immunoglobulin light chain type 2	LG3		pir:S29258	Ig lambda chain V region - human	PROTGI=7439053; PROTID=pir:S29258; PCT=36.92; ALN=130	pdb:1ETZ		PROTGI=11514460; PROTID=pdb:1ETZ; PCT=36.44; ALN=118	Hs.124672||Hs.136713||Hs.383932||Hs.449567||Hs.449568||Hs.449569||Hs.449572||Hs.449574||Hs.449575||Hs.449585||Hs.449598||Hs.449599||Hs.449609||Hs.449621||Hs.458263||Hs.512126||Hs.512134||Hs.517453||Hs.525894||Hs.526208||Hs.526541||Hs.526676||Hs.534006||Hs.535593||Hs.535595||Hs.535668||Hs.539408||Hs.542492||Hs.546369||Hs.546971||Hs.547017||Hs.547596||Hs.547600||Hs.549046||Hs.549047	Transcribed locus, weakly similar to XP_515015.1 similar to immunoglobulin lambda light chain [Pan troglodytes]||Pre-B lymphocyte gene 3||Ig lambda chain V-region (VL-MAL)||Anti-dsDNA Ig lambda light chain variable region||Immunoglobulin lambda light chain variable region (IGLV8)||Immunoglobulin lambda chain mRNA, VJ regions, hybridoma JB32||Ig rearranged lambda-chain mRNA V-Jl2 region, polyreact…	Mm.246500||Mm.288753||Mm.290716||Mm.300786||Mm.300807||Mm.302166||Mm.302607||Mm.302689||Mm.304143||Mm.304146||Mm.304150||Mm.305094||Mm.305098||Mm.305352||Mm.321293||Mm.326349||Mm.333115||Mm.333118||Mm.333124||Mm.333129||Mm.333130||Mm.333134||Mm.333139||Mm.333142||Mm.335630||Mm.335657||Mm.335805||Mm.347895||Mm.349281||Mm.354941||Mm.358673||Mm.359121||Mm.359125||Mm.359391||Mm.359392||Mm.359394||Mm.…	Similar to Ig kappa chain precursor V region (BXW14) - mouse||Immunoglobulin kappa chain variable 38(V38)||Immunoglobulin kappa chain variable 32 (V32)||Similar to monoclonal antibody 17-1A, light chain||Gene model 194, (NCBI)||Gene model 192, (NCBI)||Immnogloblin light chain variable region||Ig active kappa-chain mRNA V-region from hybridoma CE5||Immunoglobulin kappa chain variable 21 (V21)||Imm…	TC275472 GB|AAG31698.1|11139434|AF246162 immunoglobulin light chain VJC region {Danio rerio;} , complete	Danio rerio isolate NLC3 immunoglobulin light chain VJC region mRNA, complete cds.
AW059316	Dr.7311	Nucleostemin	321897	nstm	321897	nucleostemin	LG14	molecular function|GTP binding|IEA|GO:0005525|ZFIN|na	ref:NP_061940.1	hypothetical protein FLJ10613 [Homo sapiens]	PROTGI=9506611; PROTID=ref:NP_061940.1; PCT=33.81; ALN=465				Hs.313544	Nucleostemin	Mm.88512||Mm.324085	EST C77032||Transcribed locus, moderately similar to NP_705775.2 EST C77032 [Mus musculus]	TC280196 nucleostemin-like [Danio rerio]	fe11f02.y1 Zebrafish WashU MPIMG EST Danio rerio cDNA clone IMAGE:3738555 5' similar to WP:K01C8.9 CE02270 GTP-BINDING PROTEIN ;, mRNA sequence.
AW171471	Dr.7972	GTP binding protein 4	334050	gtpbp4	334050	GTP binding protein 4	LG2	molecular function|GTP binding|IEA|GO:0005525|ZFIN|na//biological process|small GTPase mediated signal transduction|IEA|GO:0007264|ZFIN|na	sp:Q9BZE4	Nucleolar GTP-binding protein 1 (Chronic renal failure gene protein)	PROTGI=17368711; PROTID=sp:Q9BZE4; PCT=82.49; ALN=631	sp:Q99ME9	Nucleolar GTP-binding protein 1 (Chronic renal failure gene protein)	PROTGI=17368619; PROTID=sp:Q99ME9; PCT=82.02; ALN=631	Hs.215766	GTP binding protein 4	Mm.41800||Mm.289066	GTP binding protein 4||Transcribed locus, moderately similar to NP_081276.2 GTP binding protein 4 [Mus musculus]	TC268641 UP|Q7ZVR0 (Q7ZVR0) G protein-binding protein CRFG, complete	fi42b02.x1 Sugano Kawakami zebrafish DRA Danio rerio cDNA clone 2640267 3' similar to TR:O95446 O95446 GTP-BINDING PROTEIN NGB. ;, mRNA sequence.
AF096509	Dr.24766	Smoothened homolog (Drosophila)	30225	smoh	30225	smoothened homolog (Drosophila)	LG22	biological process|embryonic pattern specification|IMP|GO:0009880|ZFIN|na//biological process|hindbrain development|IMP|GO:0030902|ZFIN|na//biological process|neurogenesis|IMP|GO:0007399|ZFIN|na	ref:NP_005622.1	smoothened [Homo sapiens]	PROTGI=5032099; PROTID=ref:NP_005622.1; PCT=73.04; ALN=700	sp:P56726	Smoothened homolog precursor (SMO) [Gene: Smo or Smoh] - Mus musculus	PROTGI=6226143; PROTID=sp:P56726; PCT=69.07; ALN=781	Hs.437846	Smoothened homolog (Drosophila)	Mm.29279||Mm.359216	Smoothened homolog (Drosophila)||Similar to Smo protein		AF096509 Danio rerio embryo 6 hr to 48 hr Danio rerio cDNA clone ZF-MG 7, mRNA sequence.
BG891955	Dr.16267	Transcribed locus																		fp44d07.x1 zebrafish gridded kidney Danio rerio cDNA clone 4759357 3', mRNA sequence.
BM024216	Dr.30966	Zgc:92278	436883	zgc:92278	436883	zgc:92278	LG20		pir:S59042	splicing factor SRp40 - human	PROTGI=2136193; PROTID=pir:S59042; PCT=74.28; ALN=274	sp:O35326	Splicing factor, arginine/serine-rich 5 (Pre-mRNA splicing factor	PROTGI=3929369; PROTID=sp:O35326; PCT=69.45; ALN=272	Hs.166975	Splicing factor, arginine/serine-rich 5	Mm.43331||Mm.326600||Mm.346181	Splicing factor, arginine/serine-rich 5 (SRp40, HRS)||Transcribed locus, moderately similar to NP_033185.1 splicing factor, arginine/serine-rich 5 (SRp40, HRS) [Mus musculus]||Transcribed locus, strongly similar to XP_510034.1 similar to Splicing factor, arginine/serine-rich 5 (Pre-mRNA splicing factor SRP40) (Insulin-induced growth response protein CL-4) (Delayed-early protein HRS) [Pan troglody…	TC280337 zgc:92278 [Danio rerio]	fu47f10.x1 zebrafish adult brain Danio rerio cDNA clone 5332747 3', mRNA sequence.
AA658759	Dr.876	Zgc:77176	326961	zgc:77176	326961	zgc:77176	LG2	molecular function|5S rRNA binding|IEA|GO:0008097|ZFIN|na//cellular component|intracellular|IEA|GO:0005622|ZFIN|na//biological process|protein biosynthesis|IEA|GO:0006412|ZFIN|na//cellular component|ribosome|IEA|GO:0005840|ZFIN|na//molecular function|structural constituent of ribosome|IEA|GO:0003735|ZFIN|na	ref:NP_000960.2	ribosomal protein L5 [Homo sapiens]	PROTGI=14591909; PROTID=ref:NP_000960.2; PCT=85.14; ALN=296	pir:S50100	ribosomal protein L5, cytosolic - mouse (fragments)	PROTGI=7440743; PROTID=pir:S50100; PCT=65.93; ALN=135	Hs.532359	Ribosomal protein L5	Mm.4419||Mm.297483||Mm.354330||Mm.360638	Ribosomal protein L5||Transcribed locus, strongly similar to NP_058676.1 ribosomal protein L5 [Mus musculus]||Similar to 60S ribosomal protein L5||Transcribed locus, strongly similar to NP_058676.1 ribosomal protein L5 [Mus musculus]	TC279315 UP|Q7ZUI0 (Q7ZUI0) Ribosomal protein L5, complete	fa66h04.s1 zebrafish fin day3 regeneration Danio rerio cDNA clone zbr2480 3' similar to SW:RL5A_XENLA P15125 60S RIBOSOMAL PROTEIN L5A. ;, mRNA sequence.
BI888934	Dr.29728	CD99 antigen-like 2	323266	cd99l2	323266	CD99 antigen-like 2	LG7		sp:P14209	T-cell surface glycoprotein E2 precursor (E2 antigen) (CD99 antigen)	PROTGI=119049; PROTID=sp:P14209; PCT=32.74; ALN=212				Hs.522805	CD99 antigen-like 2	Mm.283879	MIC2 (monoclonal Imperial Cancer Research Fund 2)-like 1	TC269718 UP|Q8QFW9 (Q8QFW9) Mic2l1, complete	ZF637-2-000689 Zebrafish shield stage whole embryo cDNA library MPMGp637 Danio rerio cDNA clone MPMGp637_21O24;MPMGp637O2421 5', mRNA sequence.
AW117094	Dr.33363	Wu:fb38e03	321921	wu:fb38e03	321921	wu:fb38e03	LG10		ref:NP_003618.1	solute carrier family 43, member 1 [Homo sapiens]	PROTGI=4505971; PROTID=ref:NP_003618.1; PCT=76.00; ALN=50				Hs.160550	Solute carrier family 43, member 2	Mm.11186	Solute carrier family 43, member 2	TC291575 similar to UP|Q13641 (Q13641) 5T4 oncofoetal antigen precursor (5T4 oncofetal trophoblast glycoprotein precursor), partial (6%)	fe18e08.x1 Zebrafish WashU MPIMG EST Danio rerio cDNA clone IMAGE:3739238 3', mRNA sequence.
BG738252																			BG738252 similar to SP|Q8IY57|YAF2 YY1-associated factor 2. {Homo sapiens;}, partial (56%)	fp06e09.y1 zebrafish gridded kidney Danio rerio cDNA clone 4728689 5' similar to TR:Q99710 Q99710 YY1-ASSOCIATED FACTOR 2. ;, mRNA sequence.
BI865007																				ft18e01.y1 Zebrafish neuronal Danio rerio cDNA clone 5081929 5' similar to contains element MER33 MER33 repetitive element ;, mRNA sequence.
AI878005	Dr.31427	Wu:fc56c05	325134	wu:fc56c05	325134	wu:fc56c05	LG13												TC281149 UP|Q8AYP3 (Q8AYP3) FGFR2c precursor, complete	fc56c05.y1 Zebrafish WashU MPIMG EST Danio rerio cDNA clone IMAGE:3725384 5', mRNA sequence.
AI958945	Dr.4019	Wu:fd12f12	325819	wu:fd12f12	325819	wu:fd12f12	LG25		pir:A35804	nucleolin - human	PROTGI=107222; PROTID=pir:A35804; PCT=23.28; ALN=183	ref:NP_057919.1	nucleosome binding protein 1 [Mus musculus]	PROTGI=7710074; PROTID=ref:NP_057919.1; PCT=25.10; ALN=229	Hs.213061	Nuclear ubiquitous casein kinase and cyclin-dependent kinase substrate	Mm.246869	RIKEN cDNA 8430423A01 gene	TC289909 similar to UP|Q76MF7 (Q76MF7) JC7, partial (37%)	fd23c10.y1 Zebrafish WashU MPIMG EST Danio rerio cDNA 5', mRNA sequence.
BM025842	Dr.28795	Transcribed locus																		fu74a08.x1 Gong zebrafish testis Danio rerio cDNA clone 5376662 3', mRNA sequence.
BM095174	Dr.36825	Zgc:103694	449771	zgc:103694	449771	zgc:103694			ref:NP_060488.2	solute carrier family 38, member 4 [Homo sapiens]	PROTGI=18482385; PROTID=ref:NP_060488.2; PCT=61.97; ALN=224								TC290229 homologue to UP|Q8UWJ5 (Q8UWJ5) CDH1-D (Fragment), partial (5%)	fv31c05.x1 Sugano SJD adult male Danio rerio cDNA clone 5410160 3', mRNA sequence.
BI888432	Dr.4236	Zgc:92451	445107	zgc:92451	445107	zgc:92451		molecular function|calcium ion binding|IEA|GO:0005509|ZFIN|na//molecular function|calpain activity|IEA|GO:0004198|ZFIN|na//molecular function|cysteine-type endopeptidase activity|IEA|GO:0004197|ZFIN|na//cellular component|intracellular|IEA|GO:0005622|ZFIN|na//biological process|proteolysis and peptidolysis|IEA|GO:0006508|ZFIN|na	ref:NP_006606.1	calpain 9 isoform 1 [Homo sapiens]	PROTGI=5729758; PROTID=ref:NP_006606.1; PCT=62.61; ALN=688	ref:NP_076198.1	calpain 9 (nCL-4) [Mus musculus]	PROTGI=18201861; PROTID=ref:NP_076198.1; PCT=63.12; ALN=667	Hs.498021	Calpain 9	Mm.6209	Calpain 9 (nCL-4)	TC292168 zgc:92451 [Danio rerio]	ZF637-2-000187 Zebrafish shield stage whole embryo cDNA library MPMGp637 Danio rerio cDNA clone MPMGp637_18M16;MPMGp637M1618 5', mRNA sequence.
AI522502	Dr.25007	Transcribed locus																		fb20b11.x1 Zebrafish WashU MPIMG EST Danio rerio cDNA clone IMAGE:3712413 3', mRNA sequence.
BI882594	Dr.922	Zgc:55525	406777	zgc:55525	406777	zgc:55525	LG5	cellular component|integral to membrane|IEA|GO:0016021|ZFIN|na//cellular component|membrane|IEA|GO:0016020|ZFIN|na//biological process|transport|IEA|GO:0006810|ZFIN|na//molecular function|transporter activity|IEA|GO:0005215|ZFIN|na	sp:Q92482	Aquaporin 3 [Gene: AQP3] - Homo sapiens (Human)	PROTGI=2497938; PROTID=sp:Q92482; PCT=64.86; ALN=296	ref:NP_057898.1	aquaporin 3 [Mus musculus]	PROTGI=7709984; PROTID=ref:NP_057898.1; PCT=68.38; ALN=272	Hs.234642||Hs.259048	Aquaporin 3||Aquaporin 10	Mm.34043||Mm.359637	Aquaporin 3||Similar to aquaporin 10; small intestine aquaporin	TC279639 GB|AAH44188.1|28422291|BC044188 zgc:55525 {Danio rerio;} , complete	fn03g07.x1 Zebrafish Research Genetics C32 fin Danio rerio cDNA clone 4469197 3', mRNA sequence.
AI666947	Dr.4739	Wu:fb12g11	336531	wu:fb12g11	336531	wu:fb12g11	LG19		pir:I54074	upstream stimulatory factor - human (fragment)	PROTGI=2136350; PROTID=pir:I54074; PCT=75.13; ALN=189	pir:A55111	transcription factor USF2 - mouse	PROTGI=1083549; PROTID=pir:A55111; PCT=74.60; ALN=189	Hs.454534	Upstream transcription factor 2, c-fos interacting	Mm.322453||Mm.362123	Upstream transcription factor 2||Transcribed locus, strongly similar to NP_035810.1 upstream transcription factor 2 [Mus musculus]		fc43b09.x1 Zebrafish WashU MPIMG EST Danio rerio cDNA clone IMAGE:3724121 3', mRNA sequence.
AW171254	Dr.31734	Wu:fa98a01	337112	wu:fa98a01	337112	wu:fa98a01			pir:B23741	ADP-ribosylation factor 6 - human	PROTGI=105231; PROTID=pir:B23741; PCT=98.85; ALN=174	sp:P26438		PROTGI=114129; PROTID=sp:P26438; PCT=98.85; ALN=174	Hs.525330	ADP-ribosylation factor 6	Mm.27308	ADP-ribosylation factor 6	TC267963 UP|ARF6_CHICK (P26990) ADP-ribosylation factor 6, complete	fi40c05.x1 Sugano Kawakami zebrafish DRA Danio rerio cDNA clone 2640104 3', mRNA sequence.
AW422269	Dr.922	Zgc:55525	406777	zgc:55525	406777	zgc:55525	LG5	cellular component|integral to membrane|IEA|GO:0016021|ZFIN|na//cellular component|membrane|IEA|GO:0016020|ZFIN|na//biological process|transport|IEA|GO:0006810|ZFIN|na//molecular function|transporter activity|IEA|GO:0005215|ZFIN|na	sp:Q92482	Aquaporin 3 [Gene: AQP3] - Homo sapiens (Human)	PROTGI=2497938; PROTID=sp:Q92482; PCT=64.86; ALN=296	ref:NP_057898.1	aquaporin 3 [Mus musculus]	PROTGI=7709984; PROTID=ref:NP_057898.1; PCT=68.38; ALN=272	Hs.234642||Hs.259048	Aquaporin 3||Aquaporin 10	Mm.34043||Mm.359637	Aquaporin 3||Similar to aquaporin 10; small intestine aquaporin		fi60c10.y1 Sugano Kawakami zebrafish DRA Danio rerio cDNA clone 2642034 5' similar to TR:Q9YH65 Q9YH65 AQUAPORIN-3. ;, mRNA sequence.
BI881679	Dr.13138	Transcribed locus																		fn05f12.x1 Zebrafish Research Genetics C32 fin Danio rerio cDNA clone 4469519 3', mRNA sequence.
AW077184	Dr.28347	Wu:fj34g03	335852	wu:fj34g03	335852	wu:fj34g03	LG4												TC295466 zgc:92195 [Danio rerio]	fj34g03.x1 zebrafish adult brain Danio rerio cDNA 3', mRNA sequence.
AF169639	Dr.10341	Frizzled homolog 9	58023	fzd9	58023	frizzled homolog 9	LG18	molecular function|G-protein coupled receptor activity|IEA|GO:0004930|ZFIN|na//biological process|cell surface receptor linked signal transduction|IEA|GO:0007166|ZFIN|na//biological process|development|IEA|GO:0007275|ZFIN|na//cellular component|membrane|IEA|GO:0016020|ZFIN|na//molecular function|non-G-protein coupled 7TM receptor activity|IEA|GO:0004926|ZFIN|na//molecular function|transmembrane r…	sp:O00144	Frizzled 9 precursor (Frizzled-9) (Fz-9) (hFz9) (FzE6) [Gene: FZD9 or	PROTGI=17432964; PROTID=sp:O00144; PCT=72.63; ALN=567	sp:Q9R216	Frizzled 9 precursor (Frizzled-9) (Fz-9) (mFz9) (mFz3) [Gene: Fzd9 or	PROTGI=17433078; PROTID=sp:Q9R216; PCT=73.49; ALN=567	Hs.31664	Frizzled homolog 10 (Drosophila)	Mm.197628	Frizzled homolog 10 (Drosophila)	TC282930 UP|Q9I8V7 (Q9I8V7) Frizzled X, complete	Danio rerio Frizzled X (fzx) mRNA, complete cds.
BI886251	Dr.29742	CTP synthase	322089	ctps	322089	CTP synthase	LG19	molecular function|CTP synthase activity|IEA|GO:0003883|ZFIN|na//molecular function|catalytic activity|IEA|GO:0003824|ZFIN|na//biological process|pyrimidine nucleotide biosynthesis|IEA|GO:0006221|ZFIN|na	ref:NP_001896.1	CTP synthase [Homo sapiens]	PROTGI=4503133; PROTID=ref:NP_001896.1; PCT=86.73; ALN=588	sp:P70698	CTP synthase (EC 6.3.4.2) (UTP--ammonia ligase) (CTP synthetase)	PROTGI=2494763; PROTID=sp:P70698; PCT=86.46; ALN=591	Hs.473087	CTP synthase	Mm.1815	Cytidine 5&apos;-triphosphate synthase	TC280166 UP|Q6PEI7 (Q6PEI7) CTP synthase, complete	ZF637-1-000506 Zebrafish shield stage whole embryo cDNA library MPMGp637 Danio rerio cDNA clone MPMGp637_12O11;MPMGp637O1112 5', mRNA sequence.
AI793969	Dr.35765	Wu:fc56g06	325156	wu:fc56g06	325156	wu:fc56g06	LG20													fc56g06.x1 Zebrafish WashU MPIMG EST Danio rerio cDNA clone IMAGE:3725434 3', mRNA sequence.
BI430413	Dr.34566	Sb:cb139	368312	sb:cb139	368312	sb:cb139													TC282041 UP|Q6T418 (Q6T418) Plant defensin, partial (15%)	fq90h07.y3 zebrafish fin day3 regeneration Danio rerio cDNA clone 4926180 4926180 5', mRNA sequence.
BG303052	Dr.26560	ELOVL family member 5, elongation of long chain fatty acids (yeast)	393425	elovl5	393425	ELOVL family member 5, elongation of long chain fatty acids (yeast)		molecular function|fatty acid elongase activity|IDA|GO:0009922|ZFIN|na//cellular component|integral to membrane|IEA|GO:0016021|ZFIN|na	ref:NP_068586.1	homolog of yeast long chain polyunsaturated fatty acid elongatio [Homo sapiens]	PROTGI=11464975; PROTID=ref:NP_068586.1; PCT=70.57; ALN=291	ref:NP_062296.1	elongation of very long chain fatty acids (FEN1/Elo2, SUR4/Elo3, yeast)-like 2 [Mus musculus]	PROTGI=9507147; PROTID=ref:NP_062296.1; PCT=60.65; ALN=274	Hs.520189	ELOVL family member 5, elongation of long chain fatty acids (FEN1/Elo2, SUR4/Elo3-like, yeast)	Mm.19130	ELOVL family member 5, elongation of long chain fatty acids (yeast)	TC294852 UP|Q7SY39 (Q7SY39) ELOVL family member 5, elongation of long chain fatty acids, complete	fl43d06.x1 Sugano Kawakami zebrafish DRA Danio rerio cDNA clone 3816611 3', mRNA sequence.
BI891674	Dr.24982	Zgc:56585	393297	zgc:56585	393297	zgc:56585		biological process|metabolism|IEA|GO:0008152|ZFIN|na//molecular function|oxidoreductase activity|IEA|GO:0016491|ZFIN|na	pir:A35802	15-hydroxyprostaglandin dehydrogenase (NAD) (EC 1.1.1.141), placental [validated] - human	PROTGI=105102; PROTID=pir:A35802; PCT=42.86; ALN=245	ref:NP_032304.1	hydroxyprostaglandin dehydrogenase 15 (NAD) [Mus musculus]	PROTGI=6680263; PROTID=ref:NP_032304.1; PCT=41.46; ALN=246	Hs.77348	Hydroxyprostaglandin dehydrogenase 15-(NAD)	Mm.18832	Hydroxyprostaglandin dehydrogenase 15 (NAD)	TC292663 UP|Q6NYE8 (Q6NYE8) Zgc:56585 protein, complete	ZF637-3-000929 Zebrafish shield stage whole embryo cDNA library MPMGp637 Danio rerio cDNA clone MPMGp637_15P20;MPMGp637P2015 5', mRNA sequence.
BE017030	Dr.24151	Transcribed locus																	TC288538 homologue to UP|O48245 (O48245) Cytochrome b (Fragment), partial (7%)	fk74e07.y1 Zebrafish Research Genetics C32 fin Danio rerio cDNA 5', mRNA sequence.
BI704244	Dr.31504	Wu:fc17h02	324066	wu:fc17h02	324066	wu:fc17h02	LG3												TC289816 similar to UP|Q6FCH0 (Q6FCH0) Phosphatidate cytidylyltransferase , partial (6%)	zfshTARAMA000074 Zebrafish shield stage whole embryo cDNA library MPMGp637 Danio rerio cDNA clone MPMGp637L1014 5', mRNA sequence.
AW059104	Dr.26540	Wu:fe25c07	326820	wu:fe25c07	326820	wu:fe25c07	LG2													fe25c07.x1 Zebrafish WashU MPIMG EST Danio rerio cDNA clone IMAGE:3739884 3', mRNA sequence.
BI704438	Dr.24928	Sb:cb589	368306	sb:cb589	368306	sb:cb589			pdb:1DFC		PROTGI=11513470; PROTID=pdb:1DFC; PCT=76.47; ALN=238	pir:A56430	fascin - mouse	PROTGI=1083317; PROTID=pir:A56430; PCT=74.37; ALN=238	Hs.118400	Fascin homolog 1, actin-bundling protein (Strongylocentrotus purpuratus)	Mm.289707	Fascin homolog 1, actin bundling protein (Strongylocentrotus) purpuratus)	TC290742 similar to UP|Q96IH1 (Q96IH1) FSCN1 protein (Fragment), partial (91%)	zfshTARAMA000268 Zebrafish shield stage whole embryo cDNA library MPMGp637 Danio rerio cDNA clone MPMGp637P2427 5', mRNA sequence.
AI883443	Dr.2268	Wu:fc64c05	325277	wu:fc64c05	325277	wu:fc64c05	LG20												TC279622 homologue to UP|143E_BOVIN (P62261) 14-3-3 protein epsilon (14-3-3E), complete	fc64c05.y1 Zebrafish WashU MPIMG EST Danio rerio cDNA clone IMAGE:3726152 5' similar to contains element MER33 MER33 repetitive element ;, mRNA sequence.
AI588395	Dr.5363	Wu:fc01d01	323515	wu:fc01d01	323515	wu:fc01d01	LG13		ref:NP_057431.1	putative N-acetyltransferase Camello 2 [Homo sapiens]	PROTGI=7705328; PROTID=ref:NP_057431.1; PCT=33.56; ALN=145	ref:NP_075649.1	putative N-acetyltransferase Camello 1 [Mus musculus]	PROTGI=12963543; PROTID=ref:NP_075649.1; PCT=37.06; ALN=140			Mm.9623||Mm.13036	Camello-like 3||Camello-like 1		fc01d01.x1 Zebrafish WashU MPIMG EST Danio rerio cDNA clone IMAGE:3720097 3', mRNA sequence.
AW184048	Dr.22516	Wu:fj08a12	335382	wu:fj08a12	335382	wu:fj08a12	LG1													fj08a12.y1 Zebrafish adult olfactory Danio rerio cDNA 5', mRNA sequence.
BI891290	Dr.16568	Zgc:66282	393485	zgc:66282	393485	zgc:66282		biological process|protein folding|IEA|GO:0006457|ZFIN|na//molecular function|unfolded protein binding|IEA|GO:0051082|ZFIN|na	sp:O15212	Prefoldin subunit 6 (Protein Ke2) [Gene: PFDN6 or HKE2 or PFD6] - Homo	PROTGI=6016432; PROTID=sp:O15212; PCT=76.47; ALN=119	sp:Q03958	Prefoldin subunit 6 (Protein Ke2) [Gene: Pfdn6 or H2-Ke2 or Pfd6] -	PROTGI=1730035; PROTID=sp:Q03958; PCT=76.47; ALN=119	Hs.446374	HLA class II region expressed gene KE2	Mm.2948	H2-K region expressed gene 2	TC294893 similar to UP|PFD6_HUMAN (O15212) Prefoldin subunit 6 (Protein Ke2), partial (92%)	ZF637-3-000545 Zebrafish shield stage whole embryo cDNA library MPMGp637 Danio rerio cDNA clone MPMGp637_13O19;MPMGp637O1913 5', mRNA sequence.
BM026700	Dr.16907	Transcribed locus																		fq86g03.y3 Zebrafish neuronal Danio rerio cDNA clone 4887340 5', mRNA sequence.
BI865832	Dr.3664	Zgc:103627	449781	zgc:103627	449781	zgc:103627						ref:NP_082770.1	RIKEN cDNA 1700034I23 [Mus musculus]	PROTGI=13386312; PROTID=ref:NP_082770.1; PCT=60.42; ALN=143	Hs.374061	Similar to hepatitis C virus core-binding protein 6; cervical cancer oncogene 3			TC279041 similar to UP|Q864V5 (Q864V5) HCBP6-like protein, partial (58%)	ft28g03.x1 Zebrafish neuronal Danio rerio cDNA clone 5082821 3', mRNA sequence.
AI657601	Dr.27429	Wu:fc15f03	323963	wu:fc15f03	323963	wu:fc15f03	LG3												TC298347 similar to UP|RS20_CORGL (Q8NN66) 30S ribosomal protein S20, partial (17%)	fc15f03.y1 Zebrafish WashU MPIMG EST Danio rerio cDNA clone IMAGE:3721469 5', mRNA sequence.
BI880133	Dr.11351	Zgc:73324	393762	zgc:73324	393762	zgc:73324		biological process|antibiotic biosynthesis|IEA|GO:0017000|ZFIN|na//molecular function|polyketide synthase activity|IEA|GO:0016218|ZFIN|na	ref:NP_079423.1	hypothetical protein FLJ13448 [Homo sapiens]	PROTGI=13376737; PROTID=ref:NP_079423.1; PCT=59.26; ALN=187				Hs.4096	Hypothetical protein FLJ32452	Mm.296876	Gene model 1, (NCBI)	TC270426 Zgc:73324 protein [Danio rerio]	fm73b11.x1 Zebrafish adult retina cDNA Danio rerio cDNA clone 4200932 3' similar to WP:CE25090 R144.3 ;, mRNA sequence.
BI430340	Dr.10249	Wu:fk49e04	334674	wu:fk49e04	334674	wu:fk49e04	LG2		sp:O14957	Ubiquinol-cytochrome C reductase complex 6.4 kDa protein (EC 1.10.2.2)	PROTGI=3915179; PROTID=sp:O14957; PCT=55.36; ALN=56	ref:NP_079926.1	ubiquinol-cytochrome c reductase subunit [Mus musculus]	PROTGI=13385112; PROTID=ref:NP_079926.1; PCT=58.93; ALN=56	Hs.8372	Ubiquinol-cytochrome c reductase (6.4kD) subunit	Mm.43162||Mm.337888	Ubiquinol-cytochrome c reductase (6.4kD) subunit||Transcribed locus, strongly similar to NP_079926.1 ubiquinol-cytochrome c reductase (6.4kD) subunit [Mus musculus]	TC292907 similar to PDB|1L0L_K.0|30749385|1L0L_K Chain K, Structure Of Bovine Mitochondrial Cytochrome Bc1 Complex With A Bound Fungicide Famoxadone. {Bos taurus;} , partial (71%)	fr86g07.x1 zebrafish adult brain Danio rerio cDNA clone 4967629 3' similar to SW:UCRY_BOVIN P07552 UBIQUINOL-CYTOCHROME C REDUCTASE COMPLEX 6.4 KD PROTEIN ;, mRNA sequence.
AI964264	Dr.771	Creatine kinase, mitochondrial 1	321892	ckmt1	321892	creatine kinase, mitochondrial 1	LG25	biological process|biological_process unknown|ND|GO:0000004|ZFIN|na//cellular component|cellular_component unknown|ND|GO:0008372|ZFIN|na//molecular function|kinase activity|IEA|GO:0016301|ZFIN|na//molecular function|transferase activity|IEA|GO:0016740|ZFIN|na//molecular function|transferase activity, transferring phosphorus-containing groups|IEA|GO:0016772|ZFIN|na	ref:NP_066270.1	ubiquitous mitochondrial creatine kinase precursor [Homo sapiens]	PROTGI=10334859; PROTID=ref:NP_066270.1; PCT=81.29; ALN=417	pir:S24612	creatine kinase (EC 2.7.3.2), mitochondrial - mouse	PROTGI=109743; PROTID=pir:S24612; PCT=80.58; ALN=417	Hs.80691||Hs.132119||Hs.425633	Creatine kinase, mitochondrial 2 (sarcomeric)||Transcribed locus||Creatine kinase, mitochondrial 1 (ubiquitous)	Mm.252145||Mm.316438	Creatine kinase, mitochondrial 1, ubiquitous||Creatine kinase, mitochondrial 2	TC279614 UP|Q7ZUN7 (Q7ZUN7) Creatine kinase, mitochondrial 1, complete	EST269378 zebrafish T0315, Steve Ekker Danio rerio cDNA clone RZBDA61, mRNA sequence.
AW826969																				fk55e03.y1 Zebrafish adult retina cDNA Danio rerio cDNA 5', mRNA sequence.
AI793807	Dr.150	Wu:fc54d01	325075	wu:fc54d01	325075	wu:fc54d01														fc54d01.x1 Zebrafish WashU MPIMG EST Danio rerio cDNA clone IMAGE:3725185 3', mRNA sequence.
BI880051																				fm69b04.x1 Zebrafish adult retina cDNA Danio rerio cDNA clone 4200534 3', mRNA sequence.
BM036754	Dr.33664	Wu:fe47c11	326895	wu:fe47c11	326895	wu:fe47c11	LG23		ref:NP_031401.1	TAR DNA binding protein [Homo sapiens]	PROTGI=6678271; PROTID=ref:NP_031401.1; PCT=68.54; ALN=196	ref:NP_032655.1	Musashi homolog 1 [Mus musculus]	PROTGI=6678940; PROTID=ref:NP_032655.1; PCT=29.69; ALN=121	Hs.300624||Hs.534583||Hs.534879	TAR DNA binding protein||Similar to TAR DNA binding protein||Similar to Tardbp protein	Mm.24083||Mm.310970	TAR DNA binding protein||Similar to TAR DNA-binding protein-43 (TDP-43)	TC270993 homologue to UP|Q802C7 (Q802C7) TAR DNA binding protein, partial (40%)	fu82c06.x1 Gong zebrafish ovary Danio rerio cDNA clone 5377522 3', mRNA sequence.
BI704334	Dr.7236	Wu:fc31g04	324528	wu:fc31g04	324528	wu:fc31g04	LG1		ref:NP_055698.1	family with sequence similarity 13, member A1 [Homo sapiens]	PROTGI=7662376; PROTID=ref:NP_055698.1; PCT=60.78; ALN=286				Hs.97270	Family with sequence similarity 13, member A1	Mm.28813	RIKEN cDNA D430015B01 gene	TC280405 similar to UP|F131_BOVIN (Q8HYW0) Protein FAM13A1 (Precm1 protein), partial (50%)	zfshTARAMA000164 Zebrafish shield stage whole embryo cDNA library MPMGp637 Danio rerio cDNA clone MPMGp637E1821 5', mRNA sequence.
L42547	Dr.451	LIM homeobox 5	30465	lhx5	30465	LIM homeobox 5	LG21	molecular function|DNA binding|IEA|GO:0003677|ZFIN|na//biological process|development|IEA|GO:0007275|ZFIN|na//cellular component|nucleus|IEA|GO:0005634|ZFIN|na//biological process|regulation of transcription, DNA-dependent|IEA|GO:0006355|ZFIN|na//molecular function|transcription factor activity|IEA|GO:0003700|ZFIN|na//molecular function|zinc ion binding|IEA|GO:0008270|ZFIN|na	ref:NP_071758.1	LIM homeobox protein 5 [Homo sapiens]	PROTGI=11641283; PROTID=ref:NP_071758.1; PCT=77.92; ALN=399	sp:P50459		PROTGI=1708827; PROTID=sp:P50459; PCT=77.67; ALN=399	Hs.302029	LIM homeobox 5	Mm.5151	LIM homeobox protein 5	TC295687 UP|LHX5_BRARE (P52889) LIM/homeobox protein Lhx5 (Homeobox protein LIM-5), complete	Danio rerio LIM class homeodomain protein (lim5) mRNA, complete cds.
BI886872	Dr.25900	Wu:fb13e09	336554	wu:fb13e09	336554	wu:fb13e09	LG7													ZF637-1-001127 Zebrafish shield stage whole embryo cDNA library MPMGp637 Danio rerio cDNA clone MPMGp637_25L5;MPMGp637L0525 5', mRNA sequence.
BI889170	Dr.9728	Wu:fc27e05	324392	wu:fc27e05	324392	wu:fc27e05	LG18	molecular function|actin binding|IEA|GO:0003779|ZFIN|na	ref:NP_054781.1	nin one binding protein [Homo sapiens]	PROTGI=7661532; PROTID=ref:NP_054781.1; PCT=60.14; ALN=436				Hs.271695||Hs.408739||Hs.547655	Likely ortholog of mouse nin one binding protein||Hypothetical LOC253128||Transcribed locus	Mm.334793	RIKEN cDNA 1700021I09 gene		ZF637-2-000925 Zebrafish shield stage whole embryo cDNA library MPMGp637 Danio rerio cDNA clone MPMGp637_22N16;MPMGp637N1622 5', mRNA sequence.
AI793924	Dr.27555	Wu:fc56b10	325130	wu:fc56b10	325130	wu:fc56b10	LG6													fc56b10.x1 Zebrafish WashU MPIMG EST Danio rerio cDNA clone IMAGE:3725371 3', mRNA sequence.
AF257519	Dr.5294	Eukaryotic translation initiation factor 4e 1a	79380	eif4e1a	79380	eukaryotic translation initiation factor 4e 1a		molecular function|RNA 7-methylguanosine cap binding|IDA|GO:0000340|ZFIN|na//molecular function|RNA binding|IEA|GO:0003723|ZFIN|na//cellular component|cytoplasm|IEA|GO:0005737|ZFIN|na//molecular function|translation initiation factor activity|IDA|GO:0003743|ZFIN|na//molecular function|translation initiation factor activity|IEA|GO:0003743|ZFIN|na//biological process|translational initiation|IDA|GO…	sp:P06730	Eukaryotic translation initiation factor 4E (eIF4E) (eIF-4E) (mRNA cap-	PROTGI=1352435; PROTID=sp:P06730; PCT=82.49; ALN=215	pir:I49644	translation initiation factor eIF-4E - mouse	PROTGI=2119940; PROTID=pir:I49644; PCT=83.41; ALN=215	Hs.249718	Eukaryotic translation initiation factor 4E	Mm.3941||Mm.327808	Eukaryotic translation initiation factor 4E||Similar to Eukaryotic translation initiation factor 4E (eIF4E) (eIF-4E) (mRNA cap-binding protein) (eIF-4F 25 kDa subunit)	TC279890 GB|AAG09794.1|9963996|AF257519 eukaryotic translation initiation factor eIF4E-1 {Danio rerio;} , complete	Danio rerio eukaryotic translation initiation factor eIF4E-1 mRNA, complete cds.
BI867327																				ft53e04.x1 Gong zebrafish ovary Danio rerio cDNA clone 5154510 3', mRNA sequence.
BI885186																				fo67e04.x1 zebrafish gridded kidney Danio rerio cDNA clone 4725199 3', mRNA sequence.
BI877622	Dr.5070	Zgc:55876	323700	zgc:55876	323700	zgc:55876	LG3		prf:1805195B		PROTGI=228504; PROTID=prf:1805195B; PCT=78.41; ALN=218	sp:Q62093	Splicing factor, arginine/serine-rich 2 (Splicing factor SC35) (SC-35)	PROTGI=18280933; PROTID=sp:Q62093; PCT=78.41; ALN=218	Hs.73965	Splicing factor, arginine/serine-rich 2			TC269322 UP|Q7ZVN1 (Q7ZVN1) Splicing factor, arginine/serine-rich 2 (SC-35), complete	fl62e04.x1 Sugano Kawakami zebrafish DRA Danio rerio cDNA clone 3818574 3', mRNA sequence.
BI885905	Dr.31679	Wu:fb63a11	322499	wu:fb63a11	322499	wu:fb63a11	LG11		sp:Q9UGM5	Fetuin-B precursor (IRL685) (16G2) [Gene: FETUB] - Homo sapiens (Human)	PROTGI=12643883; PROTID=sp:Q9UGM5; PCT=40.00; ALN=263	ref:NP_067539.1	fetuin beta [Mus musculus]	PROTGI=10947006; PROTID=ref:NP_067539.1; PCT=34.06; ALN=267	Hs.81073	Fetuin B	Mm.28461	Fetuin beta	TC290977 weakly similar to UP|Q9CMA8 (Q9CMA8) FimA, partial (17%)	ZF637-1-000160 Zebrafish shield stage whole embryo cDNA library MPMGp637 Danio rerio cDNA clone MPMGp637_6P11;MPMGp637P116 5', mRNA sequence.
AI793849	Dr.21777	Wu:fc55b02	325092	wu:fc55b02	325092	wu:fc55b02	LG21													fc55b02.x1 Zebrafish WashU MPIMG EST Danio rerio cDNA clone IMAGE:3725259 3', mRNA sequence.
AA495305	Dr.649	Sb:cb306	321197	sb:cb306	321197	sb:cb306													TC284804 similar to UP|Q8W3X8 (Q8W3X8) PreproMP73, partial (3%)	fa01a05.r1 Zebrafish ICRFzfls Danio rerio cDNA clone 1A22 5', mRNA sequence.
BI707482																				fs41e11.y1 Zebrafish adult olfactory Danio rerio cDNA clone 5070429 5', mRNA sequence.
AI601495	Dr.18075	Sb:cb152	321126	sb:cb152	321126	sb:cb152			pir:T17272	hypothetical protein DKFZp434B0435.1 - human	PROTGI=7512524; PROTID=pir:T17272; PCT=52.58; ALN=95				Hs.240	M-phase phosphoprotein 1	Mm.278471	M-phase phosphoprotein 1		fc07e01.x1 Zebrafish WashU MPIMG EST Danio rerio cDNA clone IMAGE:3720696 3', mRNA sequence.
AW420284	Dr.9954	Sperm associated antigen 1	337497	spag1	337497	sperm associated antigen 1	LG19		sp:P31948	Stress-induced-phosphoprotein 1 (STI1) (Hsc70/Hsp90-organizing	PROTGI=400042; PROTID=sp:P31948; PCT=25.88; ALN=224	ref:NP_036161.1	sperm associated antigen 1 [Mus musculus]	PROTGI=6755616; PROTID=ref:NP_036161.1; PCT=56.33; ALN=222	Hs.492373	Sperm associated antigen 1	Mm.295539	Sperm associated antigen 1		fj78g10.x1 zebrafish gridded kidney Danio rerio cDNA 3', mRNA sequence.
X89722	Dr.3	ATPase, Na+/K+ transporting, beta 3a polypeptide	30468	atp1b3a	30468	ATPase, Na+/K+ transporting, beta 3a polypeptide	LG2	cellular component|membrane|IEA|GO:0016020|ZFIN|na//biological process|potassium ion transport|IEA|GO:0006813|ZFIN|na//biological process|sodium ion transport|IEA|GO:0006814|ZFIN|na//molecular function|sodium:potassium-exchanging ATPase activity|IEA|GO:0005391|ZFIN|na	sp:P54709	Sodium/potassium-transporting ATPase beta-3 chain (Sodium/potassium-	PROTGI=1703470; PROTID=sp:P54709; PCT=52.73; ALN=271	sp:P97370	Sodium/potassium-transporting ATPase beta-3 chain (Sodium/potassium-	PROTGI=3219780; PROTID=sp:P97370; PCT=51.76; ALN=251	Hs.477789	ATPase, Na+/K+ transporting, beta 3 polypeptide	Mm.424	ATPase, Na+/K+ transporting, beta 3 polypeptide	TC269338 UP|Q8QHI1 (Q8QHI1) Na,K-ATPase beta subunit isoform 3a (Atp1b3a protein), complete	B.rerio mRNA for Na, K-ATPase subunit.
AW420476	Dr.25370	Wu:fd06d01	325721	wu:fd06d01	325721	wu:fd06d01	LG15		ref:NP_443092.1	zinc finger protein 300 [Homo sapiens]	PROTGI=16604252; PROTID=ref:NP_443092.1; PCT=58.40; ALN=125	sp:P08043	Zinc finger protein 2 (Zfp-2) (mKR2 protein) [Gene: Zfp2 or Fnp-2 or	PROTGI=125631; PROTID=sp:P08043; PCT=58.14; ALN=129	Hs.185674	Zinc finger protein 331	Mm.55687	Spermatogenesis associated glutamate (E)-rich protein 9, pseudogene 1		fj82a07.x1 zebrafish gridded kidney Danio rerio cDNA 3', mRNA sequence.
BM026491																			TC287700 similar to UP|Q898C6 (Q898C6) Peptidoglycan N-acetylglucosamine deacetylase , partial (6%)	ft05d05.x3 Zebrafish neuronal Danio rerio cDNA clone 5080736 3' similar to contains element MER12 repetitive element ;, mRNA sequence.
AI496838	Dr.33528	Wu:fe36b05	326845	wu:fe36b05	326845	wu:fe36b05	LG4		ref:NP_059131.1	solute carrier organic anion transporter family, member 1C1 [Homo sapiens]	PROTGI=8394291; PROTID=ref:NP_059131.1; PCT=51.25; ALN=160	ref:NP_067446.1	solute carrier organic anion transporter family, member 1c1 [Mus musculus]	PROTGI=10946866; PROTID=ref:NP_067446.1; PCT=51.25; ALN=160	Hs.47261	Solute carrier organic anion transporter family, member 1C1	Mm.284495	Solute carrier organic anion transporter family, member 1c1	TC294145 weakly similar to UP|Q8UVG4 (Q8UVG4) Organic anion transporting polypeptide Oatp, partial (21%)	fb61h11.y1 Zebrafish WashU MPIMG EST Danio rerio cDNA 5' similar to SW:OATP_RAT P46720 SODIUM-INDEPENDENT ORGANIC ANION TRANSPORTER ;, mRNA sequence.
BI841768																				ft02a10.y1 Zebrafish neuronal Danio rerio cDNA clone 5080219 5', mRNA sequence.
BM172666	Dr.10198	ATPase, Na+/K+ transporting, beta 1a polypeptide	64267	atp1b1a	64267	ATPase, Na+/K+ transporting, beta 1a polypeptide	LG6	cellular component|membrane|IEA|GO:0016020|ZFIN|na//biological process|potassium ion transport|IEA|GO:0006813|ZFIN|na//biological process|sodium ion transport|IEA|GO:0006814|ZFIN|na//molecular function|sodium:potassium-exchanging ATPase activity|IEA|GO:0005391|ZFIN|na	sp:P05026	Sodium/potassium-transporting ATPase beta-1 chain (Sodium/potassium-	PROTGI=114392; PROTID=sp:P05026; PCT=58.53; ALN=297	pir:S09601	Na+/K+-exchanging ATPase (EC 3.6.3.9) beta chain - mouse	PROTGI=110736; PROTID=pir:S09601; PCT=57.53; ALN=297	Hs.291196	ATPase, Na+/K+ transporting, beta 1 polypeptide	Mm.4550	ATPase, Na+/K+ transporting, beta 1 polypeptide	TC291336 UP|Q6NYH5 (Q6NYH5) ATPase, Na+/K+ transporting, beta 1a polypeptide, complete	imageqc_4_2001/smv306bdff41.x1 Zebrafish adult retina cDNA Danio rerio cDNA clone IMAGE:4788994 3', mRNA sequence.
BI704253	Dr.1889	Transferrin-a	30255	tfa	30255	transferrin-a	LG19	cellular component|extracellular region|IEA|GO:0005576|ZFIN|na//molecular function|ferric iron binding|IEA|GO:0008199|ZFIN|na//biological process|iron ion homeostasis|IEA|GO:0006879|ZFIN|na//biological process|iron ion transport|IEA|GO:0006826|ZFIN|na//biological process|transport|IEA|GO:0006810|ZFIN|na	sp:P02787	Serotransferrin precursor (Transferrin) (Siderophilin) (Beta-1-metal	PROTGI=136191; PROTID=sp:P02787; PCT=41.06; ALN=667	pir:A28438	lactoferrin precursor - mouse	PROTGI=91028; PROTID=pir:A28438; PCT=38.30; ALN=667	Hs.518419||Hs.529517||Hs.549635	Transcribed locus, strongly similar to NP_002334.1 lactotransferrin [Homo sapiens]||Lactotransferrin||Transcribed locus	Mm.282359	Lactotransferrin	TC268134 UP|Q7SYA7 (Q7SYA7) Tfa protein (Fragment), complete	zfshTARAMA000083 Zebrafish shield stage whole embryo cDNA library MPMGp637 Danio rerio cDNA clone MPMGp637G0223 5', mRNA sequence.
BI841542	Dr.14261	Zgc:92888	492336	zgc:92888	492336	zgc:92888			sp:P12429	Annexin A3 (Annexin III) (Lipocortin III) (Placental anticoagulant	PROTGI=113954; PROTID=sp:P12429; PCT=55.88; ALN=204	sp:O35639	Annexin A3 (Annexin III) (Lipocortin III) (Placental anticoagulant	PROTGI=5902786; PROTID=sp:O35639; PCT=56.37; ALN=204	Hs.530291	Annexin A11	Mm.294083	Annexin A11		fq57e02.x1 Zebrafish adult olfactory Danio rerio cDNA clone 4879971 3', mRNA sequence.
AF359424	Dr.1056	Claudin f	81585	cldnf	81585	claudin f	LG15	cellular component|integral to membrane|IEA|GO:0016021|ZFIN|na	ref:NP_001296.1	claudin 4 [Homo sapiens]	PROTGI=4502877; PROTID=ref:NP_001296.1; PCT=52.13; ALN=188	sp:O35054	Claudin-4 (Clostridium perfringens enterotoxin receptor) (CPE-	PROTGI=6685275; PROTID=sp:O35054; PCT=52.85; ALN=193	Hs.520942	Claudin 4	Mm.7339||Mm.86652	Claudin 4||Claudin 13	TC281765 UP|Q90XS0 (Q90XS0) Claudin f, complete	Danio rerio claudin f (cldnf) mRNA, complete cds.
AI957894	Dr.22039	Wu:fd07g01	325741	wu:fd07g01	325741	wu:fd07g01	LG21					pir:S15433	hypothetical protein - mouse	PROTGI=110062; PROTID=pir:S15433; PCT=34.65; ALN=112						fd07g01.x1 Zebrafish WashU MPIMG EST Danio rerio cDNA clone IMAGE:3730224 3', mRNA sequence.
BG305301	Dr.4318	Transcribed locus																		fm11d08.x1 Zebrafish adult retina cDNA Danio rerio cDNA clone 4146086 3', mRNA sequence.
AI959620	Dr.1861	Wu:fb95b07	323318	wu:fb95b07	323318	wu:fb95b07	LG4								Hs.93670	Hypothetical protein BC001584	Mm.241489	RIKEN cDNA 5830416A07 gene	TC283808 UP|Q91FD2 (Q91FD2) 392R, partial (13%)	fd12a03.x1 Zebrafish WashU MPIMG EST Danio rerio cDNA clone IMAGE:3730636 3', mRNA sequence.
BI879531																				fm62a10.x1 Zebrafish adult retina cDNA Danio rerio cDNA clone 4199731 3', mRNA sequence.
BG306692																			BG306692 similar to UP|Q8NQV8 (Q8NQV8) Transcriptional regulator, partial (9%)	fm05f04.y1 Zebrafish adult retina cDNA Danio rerio cDNA clone 4145430 5', mRNA sequence.
AI723236	Dr.13285	Wu:fc34e01	324608	wu:fc34e01	324608	wu:fc34e01	LG8								Hs.480068	RasGEF domain family, member 1B	Mm.259074||Mm.295233	RasGEF domain family, member 1B||RIKEN cDNA A930011G23 gene	TC281344 zgc:91814 [Danio rerio]	fc34e01.x1 Zebrafish WashU MPIMG EST Danio rerio cDNA clone IMAGE:3723288 3' similar to TR:O61605 O61605 PUTATIVE GUANINE NUCLEOTIDE RELEASING FACTOR ;, mRNA sequence.
BM181246	Dr.696	Wu:fa18f02	327009	wu:fa18f02	327009	wu:fa18f02	LG16		pir:JC4173	reticulocalbin precursor - human	PROTGI=1085375; PROTID=pir:JC4173; PCT=96.67; ALN=30	prf:2116329A		PROTGI=1581021; PROTID=prf:2116329A; PCT=93.33; ALN=30						fw21a07.y1 Zebrafish C32 14 somite embryo Danio rerio cDNA clone 5565205 5' similar to TR:O73699 O73699 ANTIFREEZE PROTEIN PRECURSOR. ;, mRNA sequence.
BI706506																				fq06g11.y1 Zebrafish adult retina cDNA Danio rerio cDNA clone 4790972 5', mRNA sequence.
AA605677	Dr.35616	Wu:fa22g10	327071	wu:fa22g10	327071	wu:fa22g10	LG16												TC289880 similar to UP|Q711A6 (Q711A6) Non-histone chromosomal protein HMG-17, partial (78%)	fa22g10.s1 Ekkerpost segmentation zebrafish embryo Danio rerio cDNA clone 1036482 3' similar to gb:X13546_rna1 Human HMG-17 gene for non-histone chromosomal protein (HUMAN);, mRNA sequence.
AI964258	Dr.28312	Eukaryotic translation initiation factor 3, subunit 8	334234	eif3s8	334234	eukaryotic translation initiation factor 3, subunit 8	LG12	cellular component|eukaryotic translation initiation factor 3 complex|IEA|GO:0005852|ZFIN|na//molecular function|translation initiation factor activity|IEA|GO:0003743|ZFIN|na//biological process|translational initiation|IEA|GO:0006413|ZFIN|na	ref:NP_003743.1	eukaryotic translation initiation factor 3, subunit 8, 110kDa [Homo sapiens]	PROTGI=4503525; PROTID=ref:NP_003743.1; PCT=76.80; ALN=912	ref:NP_062620.1		PROTGI=9790119; PROTID=ref:NP_062620.1; PCT=84.18; ALN=315	Hs.192425||Hs.547888||Hs.548509	Eukaryotic translation initiation factor 3, subunit 8, 110kDa||Transcribed locus||Transcribed locus	Mm.22776	Eukaryotic translation initiation factor 3, subunit 8	AI964258 translation initiation factor eIF-3, p110 subunit	EST269372 zebrafish T0315, Steve Ekker Danio rerio cDNA clone RZBDA51 similar to translation initiation factor eIF-3, p110 subunit, mRNA sequence.
AF175294	Dr.10639	Gelsolin (amyloidosis, Finnish type)	323285	gsn	323285	gelsolin (amyloidosis, Finnish type)		molecular function|actin binding|IEA|GO:0003779|ZFIN|na	sp:P06396	Gelsolin precursor, plasma (Actin-depolymerizing factor) (ADF)	PROTGI=121116; PROTID=sp:P06396; PCT=58.70; ALN=716	sp:P13020	Gelsolin precursor, plasma (Actin-depolymerizing factor) (ADF)	PROTGI=121117; PROTID=sp:P13020; PCT=58.43; ALN=716	Hs.326941||Hs.549223	Full-length cDNA clone CS0DI027YJ20 of Placenta Cot 25-normalized of Homo sapiens (human)||Scinderin	Mm.2416	Scinderin	TC280943 UP|Q9DGQ5 (Q9DGQ5) Gelsolin, complete	Danio rerio gelsolin mRNA, complete cds.
BG891864	Dr.1128	Carboxypeptidase N, polypeptide 1	337172	cpn1	337172	carboxypeptidase N, polypeptide 1	LG12	molecular function|carboxypeptidase A activity|IEA|GO:0004182|ZFIN|na//molecular function|catalytic activity|IEA|GO:0003824|ZFIN|na//biological process|metabolism|IEA|GO:0008152|ZFIN|na//biological process|proteolysis and peptidolysis|IEA|GO:0006508|ZFIN|na	sp:P15169	Carboxypeptidase N catalytic chain precursor (EC 3.4.17.3) (Lysine	PROTGI=115896; PROTID=sp:P15169; PCT=67.64; ALN=430	ref:NP_109628.1	carboxypeptidase N, polypeptide 1 [Mus musculus]	PROTGI=13507644; PROTID=ref:NP_109628.1; PCT=72.08; ALN=392	Hs.2246	Carboxypeptidase N, polypeptide 1, 50kD	Mm.206774	Carboxypeptidase N, polypeptide 1	TC280260 similar to UP|Q6PAY9 (Q6PAY9) MGC68490 protein, partial (84%)	fp45h08.x1 zebrafish gridded kidney Danio rerio cDNA clone 4759910 3', mRNA sequence.
BI881918																				fm89d11.x1 Zebrafish Research Genetics C32 fin Danio rerio cDNA clone 4467908 3', mRNA sequence.
BI887651	Dr.9	Wu:fb52b01	322169	wu:fb52b01	322169	wu:fb52b01	LG8		sp:O75153	Putative eukaryotic translation initiation factor 3 subunit (eIF-3)	PROTGI=6707683; PROTID=sp:O75153; PCT=45.57; ALN=237				Hs.22616||Hs.460642||Hs.547477	KIAA0664 protein||Hypothetical protein MGC3020||CDNA clone IMAGE:4779711, partial cds	Mm.214574	RIKEN cDNA 1300001I01 gene	BI887651 similar to UP|Q9FJS3 (Q9FJS3) Genomic DNA chromosome 5 P1 clone:MJE4, partial (4%)	ZF637-1-001906 Zebrafish shield stage whole embryo cDNA library MPMGp637 Danio rerio cDNA clone MPMGp637_9P10;MPMGp637P109 5', mRNA sequence.
BI887758																				ZF637-1-002013 Zebrafish shield stage whole embryo cDNA library MPMGp637 Danio rerio cDNA clone MPMGp637_9B18;MPMGp637B189 5', mRNA sequence.
BI886160	Dr.1923	Sb:cb640	368353	sb:cb640	368353	sb:cb640			pir:KRHUE	keratin 14, type I, cytoskeletal - human	PROTGI=2144816; PROTID=pir:KRHUE; PCT=46.34; ALN=242	pir:B26135	keratin, 52K type I epidermal (clone pkSCC 52) - mouse (fragment)	PROTGI=91009; PROTID=pir:B26135; PCT=45.63; ALN=242	Hs.2783||Hs.59363||Hs.59736||Hs.80342	Keratin 9 (epidermolytic palmoplantar keratoderma)||Keratin 25C||Keratin 25D||Keratin 15	Mm.28042||Mm.141666||Mm.180256||Mm.193116	Keratin 20||Keratin complex-1, acidic, gene C29||Keratin 25D||Keratin complex 1, acidic, gene 9	TC280306 weakly similar to UP|Q6IFU7 (Q6IFU7) Type I keratin KA22, partial (43%)	ZF637-1-000415 Zebrafish shield stage whole embryo cDNA library MPMGp637 Danio rerio cDNA clone MPMGp637_12C5;MPMGp637C0512 5', mRNA sequence.
BE016173	Dr.27651	Zgc:92116	492355	zgc:92116	492355	zgc:92116			sp:P11233	Ras-related protein Ral-A [Gene: RALA or RAL] - Homo sapiens (Human)	PROTGI=131834; PROTID=sp:P11233; PCT=76.23; ALN=219	sp:P05810		PROTGI=131836; PROTID=sp:P05810; PCT=75.78; ALN=219	Hs.6906||Hs.547367	V-ral simian leukemia viral oncogene homolog A (ras related)||Transcribed locus	Mm.27348	V-ral simian leukemia viral oncogene homolog A (ras related)		fk66e09.x1 Zebrafish Research Genetics C32 fin Danio rerio cDNA 3', mRNA sequence.
BG985836	Dr.12380	Sal-like 1 (Drosophila)	338102	sall1	338102	sal-like 1 (Drosophila)			ref:NP_002959.1	sal-like 1 [Homo sapiens]	PROTGI=6997249; PROTID=ref:NP_002959.1; PCT=75.59; ALN=126	ref:NP_067365.1	sal-like 1 [Mus musculus]	PROTGI=11496251; PROTID=ref:NP_067365.1; PCT=74.80; ALN=126	Hs.135787	Sal-like 1 (Drosophila)	Mm.214361	Sal-like 1 (Drosophila)		5077T7 NICHD Zebrafish normalized I Danio rerio cDNA clone 5077, mRNA sequence.
BI704280	Dr.7103	Inhibitor of DNA binding 3	246093	id3	246093	inhibitor of DNA binding 3	LG17		pir:A40227	transcription repressor Id-2 - human	PROTGI=284167; PROTID=pir:A40227; PCT=48.55; ALN=115	ref:NP_034626.1	inhibitor of DNA binding 2 [Mus musculus]	PROTGI=6754276; PROTID=ref:NP_034626.1; PCT=63.95; ALN=84	Hs.128064||Hs.180919||Hs.517231	Transcribed locus, strongly similar to XP_515285.1 similar to inhibitor of DNA binding 2; inhibitor of differentiation 2; DNA-binding protein inhibitor ID2; helix-loop-helix protein ID2 [Pan troglodytes]||Inhibitor of DNA binding 2, dominant negative helix-loop-helix protein||Transcribed locus, weakly similar to XP_515285.1 similar to inhibitor of DNA binding 2; inhibitor of differentiation 2; DN…	Mm.34871	Inhibitor of DNA binding 2	TC294972 UP|Q8QFX4 (Q8QFX4) Helix-loop-helix protein (Id3 protein), complete	zfshTARAMA000110 Zebrafish shield stage whole embryo cDNA library MPMGp637 Danio rerio cDNA clone MPMGp637A0112 5', mRNA sequence.
BI865578	Dr.30224	Spermine oxidase	387290	smox	387290	spermine oxidase		biological process|electron transport|IEA|GO:0006118|ZFIN|na//molecular function|oxidoreductase activity|IEA|GO:0016491|ZFIN|na	ref:NP_061898.1	polyamine oxidase isoform 1 [Homo sapiens]	PROTGI=9506693; PROTID=ref:NP_061898.1; PCT=76.03; ALN=146				Hs.433337||Hs.532469	Spermine oxidase||Polyamine oxidase (exo-N4-amino)	Mm.44197||Mm.136586||Mm.329651	Polyamine oxidase||Spermine oxidase||Transcribed locus, strongly similar to NP_722478.2 polyamine oxidase [Mus musculus]		ft22a03.y1 Zebrafish neuronal Danio rerio cDNA clone 5082125 5', mRNA sequence.
AI588475	Dr.4138	Wu:fb39g11	321970	wu:fb39g11	321970	wu:fb39g11	LG16													fc02f05.x1 Zebrafish WashU MPIMG EST Danio rerio cDNA clone IMAGE:3720225 3', mRNA sequence.
BI979581	Dr.18978	Transcribed locus																		ft73d06.y1 Gong zebrafish ovary Danio rerio cDNA clone 5159074 5', mRNA sequence.
AI883929	Dr.21821	Wu:fc46g06	324884	wu:fc46g06	324884	wu:fc46g06	LG7												AI883929 SP|Q41914|THG2_ Gamma-thionin homolog At2g02120 precursor. {Arabidopsis thaliana;}, partial (12%)	fc46g06.x1 Zebrafish WashU MPIMG EST Danio rerio cDNA clone IMAGE:3724474 3', mRNA sequence.
BM005106																				fu64d12.x1 zebrafish adult brain Danio rerio cDNA clone 5334214 3' similar to SW:YX0A_CAEEL Q11116 HYPOTHETICAL 6.1 KD PROTEIN C03B1.10 IN CHROMOSOME X. [1] ;, mRNA sequence.
AB006084	Dr.562	Spondin 2a, extracellular matrix protein	30201	spon2a	30201	spondin 2a, extracellular matrix protein	LG14	biological process|cell adhesion|IEA|GO:0007155|ZFIN|na//biological process|development|IEA|GO:0007275|ZFIN|na//cellular component|extracellular matrix (sensu Metazoa)|IDA|GO:0005578|ZFIN|na//molecular function|molecular_function unknown|ND|GO:0005554|ZFIN|na	ref:NP_036577.1	spondin 2, extracellular matrix protein [Homo sapiens]	PROTGI=6912682; PROTID=ref:NP_036577.1; PCT=51.83; ALN=294				Hs.302963	Spondin 2, extracellular matrix protein	Mm.34694	Spondin 2, extracellular matrix protein	TC299338 UP|O42111 (O42111) MINDIN1, complete	Danio rerio mRNA for MINDIN1, complete cds.
AW117146	Dr.4612	Wu:fc31e04	324518	wu:fc31e04	324518	wu:fc31e04	LG10													fe36e12.x1 Zebrafish WashU MPIMG EST Danio rerio cDNA clone IMAGE:3740974 3', mRNA sequence.
BI890823																			TC283545 similar to UP|Q9N1Q0 (Q9N1Q0) Small nuclear ribonucleoprotein B', partial (11%)	ZF637-3-000065 Zebrafish shield stage whole embryo cDNA library MPMGp637 Danio rerio cDNA clone MPMGp637_24F11;MPMGp637F1124 5', mRNA sequence.
AW058967	Dr.20958	DeltaD	30138	dld	30138	deltaD	LG13	molecular function|calcium ion binding|IEA|GO:0005509|ZFIN|na//biological process|cell communication|IEA|GO:0007154|ZFIN|na//cellular component|cytoplasm|IGI|GO:0005737|ZFIN|na//cellular component|integral to membrane|IEA|GO:0016021|ZFIN|na//cellular component|membrane|IEA|GO:0016020|ZFIN|na//cellular component|plasma membrane|IDA|GO:0005886|ZFIN|na	sp:O00548	Delta-like protein 1 precursor (Drosophila Delta homolog 1) (Delta1)	PROTGI=3121982; PROTID=sp:O00548; PCT=69.74; ALN=718	pir:I48324	DELTA-like 1 - mouse	PROTGI=2137258; PROTID=pir:I48324; PCT=67.54; ALN=719	Hs.379912	Delta-like 1 (Drosophila)	Mm.4875	Hypothetical protein A930024N18		fe14e02.x1 Zebrafish WashU MPIMG EST Danio rerio cDNA clone IMAGE:3738842 3', mRNA sequence.
AI544617	Dr.19237	LIM domain only 1	280646	lmo1	280646	LIM domain only 1	LG7		pir:A32795	T-cell translocation protein 1 - human	PROTGI=107850; PROTID=pir:A32795; PCT=98.06; ALN=155	ref:NP_476514.1	LIM domain only 1 [Mus musculus]	PROTGI=16975506; PROTID=ref:NP_476514.1; PCT=96.77; ALN=155	Hs.1149||Hs.504908	LIM domain only 1 (rhombotin 1)||LIM domain only 3 (rhombotin-like 2)	Mm.12607||Mm.44814	LIM domain only 1||LIM domain only 3	TC282185 UP|Q8JFQ2 (Q8JFQ2) LIM-only 1, complete	fb76g02.x1 Zebrafish WashU MPIMG EST Danio rerio cDNA clone IMAGE:3717842 3', mRNA sequence.
BI888493	Dr.6572	CDNA clone IMAGE:7046624, partial cds							sp:O95471	Claudin-7 [Gene: CLDN7] - Homo sapiens (Human)	PROTGI=6685282; PROTID=sp:O95471; PCT=26.17; ALN=203	sp:Q9Z262	Claudin-6 (Skullin) [Gene: Cldn6] - Mus musculus (Mouse)	PROTGI=6685293; PROTID=sp:Q9Z262; PCT=26.21; ALN=198	Hs.183617	Claudin 23	Mm.37817	Claudin 23		ZF637-2-000248 Zebrafish shield stage whole embryo cDNA library MPMGp637 Danio rerio cDNA clone MPMGp637_18M20;MPMGp637M2018 5', mRNA sequence.
AI544649	Dr.3604	Wu:fb77b09	322929	wu:fb77b09	322929	wu:fb77b09	LG8													fb77b09.x1 Zebrafish WashU MPIMG EST Danio rerio cDNA clone IMAGE:3717881 3', mRNA sequence.
BE605983	Dr.36373	Sb:cb574	368303	sb:cb574	368303	sb:cb574			sp:P56748	Claudin-8 (UNQ779/PRO1573) [Gene: CLDN8] - Homo sapiens (Human)	PROTGI=6685307; PROTID=sp:P56748; PCT=52.81; ALN=178	sp:Q9Z260	Claudin-8 [Gene: Cldn8] - Mus musculus (Mouse)	PROTGI=6685329; PROTID=sp:Q9Z260; PCT=56.18; ALN=178	Hs.162209	Claudin 8	Mm.25836	Claudin 8	TC269667 similar to UP|CLD8_MOUSE (Q9Z260) Claudin-8, partial (50%)	fl24f07.x1 Zebrafish Research Genetics C32 fin Danio rerio cDNA 3', mRNA sequence.
AI384140	Dr.6695	3'-phosphoadenosine 5'-phosphosulfate synthase 2	80939	papss2	80939	3'-phosphoadenosine 5'-phosphosulfate synthase 2	LG12	molecular function|ATP binding|IEA|GO:0005524|ZFIN|na//molecular function|kinase activity|IEA|GO:0016301|ZFIN|na//molecular function|sulfate adenylyltransferase (ATP) activity|IEA|GO:0004781|ZFIN|na//biological process|sulfate assimilation|IEA|GO:0000103|ZFIN|na//molecular function|transferase activity, transferring phosphorus-containing groups|IEA|GO:0016772|ZFIN|na	pir:JW0087	adenylyl-sulfate kinase (EC 2.7.1.25) - human	PROTGI=7428526; PROTID=pir:JW0087; PCT=78.38; ALN=606	sp:O88428	Bifunctional 3'-phosphoadenosine 5'-phosphosulfate synthethase 2 (PAPS	PROTGI=6647713; PROTID=sp:O88428; PCT=78.69; ALN=605	Hs.368610||Hs.524491	3&apos;-phosphoadenosine 5&apos;-phosphosulfate synthase 1||3&apos;-phosphoadenosine 5&apos;-phosphosulfate synthase 2	Mm.203916||Mm.244912	3&apos;-phosphoadenosine 5&apos;-phosphosulfate synthase 2||3&apos;-phosphoadenosine 5&apos;-phosphosulfate synthase 1	TC292469 3'-phosphoadenosine 5'-phosphosulfate synthase 2; id:ibd2761 [Danio rerio]	fb12e05.x1 zebrafish fin day0 regeneration Danio rerio cDNA 3', mRNA sequence.
BI428973	Dr.369	Splicing factor proline/glutamine rich (polypyrimidine tract binding protein associated)	406564	sfpq	406564	splicing factor proline/glutamine rich (polypyrimidine tract binding protein associated)			pir:A46302	PTB-associated splicing factor, long form - human	PROTGI=423054; PROTID=pir:A46302; PCT=56.14; ALN=638	pir:A54691	octamer-binding protein NonO - mouse	PROTGI=1083440; PROTID=pir:A54691; PCT=56.48; ALN=458	Hs.217754||Hs.355934||Hs.549628	Cadherin 4, type 1, R-cadherin (retinal)||Splicing factor proline/glutamine rich (polypyrimidine tract binding protein associated)||Transcribed locus	Mm.257276	RIKEN cDNA 1110004P21 gene		fr70g06.x1 zebrafish adult brain Danio rerio cDNA clone 4966091 3' similar to SW:PSF_HUMAN P23246 PTB-ASSOCIATED SPLICING FACTOR ;, mRNA sequence.
AW826633																				fk55a12.x1 Zebrafish adult retina cDNA Danio rerio cDNA 3', mRNA sequence.
BM026550																				ft07a04.x3 Zebrafish neuronal Danio rerio cDNA clone 5080614 3', mRNA sequence.
AW826907																				fk54f02.y1 Zebrafish adult retina cDNA Danio rerio cDNA 5' similar to contains element L1 L1 repetitive element ;, mRNA sequence.
BM083952	Dr.349	Wu:fb72c11	322739	wu:fb72c11	322739	wu:fb72c11	LG14													imageqc_2_2001/smk424bdff41.x1 Zebrafish WashU MPIMG EST Danio rerio cDNA clone IMAGE:4624821 3', mRNA sequence.
AW232855	Dr.5765	Eph-like receptor tyrosine kinase 6	30689	rtk6	30689	eph-like receptor tyrosine kinase 6		molecular function|ATP binding|IEA|GO:0005524|ZFIN|na//biological process|electron transport|IEA|GO:0006118|ZFIN|na//molecular function|electron transporter activity|IEA|GO:0005489|ZFIN|na//molecular function|ephrin receptor activity|IEA|GO:0005003|ZFIN|na//molecular function|kinase activity|IEA|GO:0016301|ZFIN|na//cellular component|membrane|IEA|GO:0016020|ZFIN|na//biological process|protein ami…	pir:A36355	protein-tyrosine kinase (EC 2.7.1.112) eck precursor - human	PROTGI=107496; PROTID=pir:A36355; PCT=55.65; ALN=981	pir:S49004	tyrosine kinase Mpk-5 - mouse	PROTGI=1083301; PROTID=pir:S49004; PCT=55.19; ALN=981	Hs.171596	EPH receptor A2	Mm.2581	Eph receptor A2		fj32f03.x1 Zebrafish adult olfactory Danio rerio cDNA 3', mRNA sequence.
BE605493	Dr.20856	Transcribed locus																		fl10f10.x1 Zebrafish Research Genetics C32 fin Danio rerio cDNA 3', mRNA sequence.
BI889190	Dr.25123	Wu:fb51h11	322163	wu:fb51h11	322163	wu:fb51h11	LG3								Hs.514728	Epsin 2	Mm.139695	Epsin 2	TC272009 similar to UP|OPGH_WIGBR (Q8D3D5) Glucans biosynthesis glucosyltransferase H , partial (3%)	ZF637-2-000945 Zebrafish shield stage whole embryo cDNA library MPMGp637 Danio rerio cDNA clone MPMGp637_22L17;MPMGp637L1722 5', mRNA sequence.
BI843214	Dr.6401	Wu:fj05h12	335368	wu:fj05h12	335368	wu:fj05h12	LG9													ft58g01.x1 Gong zebrafish ovary Danio rerio cDNA clone 5157673 3' similar to contains element MER33 repetitive element ;, mRNA sequence.
AW232003	Dr.7361	Transcribed locus																		fj12a02.x1 Zebrafish adult olfactory Danio rerio cDNA 3', mRNA sequence.
AW077761	Dr.20295	Transcribed locus																		fj66c01.x1 zebrafish gridded kidney Danio rerio cDNA 3', mRNA sequence.
BI885889	Dr.24774	Homeo box A3a	58049	hoxa3a	58049	homeo box A3a	LG19	molecular function|DNA binding|IEA|GO:0003677|ZFIN|na//cellular component|nucleus|IEA|GO:0005634|ZFIN|na//biological process|regulation of transcription, DNA-dependent|IEA|GO:0006355|ZFIN|na//molecular function|transcription factor activity|IEA|GO:0003700|ZFIN|na	ref:NP_109377.1	homeobox A3 protein isoform a [Homo sapiens]	PROTGI=13562112; PROTID=ref:NP_109377.1; PCT=55.16; ALN=411	sp:P02831	Homeobox protein Hox-A3 (Hox-1.5) (MO-10) [Gene: Hoxa3 or Hox-1.5 or	PROTGI=2811092; PROTID=sp:P02831; PCT=55.48; ALN=411	Hs.533357	Homeo box A3	Mm.159945	Homeo box A3	TC289937 similar to UP|MK12_BRARE (O42376) Mitogen-activated protein kinase 12 (Stress-activated protein kinase-3) , partial (91%)	ZF637-1-000144 Zebrafish shield stage whole embryo cDNA library MPMGp637 Danio rerio cDNA clone MPMGp637_6H10;MPMGp637H106 5', mRNA sequence.
AI641698	Dr.22931	Wu:fc22f12	324245	wu:fc22f12	324245	wu:fc22f12									Hs.412836	Factor for adipocyte differentiation 158	Mm.319847	RIKEN cDNA E430036I04 gene		fc22f12.x1 Zebrafish WashU MPIMG EST Danio rerio cDNA clone IMAGE:3722159 3', mRNA sequence.
BI886464	Dr.25497	Sizzled	353294	szl	353294	sizzled	LG25	biological process|determination of dorsal identity|TAS|GO:0048263|ZFIN|na//biological process|development|IEA|GO:0007275|ZFIN|na//cellular component|membrane|IEA|GO:0016020|ZFIN|na//biological process|negative regulation of BMP signaling pathway|IMP|GO:0030514|ZFIN|na//molecular function|transmembrane receptor activity|IEA|GO:0004888|ZFIN|na	pir:JE0174	frizzled protein-2 - human	PROTGI=7512442; PROTID=pir:JE0174; PCT=31.53; ALN=278	ref:NP_033170.1	secreted frizzled-related sequence protein 2 [Mus musculus]	PROTGI=6677895; PROTID=ref:NP_033170.1; PCT=31.06; ALN=276	Hs.481022	Secreted frizzled-related protein 2	Mm.19155	Secreted frizzled-related sequence protein 2	TC283991 UP|Q7SX78 (Q7SX78) Sizzled, complete	ZF637-1-000719 Zebrafish shield stage whole embryo cDNA library MPMGp637 Danio rerio cDNA clone MPMGp637_16G2;MPMGp637G0216 5', mRNA sequence.
AI723092																			TC272891 similar to UP|ZBT8_HUMAN (Q8NAP8) Zinc finger and BTB domain containing protein 8, partial (24%)	fc25e05.y1 Zebrafish WashU MPIMG EST Danio rerio cDNA clone IMAGE:3722432 5' similar to SW:Z151_MOUSE Q60821 ZINC FINGER PROTEIN 151 ;, mRNA sequence.
AW019740	Dr.6021	Wu:fd56f04	326006	wu:fd56f04	326006	wu:fd56f04	LG21													fd56f04.x1 Zebrafish WashU MPIMG EST Danio rerio cDNA clone IMAGE:3733759 3', mRNA sequence.
BE202131																			TC298110 UP|Q76PT8 (Q76PT8) D5L protein, partial (16%)	fl07b01.x1 Zebrafish Research Genetics C32 fin Danio rerio cDNA 3' similar to contains element LTR2 repetitive element ;, mRNA sequence.
AW594957	Dr.13239	Zgc:91960	436937	zgc:91960	436937	zgc:91960			ref:NP_079035.1	hypothetical protein FLJ13955 [Homo sapiens]	PROTGI=13376097; PROTID=ref:NP_079035.1; PCT=31.77; ALN=275				Hs.4285	Hypothetical protein LOC348938	Mm.225253	RIKEN cDNA 9530066K23 gene	TC282866 zgc:91960 [Danio rerio]	fk26h04.y1 zebrafish fin day1 regeneration Danio rerio cDNA 5', mRNA sequence.
BI980224	Dr.407	Wu:fa11b04	334976	wu:fa11b04	334976	wu:fa11b04	LG18													ft73f05.x1 Gong zebrafish ovary Danio rerio cDNA clone 5159168 3', mRNA sequence.
AW154501	Dr.7737	Wu:fi27h03	334037	wu:fi27h03	334037	wu:fi27h03	LG11		pir:S47271	AHNAK-related protein - human (fragment)	PROTGI=631070; PROTID=pir:S47271; PCT=31.60; ALN=206	pir:S20638	desmoyokin - mouse (fragment)	PROTGI=109781; PROTID=pir:S20638; PCT=29.88; ALN=216	Hs.502756	AHNAK nucleoprotein (desmoyokin)	Mm.203866	RIKEN cDNA 2310047C17 gene		fi27h03.x1 Sugano Kawakami zebrafish DRA Danio rerio cDNA clone 2602421 3' similar to TR:Q13727 Q13727 AHNAK-RELATED PROTEIN ;, mRNA sequence.
AI722973	Dr.5549	Zgc:66286	393488	zgc:66286	393488	zgc:66286		molecular function|calcium ion binding|IEA|GO:0005509|ZFIN|na	sp:P12829	Myosin light polypeptide 4 (Myosin light chain 1, embryonic muscle/	PROTGI=127138; PROTID=sp:P12829; PCT=74.11; ALN=186	sp:P09541	Myosin light chain 1, atrial/fetal isoform (MLC1A) (MLC1EMB) [Gene:	PROTGI=127139; PROTID=sp:P09541; PCT=72.02; ALN=186	Hs.463300	Myosin, light polypeptide 4, alkali; atrial, embryonic	Mm.208004||Mm.247636	RIKEN cDNA 9430081H08 gene||Myosin, light polypeptide 4	TC291787 homologue to UP|Q90Y75 (Q90Y75) Myosin light chain 1, partial (87%)	fc28a12.y1 Zebrafish WashU MPIMG EST Danio rerio cDNA clone IMAGE:3722686 5' similar to gb:M24122 MYOSIN LIGHT CHAIN 1, SLOW-TWITCH MUSCLE B/VENTRICULAR (HUMAN);, mRNA sequence.
AF030281	Dr.615	Sine oculis homeobox homolog 3b	30636	six3b	30636	sine oculis homeobox homolog 3b	LG12	molecular function|DNA binding|IEA|GO:0003677|ZFIN|na//biological process|development|IEA|GO:0007275|ZFIN|na//cellular component|nucleus|IEA|GO:0005634|ZFIN|na//biological process|regulation of transcription, DNA-dependent|IEA|GO:0006355|ZFIN|na//molecular function|transcription factor activity|IEA|GO:0003700|ZFIN|na	ref:NP_005404.1	sine oculis homeobox homolog 3 [Homo sapiens]	PROTGI=4885597; PROTID=ref:NP_005404.1; PCT=75.08; ALN=293	sp:Q62233	Homeobox protein SIX3 (Sine oculis homeobox homolog 3) [Gene: Six3] -	PROTGI=6175034; PROTID=sp:Q62233; PCT=74.47; ALN=293	Hs.227277||Hs.503115	Sine oculis homeobox homolog 3 (Drosophila)||Transcribed locus, strongly similar to XP_525749.1 LOC470367 [Pan troglodytes]	Mm.370208	Sine oculis-related homeobox 3 homolog (Drosophila)	TC281232 UP|O73709 (O73709) Homeobox protein Six6 (Sine oculis homeobox homolog 3b) (Six3), complete	Danio rerio homeobox protein Six6 (six6) mRNA, complete cds.
AF160683	Dr.12055	CCAAT/enhancer binding protein (C/EBP), alpha	140815	cebpa	140815	CCAAT/enhancer binding protein (C/EBP), alpha	LG7		pir:JC4311	CCAAT/enhancer binding protein alpha - human	PROTGI=1363932; PROTID=pir:JC4311; PCT=52.92; ALN=288	pir:I49575	CCAAT/enhancer binding protein - mouse	PROTGI=2137194; PROTID=pir:I49575; PCT=51.53; ALN=284	Hs.76171||Hs.277215	CCAAT/enhancer binding protein (C/EBP), alpha||Hypothetical gene supported by BC028018	Mm.349667	CCAAT/enhancer binding protein (C/EBP), alpha	TC268993 UP|Q8UVZ1 (Q8UVZ1) CCAAT/enhancer binding protein alpha, complete	D0275110 RZPD library 575 Danio rerio cDNA clone CHBOp575D15212Q3, mRNA sequence.
BI883638	Dr.139	Zgc:55852	321756	zgc:55852	321756	zgc:55852	LG24	molecular function|DNA binding|IEA|GO:0003677|ZFIN|na//cellular component|nucleus|IEA|GO:0005634|ZFIN|na//biological process|regulation of transcription, DNA-dependent|IEA|GO:0006355|ZFIN|na//molecular function|transcription factor activity|IEA|GO:0003700|ZFIN|na	sp:Q15583	5'-TG-3' interacting factor (Homeobox protein TGIF) [Gene: TGIF] -	PROTGI=2495295; PROTID=sp:Q15583; PCT=62.86; ALN=269	ref:NP_034955.1	homeobox protein Meis2 [Mus musculus]	PROTGI=6754734; PROTID=ref:NP_034955.1; PCT=32.92; ALN=142	Hs.359393||Hs.373550	Transcribed locus||TGFB-induced factor (TALE family homeobox)	Mm.101034	RIKEN cDNA C230073G13 gene		fn05b05.y1 Zebrafish Research Genetics C32 fin Danio rerio cDNA clone 4469313 5', mRNA sequence.
BG985846	Dr.34663	Id:ibd2923	338225	id:ibd2923	338225	id:ibd2923			sp:O95967	EGF-containing fibulin-like extracellular matrix protein 2 precursor	PROTGI=12643666; PROTID=sp:O95967; PCT=75.81; ALN=215	sp:Q9WVJ9	EGF-containing fibulin-like extracellular matrix protein 2 precursor	PROTGI=9973196; PROTID=sp:Q9WVJ9; PCT=68.44; ALN=244					TC281808 similar to UP|FBL4_MOUSE (Q9WVJ9) EGF-containing fibulin-like extracellular matrix protein 2 precursor (Fibulin-4) (FIBL-4) (Mutant p53 binding protein 1), partial (86%)	2923 NICHD Zebrafish normalized I Danio rerio cDNA clone 2923, mRNA sequence.
AI384221	Dr.23570	Wu:fb13b10	336540	wu:fb13b10	336540	wu:fb13b10	LG3													fb13b10.x1 zebrafish fin day0 regeneration Danio rerio cDNA 3', mRNA sequence.
AF292032					58132	hairy and enhancer of split related-7														Danio rerio HER-7 protein (her-7) and HER-1 protein (her-1) genes, complete cds., product = HER-1 protein, gene = her-1, location = join(14152..14250,14561..14656,14745..14835,18670..20155), name = mRNA
AI353786																				zeh0978.seq.F Zebrafish Embryonic Heart cDNA Library Danio rerio cDNA 5', mRNA sequence.
BM072263	Dr.16724	Transcribed locus																		fv07d08.x1 zebrafish adult brain Danio rerio cDNA clone 5386022 3', mRNA sequence.
BI888165	Dr.34060	Zgc:100900	445127	zgc:100900	445127	zgc:100900		biological process|metabolism|IEA|GO:0008152|ZFIN|na//molecular function|oxidoreductase activity|IEA|GO:0016491|ZFIN|na	ref:NP_057330.1	dehydrogenase/reductase (SDR family) member 10 [Homo sapiens]	PROTGI=7705907; PROTID=ref:NP_057330.1; PCT=57.20; ALN=264	ref:NP_082066.1	dehydrogenase/reductase member 2 [Mus musculus]	PROTGI=13386260; PROTID=ref:NP_082066.1; PCT=28.92; ALN=245	Hs.18788||Hs.258399||Hs.446441	Dehydrogenase/reductase (SDR family) member 10||Transcribed locus, weakly similar to NP_057330.1 dehydrogenase/reductase (SDR family) member 10 [Homo sapiens]||Transcribed locus, strongly similar to NP_057330.1 dehydrogenase/reductase (SDR family) member 10 [Homo sapiens]	Mm.358689	Dehydrogenase/reductase (SDR family) member 10		ZF637-1-002420 Zebrafish shield stage whole embryo cDNA library MPMGp637 Danio rerio cDNA clone MPMGp637_10L21;MPMGp637L2110 5', mRNA sequence.
BI427758																			TC275894 weakly similar to GB|AAC62108.1|3676824|AF093119 UPH1 {Homo sapiens;} , partial (11%)	fq92a05.y3 zebrafish fin day3 regeneration Danio rerio cDNA clone 4925864 4925864 5' similar to TR:Q12805 Q12805 EXTRACELLULAR PROTEIN S1-5 PRECURSOR. ;, mRNA sequence.
AI397380																			AI397380 similar to GB|AAC22721.1|1 H. influenzae predicted coding region HI1056, partial (2%)	fb10g11.x1 zebrafish fin day0 regeneration Danio rerio cDNA 3', mRNA sequence.
BI886259																			TC294243 similar to UP|Q7VFB0 (Q7VFB0) Cytochrome c biogenesis protein CcdA, partial (7%)	ZF637-1-000514 Zebrafish shield stage whole embryo cDNA library MPMGp637 Danio rerio cDNA clone MPMGp637_12C12;MPMGp637C1212 5', mRNA sequence.
BI888812	Dr.29118	Transcribed locus, strongly similar to XP_510548.1 similar to 40S ribosomal protein S17 [Pan troglodytes]							sp:P08708	40S ribosomal protein S17 [Gene: RPS17] - Homo sapiens (Human)	PROTGI=133825; PROTID=sp:P08708; PCT=98.50; ALN=133	sp:P06584		PROTGI=133820; PROTID=sp:P06584; PCT=98.50; ALN=133	Hs.143252||Hs.208372||Hs.433427||Hs.453187||Hs.498329||Hs.512525||Hs.532342	Transcribed locus, moderately similar to XP_498099.1 similar to dJ753D5.2 (novel protein similar to RPS17 (40S ribosomal protein S17)) [Homo sapiens]||Transcribed locus, moderately similar to XP_361640.1 Magnaporthe grisea 70-15 MG04114.4 gene||Ribosomal protein S17||Transcribed locus, strongly similar to XP_526987.1 similar to actin related protein 2/3 complex, subunit 5-like [Pan troglodytes]||…	Mm.313306||Mm.327291||Mm.338023||Mm.359091||Mm.371577||Mm.372876	Similar to ribosomal protein S17||Transcribed locus, strongly similar to XP_510548.1 similar to 40S ribosomal protein S17 [Pan troglodytes]||Similar to ribosomal protein S17||Similar to ribosomal protein S17||Ribosomal protein S17||Transcribed locus, strongly similar to NP_033118.1 ribosomal protein S17 [Mus musculus]	TC291127 homologue to GB|AAK95200.1|15294047|AF402826 40S ribosomal protein S17 {Ictalurus punctatus;} , complete	ZF637-2-000567 Zebrafish shield stage whole embryo cDNA library MPMGp637 Danio rerio cDNA clone MPMGp637_21E17;MPMGp637E1721 5', mRNA sequence.
AW117083	Dr.35669	Wu:fe18c06	326796	wu:fe18c06	326796	wu:fe18c06	LG22		ref:NP_003774.1	UDP-Gal:betaGlcNAc beta 1,3-galactosyltransferase 2 [Homo sapiens]	PROTGI=4502339; PROTID=ref:NP_003774.1; PCT=45.16; ALN=151	ref:NP_064679.1	UDP-Gal:betaGlcNAc beta 1,3-galactosyltransferase, polypeptide 1 [Mus musculus]	PROTGI=9937982; PROTID=ref:NP_064679.1; PCT=39.87; ALN=156	Hs.225943	UDP-Gal:betaGlcNAc beta 1,3-galactosyltransferase, polypeptide 5	Mm.154783	UDP-Gal:betaGlcNAc beta 1,3-galactosyltransferase, polypeptide 5	AW117083 similar to UP|Q7ZZT0 (Q7ZZT0) Low density lipoprotein receptor, partial (1%)	fe18c06.x1 Zebrafish WashU MPIMG EST Danio rerio cDNA clone IMAGE:3739210 3', mRNA sequence.
AI330339	Dr.27200	Transcribed locus																		fa91b03.x1 zebrafish fin day1 regeneration Danio rerio cDNA 3', mRNA sequence.
BI889526																			TC274438 weakly similar to UP|ZM12_HUMAN (Q9H0C1) Zinc finger MYND domain containing protein 12, partial (21%)	ZF637-2-001281 Zebrafish shield stage whole embryo cDNA library MPMGp637 Danio rerio cDNA clone MPMGp637_23G15;MPMGp637G1523 5', mRNA sequence.
AW567130	Dr.28037	Wu:fk33h10	336955	wu:fk33h10	336955	wu:fk33h10	LG8												TC287596 similar to UP|Q9C4Y0 (Q9C4Y0) ORF65b, partial (29%)	fk33h10.x1 zebrafish fin day1 regeneration Danio rerio cDNA 3', mRNA sequence.
AI793769	Dr.10491	Wu:fb99c08	323471	wu:fb99c08	323471	wu:fb99c08	LG21													fc52g05.x1 Zebrafish WashU MPIMG EST Danio rerio cDNA clone IMAGE:3725048 3' similar to contains element MER30 repetitive element ;, mRNA sequence.
BI886549	Dr.8584	Zgc:66058	406411	zgc:66058	406411	zgc:66058	LG8	molecular function|GTP binding|IEA|GO:0005525|ZFIN|na//biological process|intracellular protein transport|IEA|GO:0006886|ZFIN|na//biological process|protein transport|IEA|GO:0015031|ZFIN|na//biological process|small GTPase mediated signal transduction|IEA|GO:0007264|ZFIN|na	ref:NP_001655.1	ras homolog gene family, member A [Homo sapiens]	PROTGI=10835049; PROTID=ref:NP_001655.1; PCT=93.26; ALN=193	sp:Q9QUI0	Transforming protein RhoA [Gene: Rhoa or Arha or Arha2] - Mus musculus	PROTGI=13633865; PROTID=sp:Q9QUI0; PCT=93.26; ALN=193	Hs.247077||Hs.502659||Hs.502876	Ras homolog gene family, member A||Ras homolog gene family, member C||Ras homolog gene family, member B	Mm.262||Mm.687||Mm.757||Mm.318359	Ras homolog gene family, member C||Ras homolog gene family, member B||Ras homolog gene family, member A||Similar to aplysia ras-related homolog A2	TC268829 UP|Q6NUX8 (Q6NUX8) Zgc:85805 protein (Zgc:66058 protein), complete	ZF637-1-000804 Zebrafish shield stage whole embryo cDNA library MPMGp637 Danio rerio cDNA clone MPMGp637_16M8;MPMGp637M0816 5', mRNA sequence.
AW279916	Dr.27877	Transcribed locus																		fj46g10.x1 zebrafish adult brain Danio rerio cDNA 3', mRNA sequence.
BI887817	Dr.3272	Zgc:101611	450076	zgc:101611	450076	zgc:101611			ref:NP_006398.1	ADP-ribosylation-like factor 6 interacting protein 5 [Homo sapiens]	PROTGI=5453704; PROTID=ref:NP_006398.1; PCT=64.71; ALN=187	ref:NP_075368.1	ADP-ribosylation factor-like 6 interacting protein 5 [Mus musculus]	PROTGI=14149750; PROTID=ref:NP_075368.1; PCT=66.84; ALN=187	Hs.518060||Hs.547032	ADP-ribosylation-like factor 6 interacting protein 5||Transcribed locus	Mm.291014	ADP-ribosylation factor-like 6 interacting protein 5	TC280842 weakly similar to UP|Q9D838 (Q9D838) Mus musculus adult male small intestine cDNA, RIKEN full-length enriched library, clone:2010305B07 product:ADP-ribosylation-like factor 6 interacting protein 5, full insert sequence, partial (92%)	ZF637-1-002072 Zebrafish shield stage whole embryo cDNA library MPMGp637 Danio rerio cDNA clone MPMGp637_9A22;MPMGp637A229 5', mRNA sequence.
AI721606	Dr.21577	Wu:fc30a02	324463	wu:fc30a02	324463	wu:fc30a02	LG2													fc30a02.x1 Zebrafish WashU MPIMG EST Danio rerio cDNA clone IMAGE:3722858 3', mRNA sequence.
AI618715																				zewp0285.seq.F Zebrafish Embryonic Heart cDNA Library Danio rerio cDNA 5', mRNA sequence.
AI793934	Dr.32907	Wu:fc56c09	325137	wu:fc56c09	325137	wu:fc56c09			sp:O95967	EGF-containing fibulin-like extracellular matrix protein 2 precursor	PROTGI=12643666; PROTID=sp:O95967; PCT=68.97; ALN=58	sp:Q9WVJ9	EGF-containing fibulin-like extracellular matrix protein 2 precursor	PROTGI=9973196; PROTID=sp:Q9WVJ9; PCT=68.97; ALN=58	Hs.381870	EGF-containing fibulin-like extracellular matrix protein 2	Mm.276367	Epidermal growth factor-containing fibulin-like extracellular matrix protein 2		fc56c09.x1 Zebrafish WashU MPIMG EST Danio rerio cDNA clone IMAGE:3725392 3', mRNA sequence.
U31079	Dr.106	Heat shock protein 47	30449	hsp47	30449	heat shock protein 47	LG15	molecular function|endopeptidase inhibitor activity|IEA|GO:0004866|ZFIN|na//biological process|protein folding|IEA|GO:0006457|ZFIN|na//biological process|response to unfolded protein|IEA|GO:0006986|ZFIN|na//molecular function|serine-type endopeptidase inhibitor activity|IEA|GO:0004867|ZFIN|na	pir:S20608	heat shock protein Hsp47 precursor - human	PROTGI=105724; PROTID=pir:S20608; PCT=65.04; ALN=396	sp:P19324	47 kDa heat shock protein precursor (Collagen-binding protein 1)	PROTGI=123577; PROTID=sp:P19324; PCT=65.53; ALN=396	Hs.241579	Serine (or cysteine) proteinase inhibitor, clade H (heat shock protein 47), member 1, (collagen binding protein 1)	Mm.22708	Serine (or cysteine) proteinase inhibitor, clade H, member 1	TC292542 homologue to UP|Q90420 (Q90420) 47 kDa heat shock protein, complete	Danio rerio 47 kDa heat shock protein (hsp) mRNA, complete cds.
BM185759	Dr.15297	Transcribed locus																	TC293560 UP|Q7R6F0 (Q7R6F0) GLP_574_14844_14395, partial (7%)	fv72a06.x1 zebrafish adult brain Danio rerio cDNA clone 5413907 3', mRNA sequence.
AW077931	Dr.5846	Zgc:85951	406514	zgc:85951	406514	zgc:85951	LG6	molecular function|DNA binding|IEA|GO:0003677|ZFIN|na//cellular component|nucleus|IEA|GO:0005634|ZFIN|na//biological process|regulation of transcription, DNA-dependent|IEA|GO:0006355|ZFIN|na	pir:A45377	transcription factor ATF4 - human	PROTGI=1082845; PROTID=pir:A45377; PCT=37.42; ALN=287	pir:S26812	transcription factor ATF-4 - mouse	PROTGI=284691; PROTID=pir:S26812; PCT=40.07; ALN=273	Hs.447475||Hs.496487	CDNA FLJ36034 fis, clone TESTI2017107, highly similar to CYCLIC-AMP-DEPENDENT TRANSCRIPTION FACTOR ATF-4||Activating transcription factor 4 (tax-responsive enhancer element B67)	Mm.641	Activating transcription factor 4	TC291173 UP|Q6NW59 (Q6NW59) Zgc:85951, complete	fj01c08.y1 Zebrafish adult olfactory Danio rerio cDNA 5' similar to SW:ATF4_MOUSE Q06507 CYCLIC-AMP-DEPENDENT TRANSCRIPTION FACTOR ATF-4 ;, mRNA sequence.
AW154514	Dr.13001	Wu:fi28a07	334045	wu:fi28a07	334045	wu:fi28a07	LG16		ref:NP_079215.1	hypothetical protein FLJ21918 [Homo sapiens]	PROTGI=13435149; PROTID=ref:NP_079215.1; PCT=40.00; ALN=85				Hs.436585	Hypothetical protein FLJ21918	Mm.3107	RIKEN cDNA 9530027K23 gene		fi28a07.x1 Sugano Kawakami zebrafish DRA Danio rerio cDNA clone 2602452 3', mRNA sequence.
AW078266	Dr.23162	Wu:fk45h07	334653	wu:fk45h07	334653	wu:fk45h07	LG5													fe47c07.y1 Zebrafish WashU MPIMG EST Danio rerio cDNA clone IMAGE:3741996 5', mRNA sequence.
BG799070																				fp17f09.y1 zebrafish gridded kidney Danio rerio cDNA clone 4729888 5' similar to SW:MAL_HUMAN P21145 MYELIN AND LYMPHOCYTE PROTEIN ;, mRNA sequence.
X67648	Dr.637	Cadherin 2, neuronal	30291	cdh2	30291	cadherin 2, neuronal	LG20	biological process|axonal fasciculation|IMP|GO:0007413|ZFIN|na//molecular function|calcium ion binding|IEA|GO:0005509|ZFIN|na//biological process|cartilage condensation|IEP|GO:0001502|ZFIN|na//biological process|cartilage condensation|IMP|GO:0001502|ZFIN|na//biological process|cell adhesion|IEA|GO:0007155|ZFIN|na//biological process|development|IEA|GO:0007275|ZFIN|na//biological process|dorsal fi…	sp:P19022	Neural-cadherin precursor (N-cadherin) (Cadherin-2) [Gene: CDH2 or	PROTGI=1705541; PROTID=sp:P19022; PCT=75; ALN=788	sp:P15116	Neural-cadherin precursor (N-cadherin) (Cadherin-2) [Gene: Cdh2] - Mus	PROTGI=115424; PROTID=sp:P15116; PCT=75; ALN=788	Hs.464829	Cadherin 2, type 1, N-cadherin (neuronal)	Mm.257437	Cadherin 2	TC293064 UP|CAD2_BRARE (Q90275) Neural-cadherin precursor (N-cadherin) (Cadherin-2) (ZNCAD), complete	B.rerio ZN-CAD mRNA.
BI671399																			TC292852 similar to UP|Q6QJA4 (Q6QJA4) Proline-rich antigen, partial (6%)	fp64h01.x1 Zebrafish adult retina cDNA Danio rerio cDNA clone 4786801 3', mRNA sequence.
BI888550	Dr.934	Wu:fa94h05	336757	wu:fa94h05	336757	wu:fa94h05														ZF637-2-000305 Zebrafish shield stage whole embryo cDNA library MPMGp637 Danio rerio cDNA clone MPMGp637_18F24;MPMGp637F2418 5', mRNA sequence.
AF157110	Dr.8109	Lymphocyte cytosolic plastin 1	30583	lcp1	30583	lymphocyte cytosolic plastin 1	LG9	molecular function|actin binding|IEA|GO:0003779|ZFIN|na//molecular function|calcium ion binding|IEA|GO:0005509|ZFIN|na	pir:A35836	L-plastin - human	PROTGI=106879; PROTID=pir:A35836; PCT=82.14; ALN=624	pir:I49445	65K macrophage protein - mouse	PROTGI=2119260; PROTID=pir:I49445; PCT=82.30; ALN=624	Hs.203637||Hs.381099	Plastin 1 (I isoform)||Lymphocyte cytosolic protein 1 (L-plastin)	Mm.11869||Mm.153911||Mm.320737	Expressed sequence AI427122||Lymphocyte cytosolic protein 1||DNA segment, Chr 14, ERATO Doi 426, expressed	TC269572 UP|Q6P698 (Q6P698) Lymphocyte cytosolic plastin 1, complete	Danio rerio L-plastin mRNA, partial cds.
BI672301	Dr.28235	Zgc:65794	406658	zgc:65794	406658	zgc:65794		molecular function|actin binding|IEA|GO:0003779|ZFIN|na//biological process|smooth muscle contraction|IEA|GO:0006939|ZFIN|na	pir:JC4906	calponin - human	PROTGI=2119340; PROTID=pir:JC4906; PCT=75.86; ALN=290	pir:S31485	calponin H2 - mouse	PROTGI=346663; PROTID=pir:S31485; PCT=77.35; ALN=287	Hs.169718||Hs.535022||Hs.546706	Calponin 2||Similar to calponin 2 isoform b; neutral calponin; calponin H2, smooth muscle||Similar to h2-calponin	Mm.157770	Calponin 2	TC291438 UP|Q6PBA5 (Q6PBA5) Zgc:65794, complete	ft37h03.x1 Gong zebrafish testis Danio rerio cDNA clone 5153116 3', mRNA sequence.
BI846265																				fq80b05.y1 Zebrafish neuronal Danio rerio cDNA clone 4886360 5', mRNA sequence.
AI793772	Dr.2409	TAR DNA binding protein	325052	tardbp	325052	TAR DNA binding protein	LG6		ref:NP_031401.1	TAR DNA binding protein [Homo sapiens]	PROTGI=6678271; PROTID=ref:NP_031401.1; PCT=73.44; ALN=408	ref:NP_034578.1	heterogeneous nuclear ribonucleoprotein A/B [Mus musculus]	PROTGI=6754222; PROTID=ref:NP_034578.1; PCT=33.76; ALN=230	Hs.300624||Hs.534583||Hs.534879	TAR DNA binding protein||Similar to TAR DNA binding protein||Similar to Tardbp protein	Mm.24083||Mm.310970	TAR DNA binding protein||Similar to TAR DNA-binding protein-43 (TDP-43)	TC283115 weakly similar to UP|Q8N2Z9 (Q8N2Z9) Cortistatin, isoform d, partial (72%)	fc52g10.x1 Zebrafish WashU MPIMG EST Danio rerio cDNA clone IMAGE:3725058 3', mRNA sequence.
BI880127																				fm73b03.x1 Zebrafish adult retina cDNA Danio rerio cDNA clone 4200916 3', mRNA sequence.
AI477949	Dr.29742	CTP synthase	322089	ctps	322089	CTP synthase	LG19	molecular function|CTP synthase activity|IEA|GO:0003883|ZFIN|na//molecular function|catalytic activity|IEA|GO:0003824|ZFIN|na//biological process|pyrimidine nucleotide biosynthesis|IEA|GO:0006221|ZFIN|na	ref:NP_001896.1	CTP synthase [Homo sapiens]	PROTGI=4503133; PROTID=ref:NP_001896.1; PCT=86.73; ALN=588	sp:P70698	CTP synthase (EC 6.3.4.2) (UTP--ammonia ligase) (CTP synthetase)	PROTGI=2494763; PROTID=sp:P70698; PCT=86.46; ALN=591	Hs.473087	CTP synthase	Mm.1815	Cytidine 5&apos;-triphosphate synthase		fb49e03.x1 Zebrafish WashU MPIMG EST Danio rerio cDNA clone IMAGE:3715228 3' similar to gb:X52142_cds1 CTP SYNTHASE (HUMAN);, mRNA sequence.
AB006323	Dr.10168	V-maf musculoaponeurotic fibrosarcoma (avian) oncogene homolog	114467	maf	114467	v-maf musculoaponeurotic fibrosarcoma (avian) oncogene homolog	LG18	molecular function|DNA binding|IEA|GO:0003677|ZFIN|na//cellular component|nucleus|IEA|GO:0005634|ZFIN|na//biological process|regulation of transcription, DNA-dependent|IEA|GO:0006355|ZFIN|na	ref:NP_005351.2	v-maf musculoaponeurotic fibrosarcoma oncogene homolog [Homo sapiens]	PROTGI=5453736; PROTID=ref:NP_005351.2; PCT=67.54; ALN=330	sp:P54843	Transcription factor Maf (Proto-oncogene c-maf) [Gene: Maf or Maf2] -	PROTGI=1708912; PROTID=sp:P54843; PCT=68.82; ALN=324	Hs.134859	V-maf musculoaponeurotic fibrosarcoma oncogene homolog (avian)	Mm.275549	Avian musculoaponeurotic fibrosarcoma (v-maf) AS42 oncogene homolog	TC282263 UP|Q98UK4 (Q98UK4) C-Maf, complete	Danio rerio mRNA for transcription factor c-Maf, complete cds.
AW058804	Dr.35658	Wu:fe48b06	326911	wu:fe48b06	474349	BAI1-associated protein 1	LG11		ref:NP_004733.1	BAI1-associated protein 1 [Homo sapiens]	PROTGI=9257195; PROTID=ref:NP_004733.1; PCT=61.50; ALN=208	pir:T42372	probable guanylate kinase (EC 2.7.4.8) 1, membrane-associated, splice form b - mouse	PROTGI=7513782; PROTID=pir:T42372; PCT=59.17; ALN=208					AW058804 UP|Q8C8C9 (Q8C8C9) Speckle-type POZ protein, partial (14%)	fe48b06.x1 Zebrafish WashU MPIMG EST Danio rerio cDNA clone IMAGE:3742067 3', mRNA sequence.
BI706217	Dr.15698	Transcribed locus																		fq02h03.y1 Zebrafish adult retina cDNA Danio rerio cDNA clone 4790620 5', mRNA sequence.
BG985714	Dr.34990	Id:ibd2270	338137	id:ibd2270	338137	id:ibd2270														2270 NICHD Zebrafish normalized I Danio rerio cDNA clone 2270, mRNA sequence.
BI846489	Dr.28772	Transcribed locus																		fq78a10.x1 Zebrafish neuronal Danio rerio cDNA clone 4886298 3', mRNA sequence.
AI588708	Dr.36394	Ras homolog enriched in brain	58105	rheb	58105	ras homolog enriched in brain			ref:NP_005605.1	Ras homolog enriched in brain [Homo sapiens]	PROTGI=5032041; PROTID=ref:NP_005605.1; PCT=77.17; ALN=184	ref:NP_082988.1	RAP2B, member of RAS oncogene family [Mus musculus]	PROTGI=13386338; PROTID=ref:NP_082988.1; PCT=39.38; ALN=160	Hs.490576||Hs.530090	Ras homolog enriched in brain||Transcribed locus, strongly similar to XP_507769.1 similar to GTP-binding protein Rheb (Ras homolog enriched in brain) [Pan troglodytes]	Mm.319175	RAS-homolog enriched in brain	TC280619 similar to UP|RHEB_MOUSE (Q921J2) GTP-binding protein Rheb (Ras homolog enriched in brain), partial (88%)	fb98e03.y1 Zebrafish WashU MPIMG EST Danio rerio cDNA clone IMAGE:3719932 5' similar to TR:Q15382 Q15382 RAS-RELATED GTP-BINDING PROTEIN. [1] ;, mRNA sequence.
AI545142	Dr.4944	Transcribed locus																		fb74d04.x1 Zebrafish WashU MPIMG EST Danio rerio cDNA clone IMAGE:3717607 3', mRNA sequence.
BI672347	Dr.1248	Wu:fb11f04	336482	wu:fb11f04	336482	wu:fb11f04	LG11		sp:P21145	Myelin and lymphocyte protein (T-lymphocyte maturation-associated	PROTGI=126719; PROTID=sp:P21145; PCT=46.53; ALN=143	sp:O09198	Myelin and lymphocyte protein (T-lymphocyte maturation-associated	PROTGI=3122370; PROTID=sp:O09198; PCT=42.66; ALN=143	Hs.80395	Mal, T-cell differentiation protein	Mm.39040	Myelin and lymphocyte protein, T-cell differentiation protein	TC293873 weakly similar to UP|Q6PBB5 (Q6PBB5) MGC68692 protein, partial (35%)	ft38f12.x1 Gong zebrafish testis Danio rerio cDNA clone 5153039 3' similar to SW:MAL_CANFA Q28296 MYELIN AND LYMPHOCYTE PROTEIN ;, mRNA sequence.
BM026608	Dr.17056	Transcribed locus																		ft08e11.x3 Zebrafish neuronal Danio rerio cDNA clone 5080821 3', mRNA sequence.
AI793745	Dr.30587	WD repeat domain 3	321058	wdr3	321058	WD repeat domain 3	LG9		sp:Q9UNX4	WD-repeat protein 3 [Gene: WDR3] - Homo sapiens (Human)	PROTGI=12230773; PROTID=sp:Q9UNX4; PCT=71.46; ALN=938	ref:NP_033814.1	apoptotic protease activating factor 1 [Mus musculus]	PROTGI=6857755; PROTID=ref:NP_033814.1; PCT=23.00; ALN=596	Hs.201375	WD repeat domain 3	Mm.24591	WD repeat domain 3	TC281307 UP|Q6PFM8 (Q6PFM8) WD repeat domain 3, complete	fc52d08.x1 Zebrafish WashU MPIMG EST Danio rerio cDNA clone IMAGE:3725007 3' similar to SW:YB1C_SCHPO P87177 HYPOTHETICAL 103.4 KD TRP-ASP REPEATS CONTAINING PROTEIN C3D6.12 IN CHROMOSOME II. ;, mRNA sequence.
BI980800	Dr.5379	SRY-box containing gene 2	378723	sox2	378723	SRY-box containing gene 2	LG22	molecular function|DNA binding|IEA|GO:0003677|ZFIN|na//cellular component|cellular_component unknown|ND|GO:0008372|ZFIN|na//biological process|regulation of transcription, DNA-dependent|IEA|GO:0006355|ZFIN|na	pir:I38238	transcription factor SOX2 - human (fragment)	PROTGI=2136184; PROTID=pir:I38238; PCT=86.79; ALN=315	ref:NP_035573.1	sex-determining region Y-box 2 [Mus musculus]	PROTGI=6755606; PROTID=ref:NP_035573.1; PCT=86.25; ALN=315	Hs.157429	SRY (sex determining region Y)-box 3	Mm.35784	SRY-box containing gene 3	TC291108 UP|Q6P0E1 (Q6P0E1) Zgc:77389 protein (Zgc:65860 protein), complete	fu34d09.x1 zebrafish adult brain Danio rerio cDNA clone 5331496 3', mRNA sequence.
AI641272	Dr.8694	Zgc:55764	324211	zgc:55764	324211	zgc:55764	LG11	molecular function|nicotinate phosphoribosyltransferase activity|IEA|GO:0004516|ZFIN|na//biological process|pyridine nucleotide biosynthesis|IEA|GO:0019363|ZFIN|na	pir:A55927	pre-B cell enhancing factor - human	PROTGI=1082712; PROTID=pir:A55927; PCT=61.12; ALN=469	ref:NP_067499.1	pre-B-cell colony-enhancing factor 1 [Mus musculus]	PROTGI=10946948; PROTID=ref:NP_067499.1; PCT=60.08; ALN=473	Hs.487748||Hs.489615	Transcribed locus, strongly similar to NP_005737.1 pre-B-cell colony enhancing factor 1 [Homo sapiens]||Pre-B-cell colony enhancing factor 1	Mm.202727	Pre-B-cell colony-enhancing factor 1		fc21g12.x1 Zebrafish WashU MPIMG EST Danio rerio cDNA clone IMAGE:3722086 3', mRNA sequence.
BM103369	Dr.14371	Transcribed locus																		fv20e11.x1 zebrafish adult brain Danio rerio cDNA clone 5387229 3' similar to TR:Q9YGS2 Q9YGS2 REVERSE TRANSCRIPTASE-LIKE PROTEIN. ;, mRNA sequence.
AI721615	Dr.25123	Wu:fb51h11	322163	wu:fb51h11	322163	wu:fb51h11	LG3								Hs.514728	Epsin 2	Mm.139695	Epsin 2		fc30a12.x1 Zebrafish WashU MPIMG EST Danio rerio cDNA clone IMAGE:3722878 3', mRNA sequence.
AI584659	Dr.2503	Calpain, small subunit 1	317736	capns1	317736	calpain, small subunit 1	LG5		ref:NP_116267.1	hypothetical protein MGC15677 isoform 2 [Homo sapiens]	PROTGI=14249626; PROTID=ref:NP_116267.1; PCT=51.18; ALN=164				Hs.534503	Calpain, small subunit 2				fb81g08.y1 Zebrafish WashU MPIMG EST Danio rerio cDNA clone IMAGE:3718334 5' similar to contains element HGR repetitive element ;, mRNA sequence.
AI641648	Dr.37645	Wu:fc17h11	324072	wu:fc17h11	324072	wu:fc17h11	LG11		pir:RGHUB2	GTP-binding regulatory protein beta-2 chain - human	PROTGI=71871; PROTID=pir:RGHUB2; PCT=88; ALN=136	sp:P54312		PROTGI=1730214; PROTID=sp:P54312; PCT=88; ALN=136						fc17h11.x1 Zebrafish WashU MPIMG EST Danio rerio cDNA clone IMAGE:3721701 3' similar to contains element LTR1 repetitive element ;, mRNA sequence.
AW019720	Dr.22239	Wu:fd56c01	325998	wu:fd56c01	325998	wu:fd56c01	LG21													fd56c01.x1 Zebrafish WashU MPIMG EST Danio rerio cDNA clone IMAGE:3733728 3', mRNA sequence.
BI845510	Dr.24196	ELAV (embryonic lethal, abnormal vision, Drosophila)-like 1 (Hu antigen R)	30736	elavl1	30736	ELAV (embryonic lethal, abnormal vision, Drosophila)-like 1 (Hu antigen R)	LG2	molecular function|RNA binding|IEA|GO:0003723|ZFIN|na//cellular component|ribonucleoprotein complex|IEA|GO:0030529|ZFIN|na//cellular component|viral nucleocapsid|IEA|GO:0019013|ZFIN|na	ref:NP_001410.1	ELAV-like 1 [Homo sapiens]	PROTGI=4503551; PROTID=ref:NP_001410.1; PCT=84.97; ALN=324	sp:P70372	ELAV-like protein 1 (Hu-antigen R) (HuR) (Elav-like generic protein)	PROTGI=13124196; PROTID=sp:P70372; PCT=84.36; ALN=324	Hs.213050	ELAV (embryonic lethal, abnormal vision, Drosophila)-like 4 (Hu antigen D)	Mm.3970	ELAV (embryonic lethal, abnormal vision, Drosophila)-like 4 (Hu antigen D)	TC291534 similar to UP|Q897U4 (Q897U4) Conserved protein, partial (7%)	fs98b02.y1 Zebrafish neuronal Danio rerio cDNA clone 5077586 5', mRNA sequence.
BI891596	Dr.4189	Zgc:77191	322506	zgc:77191	322506	zgc:77191	LG12	molecular function|NAD(P)H dehydrogenase (quinone) activity|IEA|GO:0003955|ZFIN|na//biological process|electron transport|IEA|GO:0006118|ZFIN|na	sp:P15559	NAD(P)H dehydrogenase [quinone] 1 (EC 1.6.99.2) (Quinone reductase 1)	PROTGI=118607; PROTID=sp:P15559; PCT=49.64; ALN=274	pir:I52851	NAD(P)H2 dehydrogenase (quinone) (EC 1.6.99.2) 1 [similarity] - mouse	PROTGI=2137583; PROTID=pir:I52851; PCT=52.92; ALN=274	Hs.406515	NAD(P)H dehydrogenase, quinone 1	Mm.252	NAD(P)H dehydrogenase, quinone 1	TC280304 weakly similar to UP|Q9W7D5 (Q9W7D5) Quinone reductase, partial (78%)	ZF637-3-000851 Zebrafish shield stage whole embryo cDNA library MPMGp637 Danio rerio cDNA clone MPMGp637_15P15;MPMGp637P1515 5', mRNA sequence.
BI891860	Dr.4762	Wu:fb16e03	321471	wu:fb16e03	321471	wu:fb16e03	LG17		ref:NP_068351.1	nuclear transcription factor Y, alpha isoform 2 [Homo sapiens]	PROTGI=11496974; PROTID=ref:NP_068351.1; PCT=81.51; ALN=232	pir:E38245	transcription factor NF-Y, CCAAT-binding, chain A short form type 2 - mouse	PROTGI=111171; PROTID=pir:E38245; PCT=84.05; ALN=232	Hs.10441	Nuclear transcription factor Y, alpha	Mm.4929	Nuclear transcription factor-Y alpha	TC292381 similar to UP|Q9DBV7 (Q9DBV7) Mus musculus adult male lung cDNA, RIKEN full-length enriched library, clone:1200012O07 product:nuclear transcription factor-Y alpha, full insert sequence (Nfya protein), partial (83%)	ZF637-3-001115 Zebrafish shield stage whole embryo cDNA library MPMGp637 Danio rerio cDNA clone MPMGp637_19B9;MPMGp637B0919 5', mRNA sequence.
BG305445	Dr.486	Protein phosphatase 1, regulatory (inhibitor) subunit 14B	368896	ppp1r14b	368896	protein phosphatase 1, regulatory (inhibitor) subunit 14B	LG7		prf:2208307A		PROTGI=1588291; PROTID=prf:2208307A; PCT=76.86; ALN=115	pir:JC4871	phospholipase C (EC 3.1.4.3) beta-2 - mouse	PROTGI=2137639; PROTID=pir:JC4871; PCT=69.57; ALN=127	Hs.443475||Hs.523760	Transcribed locus, moderately similar to XP_370630.2 protein phosphatase 1, regulatory (inhibitor) subunit 14B [Homo sapiens]||Protein phosphatase 1, regulatory (inhibitor) subunit 14B	Mm.140||Mm.318969	Transcribed locus, strongly similar to XP_370630.2 protein phosphatase 1, regulatory (inhibitor) subunit 14B [Homo sapiens]||Protein phosphatase 1, regulatory (inhibitor) subunit 14B	TC269448 zgc:91822 [Danio rerio]	fl99f09.x1 Zebrafish adult retina cDNA Danio rerio cDNA clone 4145033 3', mRNA sequence.
AW019646	Dr.4384	Wu:fc74g12	325408	wu:fc74g12	325408	wu:fc74g12	LG23		pir:T08684	hypothetical protein DKFZp564L2123.1 - human (fragment)	PROTGI=7512768; PROTID=pir:T08684; PCT=37.63; ALN=84				Hs.524506	Solute carrier family 39 (metal ion transporter), member 5	Mm.22983	Solute carrier family 39 (metal ion transporter), member 5		fd55b02.x1 Zebrafish WashU MPIMG EST Danio rerio cDNA clone IMAGE:3733611 3', mRNA sequence.
BI888041	Dr.34321	Sb:cb930	399650	sb:cb930	399650	sb:cb930														ZF637-1-002296 Zebrafish shield stage whole embryo cDNA library MPMGp637 Danio rerio cDNA clone MPMGp637_10E13;MPMGp637E1310 5', mRNA sequence.
AI397375	Dr.27281	Transcribed locus																	AI397375 UP|Q805B1 (Q805B1) Tumor necrosis factor receptor associated factor-5, partial (1%)	fb10g02.x1 zebrafish fin day0 regeneration Danio rerio cDNA 3', mRNA sequence.
BM026830																				ft09a06.y3 Zebrafish neuronal Danio rerio cDNA clone 5080978 5', mRNA sequence.
AI601488	Dr.19444	Wu:fc07d06	323702	wu:fc07d06	323702	wu:fc07d06	LG14													fc07d06.x1 Zebrafish WashU MPIMG EST Danio rerio cDNA clone IMAGE:3720683 3', mRNA sequence.
AI558275	Dr.3765	Wu:fb78a11	322971	wu:fb78a11	322971	wu:fb78a11	LG11													fb78a11.x1 Zebrafish WashU MPIMG EST Danio rerio cDNA clone IMAGE:3717980 3', mRNA sequence.
AI545576	Dr.3646	Zgc:86782	415215	zgc:86782	415215	zgc:86782		molecular function|calcium ion binding|IEA|GO:0005509|ZFIN|na	ref:NP_008976.1	FGFR1 oncogene partner isoform a [Homo sapiens]	PROTGI=5901954; PROTID=ref:NP_008976.1; PCT=56.77; ALN=174				Hs.487175	FGFR1 oncogene partner	Mm.227250	Fgfr1 oncogene partner		fb67a01.x1 Zebrafish WashU MPIMG EST Danio rerio cDNA clone IMAGE:3716904 3', mRNA sequence.
BI888232	Dr.31408	Sb:cb190	321148	sb:cb190	321148	sb:cb190			sp:P00739	Haptoglobin-related protein precursor [Gene: HPR] - Homo sapiens	PROTGI=123510; PROTID=sp:P00739; PCT=34.21; ALN=215	ref:NP_059066.1	haptoglobin [Mus musculus]	PROTGI=8850219; PROTID=ref:NP_059066.1; PCT=32.89; ALN=215	Hs.512155	Haptoglobin-related protein				ZF637-1-002487 Zebrafish shield stage whole embryo cDNA library MPMGp637 Danio rerio cDNA clone MPMGp637_18D2;MPMGp637D0218 5', mRNA sequence.
AW154197	Dr.6660	DEAH (Asp-Glu-Ala-His) box polypeptide 16	336645	dhx16	336645	DEAH (Asp-Glu-Ala-His) box polypeptide 16	LG15	molecular function|ATP binding|IEA|GO:0005524|ZFIN|na//molecular function|ATP-dependent helicase activity|IEA|GO:0008026|ZFIN|na//molecular function|helicase activity|IEA|GO:0004386|ZFIN|na//molecular function|hydrolase activity|IEA|GO:0016787|ZFIN|na//molecular function|nucleic acid binding|IEA|GO:0003676|ZFIN|na	ref:NP_003578.1	DEAH (Asp-Glu-Ala-His) box polypeptide 16 [Homo sapiens]	PROTGI=4503293; PROTID=ref:NP_003578.1; PCT=72.66; ALN=1055	ref:NP_031865.1	DEAH (Asp-Glu-Ala-His) box polypeptide 15 [Mus musculus]	PROTGI=6681155; PROTID=ref:NP_031865.1; PCT=47.49; ALN=743	Hs.485060	DEAH (Asp-Glu-Ala-His) box polypeptide 16	Mm.298300	DEAH (Asp-Glu-Ala-His) box polypeptide 16	TC281929 UP|Q7ZVV8 (Q7ZVV8) DEAH (Asp-Glu-Ala-His) box polypeptide 16, complete	fi23g06.x1 Sugano Kawakami zebrafish DRA Danio rerio cDNA clone 2602042 3' similar to SW:DD16_HUMAN O60231 PUTATIVE PRE-MRNA SPLICING FACTOR RNA HELICASE ;, mRNA sequence.
AW059322	Dr.22203	Transcribed locus																		fe11f10.y1 Zebrafish WashU MPIMG EST Danio rerio cDNA clone IMAGE:3738571 5', mRNA sequence.
AI584501	Dr.20941	Transcribed locus, weakly similar to NP_079391.1 hypothetical protein FLJ23263 [Homo sapiens]							ref:NP_079391.1	hypothetical protein FLJ23263 [Homo sapiens]	PROTGI=13376691; PROTID=ref:NP_079391.1; PCT=60.42; ALN=189				Hs.546444	Hypothetical protein FLJ23263	Mm.330199||Mm.349800	Transcribed locus, strongly similar to NP_659176.2 cDNA sequence BC019943 [Mus musculus]||CDNA sequence BC019943		fb94g05.x1 Zebrafish WashU MPIMG EST Danio rerio cDNA clone IMAGE:3719576 3', mRNA sequence.
AI721745	Dr.26936	Wu:fc31h08	324533	wu:fc31h08	324533	wu:fc31h08	LG13													fc31h08.x1 Zebrafish WashU MPIMG EST Danio rerio cDNA clone IMAGE:3723039 3', mRNA sequence.
AI641768	Dr.33019	Wu:fc23g10	324291	wu:fc23g10	324291	wu:fc23g10	LG25		sp:P01118		PROTGI=131879; PROTID=sp:P01118; PCT=96.41; ALN=167	sp:P08643		PROTGI=131880; PROTID=sp:P08643; PCT=95.81; ALN=167						fc23g10.x1 Zebrafish WashU MPIMG EST Danio rerio cDNA clone IMAGE:3722274 3', mRNA sequence.
BI880307																				fm75c08.x1 Zebrafish adult retina cDNA Danio rerio cDNA clone 4201334 3', mRNA sequence.
AI322210	Dr.1053	Transcribed locus, moderately similar to NP_001952.1 eukaryotic translation elongation factor 2 [Homo sapiens]							sp:P13639	Elongation factor 2 (EF-2) [Gene: EEF2 or EF2] - Homo sapiens (Human)	PROTGI=119172; PROTID=sp:P13639; PCT=85.29; ALN=170	sp:P58252	Elongation factor 2 (EF-2) [Gene: Eef2] - Mus musculus (Mouse)	PROTGI=18202285; PROTID=sp:P58252; PCT=84.71; ALN=170	Hs.515070||Hs.537277||Hs.538483	Eukaryotic translation elongation factor 2||Transcribed locus, moderately similar to NP_001952.1 eukaryotic translation elongation factor 2 [Homo sapiens]||Antigen MLAA-42	Mm.240371||Mm.289431||Mm.340611||Mm.362622||Mm.368228	Similar to Elongation factor 2 (EF-2)||Eukaryotic translation elongation factor 2||Similar to Elongation factor 2 (EF-2)||Transcribed locus, strongly similar to XP_512986.1 LOC456389 [Pan troglodytes]||Transcribed locus, moderately similar to NP_001952.1 eukaryotic translation elongation factor 2 [Homo sapiens]	TC283108 weakly similar to UP|Q6P3J5 (Q6P3J5) Eukaryotic translation elongation factor 2, like, partial (13%)	NYZ170 Appel-Eisen zebrafish embryo 15-19 hr Danio rerio cDNA clone ZAE1H4 3', mRNA sequence.
AW420768	Dr.20551	Transcribed locus																		fj86f06.x1 zebrafish gridded kidney Danio rerio cDNA 3', mRNA sequence.
AI641634	Dr.33040	Wu:fc17g07	324060	wu:fc17g07	324060	wu:fc17g07	LG19													fc17g07.x1 Zebrafish WashU MPIMG EST Danio rerio cDNA clone IMAGE:3721692 3', mRNA sequence.
BM095979	Dr.6525	Transcribed locus																		fv29b07.x1 Sugano SJD adult male Danio rerio cDNA clone 5409756 3', mRNA sequence.
BI890314	Dr.1585	Wu:fb77c11	322938	wu:fb77c11	322938	wu:fb77c11	LG7												TC274577 similar to UP|GRP_ARATH (P27483) Glycine-rich cell wall structural protein precursor, partial (7%)	ZF637-2-002069 Zebrafish shield stage whole embryo cDNA library MPMGp637 Danio rerio cDNA clone MPMGP637_4B22;MPMGP637B224 5', mRNA sequence.
AI384268	Dr.4056	Wu:fb12c09	336511	wu:fb12c09	336511	wu:fb12c09	LG19													fb12c09.y1 zebrafish fin day0 regeneration Danio rerio cDNA 5', mRNA sequence.
U80951	Dr.224	T-box gene 6	30254	tbx6	30254	T-box gene 6	LG7	molecular function|DNA binding|IEA|GO:0003677|ZFIN|na//cellular component|nucleus|IEA|GO:0005634|ZFIN|na//biological process|regulation of transcription, DNA-dependent|IEA|GO:0006355|ZFIN|na//molecular function|transcription factor activity|IEA|GO:0003700|ZFIN|na	sp:O95947	T-box transcription factor TBX6 (T-box protein 6) [Gene: TBX6] - Homo	PROTGI=6094434; PROTID=sp:O95947; PCT=57.07; ALN=204	pir:S72233	transcription factor tbx6 - mouse	PROTGI=2137824; PROTID=pir:S72233; PCT=57.00; ALN=199	Hs.198301	T-box 6	Mm.727	T-box 6	TC295140 UP|TBX6_BRARE (P79742) T-box transcription factor TBX6 (T-box protein 6), complete	Danio rerio T-box 6 (tbx6) mRNA, complete cds.
AW078150																				fe25b10.y1 Zebrafish WashU MPIMG EST Danio rerio cDNA clone IMAGE:3739867 5', mRNA sequence.
AI878099																				fc57d10.y1 Zebrafish WashU MPIMG EST Danio rerio cDNA clone IMAGE:3725491 5', mRNA sequence.
U14592	Dr.334	Orthodenticle homolog 2	30501	otx2	30501	orthodenticle homolog 2	LG17	molecular function|DNA binding|IEA|GO:0003677|ZFIN|na//biological process|development|IEA|GO:0007275|ZFIN|na//cellular component|nucleus|IEA|GO:0005634|ZFIN|na//biological process|regulation of transcription, DNA-dependent|IEA|GO:0006355|ZFIN|na//molecular function|transcription factor activity|IEA|GO:0003700|ZFIN|na	sp:P32243	Homeobox protein OTX2 [Gene: OTX2] - Homo sapiens (Human)	PROTGI=417427; PROTID=sp:P32243; PCT=93.77; ALN=289	sp:P80206	Homeobox protein OTX2 [Gene: Otx2 or Otx-2] - Mus musculus (Mouse)	PROTGI=417428; PROTID=sp:P80206; PCT=94.12; ALN=289	Hs.288655	Orthodenticle homolog 2 (Drosophila)	Mm.134516	Orthodenticle homolog 2 (Drosophila)	TC295353 UP|OTX2_BRARE (Q91981) Homeobox protein OTX2 (ZOTX2), complete	Danio rerio orthodenticle-related protein 1 (zOtx2) mRNA, complete cds.
AI588196	Dr.33107	Wu:fb97e04	323405	wu:fb97e04	323405	wu:fb97e04	LG1													fb97e04.x1 Zebrafish WashU MPIMG EST Danio rerio cDNA clone IMAGE:3719838 3', mRNA sequence.
BI846484	Dr.20768	Transcribed locus																		fq78a01.x1 Zebrafish neuronal Danio rerio cDNA clone 4886280 3', mRNA sequence.
AF151535	Dr.4807	Zic family member 2 (odd-paired homolog, Drosophila), a	58077	zic2a	58077	zic family member 2 (odd-paired homolog, Drosophila), a	LG9	molecular function|nucleic acid binding|IEA|GO:0003676|ZFIN|na//cellular component|nucleus|IEA|GO:0005634|ZFIN|na//molecular function|zinc ion binding|IEA|GO:0008270|ZFIN|na	sp:Q15915	Zinc finger protein ZIC 1 (Zinc finger protein of the cerebellum 1)	PROTGI=8134845; PROTID=sp:Q15915; PCT=72.15; ALN=445	sp:Q62520	Zinc finger protein ZIC 2 (Zinc finger protein of the cerebellum 2)	PROTGI=3183503; PROTID=sp:Q62520; PCT=74.53; ALN=445	Hs.41154	Zic family member 1 (odd-paired homolog, Drosophila)	Mm.335350	Zinc finger protein of the cerebellum 1	TC269458 UP|Q9IAT0 (Q9IAT0) Zinc finger cerebellum 2 protein, complete	Danio rerio zinc finger cerebellum 2 protein (zic2) mRNA, complete cds.
BE201769	Dr.4810	Zgc:92467	445100	zgc:92467	445100	zgc:92467		molecular function|ligase activity|IEA|GO:0016874|ZFIN|na//biological process|protein modification|IEA|GO:0006464|ZFIN|na//molecular function|ubiquitin conjugating enzyme activity|IEA|GO:0004840|ZFIN|na//biological process|ubiquitin cycle|IEA|GO:0006512|ZFIN|na	ref:NP_006348.1	ubiquitin-conjugating enzyme E2E 3 [Homo sapiens]	PROTGI=5454146; PROTID=ref:NP_006348.1; PCT=84.54; ALN=201	sp:P52483	Ubiquitin-conjugating enzyme E2 E3 (EC 6.3.2.19) (Ubiquitin-protein	PROTGI=1717850; PROTID=sp:P52483; PCT=84.54; ALN=201	Hs.164853||Hs.475688	Ubiquitin-conjugating enzyme E2E 1 (UBC4/5 homolog, yeast)||Ubiquitin-conjugating enzyme E2E 2 (UBC4/5 homolog, yeast)	Mm.4429||Mm.23551	Ubiquitin-conjugating enzyme E2E 1, UBC4/5 homolog (yeast)||RIKEN cDNA 6820402I19 gene	TC270799 homologue to UP|UB6B_HUMAN (Q96LR5) Ubiquitin-conjugating enzyme E2 E2 (Ubiquitin-protein ligase E2) (Ubiquitin carrier protein E2) (UbcH8) , partial (97%)	fk98d11.x1 Zebrafish Research Genetics C32 fin Danio rerio cDNA 3' similar to contains element MER1 repetitive element ;, mRNA sequence.
BI476854	Dr.4213	Wu:fb59h04	322400	wu:fb59h04	322400	wu:fb59h04	LG19		ref:NP_112201.1	chromosome 6 open reading frame 62 [Homo sapiens]	PROTGI=13569909; PROTID=ref:NP_112201.1; PCT=84.98; ALN=213	ref:NP_077793.1	cDNA sequence BC005537 [Mus musculus]	PROTGI=13277384; PROTID=ref:NP_077793.1; PCT=84.98; ALN=213	Hs.519930	Chromosome 6 open reading frame 62	Mm.266668	CDNA sequence BC005537	TC279489 similar to UP|Q6IA63 (Q6IA63) C6orf62 protein, complete	fq95b09.y3 zebrafish fin day3 regeneration Danio rerio cDNA clone 4926281 4926281 5', mRNA sequence.
BM095962	Dr.4446	Wu:fc41f02	324765	wu:fc41f02	324765	wu:fc41f02	LG8												TC284165 similar to UP|Q73M42 (Q73M42) Amino acid permease family protein, partial (4%)	fv28h11.x1 Sugano SJD adult male Danio rerio cDNA clone 5410029 3', mRNA sequence.
AW344044	Dr.4091	Ribosomal protein L8	393686	rpl8	393686	ribosomal protein L8		molecular function|RNA binding|IEA|GO:0003723|ZFIN|na//cellular component|intracellular|IEA|GO:0005622|ZFIN|na//molecular function|nucleic acid binding|IEA|GO:0003676|ZFIN|na//biological process|protein biosynthesis|IEA|GO:0006412|ZFIN|na//molecular function|rRNA binding|IEA|GO:0019843|ZFIN|na//cellular component|ribosome|IEA|GO:0005840|ZFIN|na//molecular function|structural constituent of riboso…	sp:P25120		PROTGI=133027; PROTID=sp:P25120; PCT=96.89; ALN=257	sp:P25120		PROTGI=133027; PROTID=sp:P25120; PCT=96.89; ALN=257	Hs.86024||Hs.178551||Hs.451487	N-acetylated alpha-linked acidic dipeptidase 2||Ribosomal protein L8||Transcribed locus, strongly similar to NP_000964.1 ribosomal protein L8 [Homo sapiens]	Mm.30066||Mm.210554||Mm.369648	Ribosomal protein L8||Transcribed locus, strongly similar to NP_000964.1 ribosomal protein L8 [Homo sapiens]||Transcribed locus, moderately similar to NP_000964.1 ribosomal protein L8 [Homo sapiens]		fi72h10.x1 Sugano Kawakami zebrafish DRA Danio rerio cDNA clone 2643235 3', mRNA sequence.
AF354754					118437	knypek														Danio rerio glypican Knypek (kny) gene, complete cds., product = glypican Knypek, gene = kny, location = 1..1674, protein_id = AAK69693.1, codon_start = 1, db_xref = GI:14582860, name = CDS
U49417					30412	frizzled homolog 7b													TC280086 UP|Q8QFM3 (Q8QFM3) Frizzled-7A (Frizzled 7b), complete	Danio rerio Zg13 gene, partial cds., product = Zg13, gene = zg13, location = <1..>219, protein_id = AAB05910.1, codon_start = 1, db_xref = GI:1245208, note = putative transmembrane receptor, name = CDS
BI891984	Dr.10234	Sb:cb833	378853	sb:cb833	378853	sb:cb833	LG5		pir:A49618	probable ataxia-telangiectasia group D protein - human	PROTGI=1082717; PROTID=pir:A49618; PCT=36.13; ALN=191	sp:Q61510	Zinc finger protein 147 (Tripartite motif protein 25) (Estrogen	PROTGI=12585549; PROTID=sp:Q61510; PCT=32.99; ALN=248	Hs.293660	Tripartite motif-containing 47	Mm.5510	Tripartite motif protein 47	TC270655 weakly similar to UP|Q8QGA8 (Q8QGA8) VHSV-induced protein, partial (60%)	ZF637-3-001239 Zebrafish shield stage whole embryo cDNA library MPMGp637 Danio rerio cDNA clone MPMGp637_19J17;MPMGp637J1719 5', mRNA sequence.
BI845265																				fs92d04.y1 Zebrafish neuronal Danio rerio cDNA clone 5077278 5', mRNA sequence.
AI444494	Dr.23690	Wu:fb25a06	321657	wu:fb25a06	321657	wu:fb25a06	LG3													fb25a06.x1 Zebrafish WashU MPIMG EST Danio rerio cDNA clone IMAGE:3712882 3', mRNA sequence.
AW232365	Dr.32548	Wu:fj18d05	335516	wu:fj18d05	335516	wu:fj18d05	LG4		sp:O75954	Tetraspan NET-5 [Gene: NET5] - Homo sapiens (Human)	PROTGI=11135148; PROTID=sp:O75954; PCT=72.38; ALN=181	ref:NP_444312.1	transmembrane 4 superfamily member 7 [Mus musculus]	PROTGI=16716365; PROTID=ref:NP_444312.1; PCT=46.82; ALN=173					TC271257 zgc:91880 [Danio rerio]	fj18d05.x1 Zebrafish adult olfactory Danio rerio cDNA 3', mRNA sequence.
BI476752																				fq29d05.y3 zebrafish adult brain Danio rerio cDNA clone 4832697 5', mRNA sequence.
BG727974																				fp08f12.x1 zebrafish gridded kidney Danio rerio cDNA clone 4729103 3', mRNA sequence.
BE017652	Dr.32215	Wu:fb52f02	386834	wu:fb52f02	386834	wu:fb52f02	LG3													fk81g05.x1 Zebrafish Research Genetics C32 fin Danio rerio cDNA 3', mRNA sequence.
AI478015	Dr.36029	Wu:fb50c11	322109	wu:fb50c11	322109	wu:fb50c11	LG25													fb50c11.x1 Zebrafish WashU MPIMG EST Danio rerio cDNA clone IMAGE:3715316 3', mRNA sequence.
BE693134	Dr.8609	Wu:fc10d03	323795	wu:fc10d03	323795	wu:fc10d03	LG1													zeh0344r Zebrafish Embryonic Heart cDNA Library Danio rerio cDNA clone zeh0344 3', mRNA sequence.
AW567292	Dr.24797	Muscle segment homeobox C	30526	msxc	30526	muscle segment homeobox C	LG20	molecular function|DNA binding|IEA|GO:0003677|ZFIN|na//biological process|development|IEA|GO:0007275|ZFIN|na//cellular component|nucleus|IEA|GO:0005634|ZFIN|na//biological process|regulation of transcription, DNA-dependent|IEA|GO:0006355|ZFIN|na//molecular function|transcription factor activity|IEA|GO:0003700|ZFIN|na	pir:A49068	craniosynotosis-associated homeotic protein MSX2 - human	PROTGI=1082306; PROTID=pir:A49068; PCT=55.98; ALN=229	sp:Q03358	Homeobox protein MSX-2 (Hox-8.1) [Gene: Msx2 or Hox-8.1 or Msx-2] -	PROTGI=547660; PROTID=sp:Q03358; PCT=51.49; ALN=261	Hs.89404	Msh homeo box homolog 2 (Drosophila)	Mm.1763	Homeo box, msh-like 2		fk24c03.x1 zebrafish fin day1 regeneration Danio rerio cDNA 3', mRNA sequence.
AF075384	Dr.21022	Tyrosine hydroxylase	30384	th	30384	tyrosine hydroxylase		biological process|aromatic amino acid family metabolism|IEA|GO:0009072|ZFIN|na//molecular function|iron ion binding|IEA|GO:0005506|ZFIN|na//molecular function|monooxygenase activity|IEA|GO:0004497|ZFIN|na	sp:P07101	Tyrosine 3-monooxygenase (EC 1.14.16.2) (Tyrosine 3-hydroxylase) (TH)	PROTGI=136574; PROTID=sp:P07101; PCT=63.64; ALN=110	sp:P24529	Tyrosine 3-monooxygenase (EC 1.14.16.2) (Tyrosine 3-hydroxylase) (TH)	PROTGI=136575; PROTID=sp:P24529; PCT=64.55; ALN=110	Hs.435609	Tyrosine hydroxylase	Mm.1292	Tyrosine hydroxylase	TC301084 UP|Q6ZM47 (Q6ZM47) SI:bY12K13.1 (Tyrosine hydroxylase) (Fragment), complete	Danio rerio tyrosine hydroxylase (th) mRNA, partial cds.
BM103277																				fv19c02.x1 zebrafish adult brain Danio rerio cDNA clone 5387114 3', mRNA sequence.
BM103943	Dr.29743	Zgc:77259	325637	zgc:77259	325637	zgc:77259	LG2	molecular function|DNA binding|IEA|GO:0003677|ZFIN|na//molecular function|ligand-dependent nuclear receptor activity|IEA|GO:0004879|ZFIN|na//cellular component|nucleus|IEA|GO:0005634|ZFIN|na//molecular function|receptor activity|IEA|GO:0004872|ZFIN|na//biological process|regulation of transcription, DNA-dependent|IEA|GO:0006355|ZFIN|na//molecular function|steroid hormone receptor activity|IEA|GO:…	pir:S02709	ear-2 protein - human	PROTGI=87346; PROTID=pir:S02709; PCT=74.03; ALN=402	sp:P43136	Orphan nuclear receptor EAR-2 (V-erbA related protein EAR-2) [Gene:	PROTGI=1169455; PROTID=sp:P43136; PCT=73.65; ALN=401	Hs.466148	Nuclear receptor subfamily 2, group F, member 6	Mm.28989	Nuclear receptor subfamily 2, group F, member 6	TC281156 UP|Q6P117 (Q6P117) Zgc:77259 protein, complete	fv40h07.x1 Sugano SJD adult male Danio rerio cDNA clone 5411173 3', mRNA sequence.
BI887789																				ZF637-1-002044 Zebrafish shield stage whole embryo cDNA library MPMGp637 Danio rerio cDNA clone MPMGp637_9F20;MPMGp637F209 5', mRNA sequence.
AI544688																				fb77g07.x1 Zebrafish WashU MPIMG EST Danio rerio cDNA clone IMAGE:3717948 3', mRNA sequence.
AL592495					368723	si:busm1-129i22.4														Zebrafish DNA sequence from clone XX-129I22 Contains a novel gene similar to human and rodent IER5 (immediately early response 5), the scl gene for stem-cell leukemia hematopoietic transcription factor [tal-1 / T-cell acute lymphocytic leukemia 1 (TAL1);
AI793637	Dr.33116	Wu:fb95e12	323335	wu:fb95e12	323335	wu:fb95e12	LG22													fc49h03.x1 Zebrafish WashU MPIMG EST Danio rerio cDNA clone IMAGE:3724757 3', mRNA sequence.
BI887540	Dr.10531	Thymopoietin	352907	tmpo	352907	thymopoietin	LG4	molecular function|chromatin binding|IDA|GO:0003682|ZFIN|na//cellular component|condensed chromosome|IDA|GO:0000793|ZFIN|na//cellular component|integral to membrane|IDA|GO:0016021|ZFIN|na//biological process|mitotic nuclear envelope reassembly|IDA|GO:0007084|ZFIN|na//cellular component|nuclear envelope-endoplasmic reticulum network|IDA|GO:0042175|ZFIN|na//cellular component|nuclear membrane|IEA|G…	pir:B55741	thymopoietin beta precursor - human	PROTGI=1082830; PROTID=pir:B55741; PCT=47.14; ALN=246	ref:NP_035735.1	thymopoietin [Mus musculus]	PROTGI=6755817; PROTID=ref:NP_035735.1; PCT=56.91; ALN=168	Hs.461327||Hs.546809	Transcribed locus, moderately similar to XP_509288.1 thymopoietin [Pan troglodytes]||Clone FLB3436 PRO0868 mRNA, complete cds				ZF637-1-001795 Zebrafish shield stage whole embryo cDNA library MPMGp637 Danio rerio cDNA clone MPMGp637_9H3;MPMGp637H039 5', mRNA sequence.
BI672128	Dr.455	Cyclin F	266981	ccnf	266981	cyclin F		biological process|cell cycle|IEA|GO:0007049|ZFIN|na//biological process|cytokinesis|IEA|GO:0000910|ZFIN|na	pir:A55501	cyclin F - human	PROTGI=1082312; PROTID=pir:A55501; PCT=52.16; ALN=751	sp:P51944	G2/mitotic-specific cyclin F [Gene: Ccnf] - Mus musculus (Mouse)	PROTGI=1705776; PROTID=sp:P51944; PCT=52.73; ALN=743	Hs.1973	Cyclin F	Mm.77695||Mm.360006	Cyclin F||Transcribed locus, strongly similar to NP_031660.2 cyclin F [Mus musculus]	TC271065 similar to GB|AAB60342.1|576781|HSU17105 cyclin F {Homo sapiens;} , partial (52%)	ft34h05.x1 Gong zebrafish testis Danio rerio cDNA clone 5152737 3', mRNA sequence.
Y08321	Dr.25683	Cathepsin L, b	30443	ctslb	30443	cathepsin L, b	LG12	molecular function|cysteine-type endopeptidase activity|IEA|GO:0004197|ZFIN|na//molecular function|cysteine-type peptidase activity|IEA|GO:0008234|ZFIN|na//cellular component|extracellular region|IDA|GO:0005576|ZFIN|na//molecular function|hydrolase activity|IEA|GO:0016787|ZFIN|na//molecular function|peptidase activity|IEA|GO:0008233|ZFIN|na//biological process|proteolysis and peptidolysis|IEA|GO:…	sp:O60911	Cathepsin L2 precursor (EC 3.4.22.43) (Cathepsin V) (Cathepsin U)	PROTGI=12644075; PROTID=sp:O60911; PCT=60.30; ALN=330	sp:P06797	Cathepsin L precursor (EC 3.4.22.15) (Major excreted protein) (MEP)	PROTGI=115742; PROTID=sp:P06797; PCT=61.19; ALN=335	Hs.87417||Hs.418123||Hs.465170||Hs.535089	Cathepsin L2||Cathepsin L||Similar to Cathepsin L, preproprotein||Similar to Cathepsin L, preproprotein	Mm.930||Mm.327050	Cathepsin L||Transcribed locus, moderately similar to XP_225137.2 similar to Cathepsin L precursor (Major excreted protein) (MEP) [Rattus norvegicus]	TC290706 homologue to UP|P79722 (P79722) Cathepsin L, complete	D.rerio mRNA for cathepsin L.
AA658743	Dr.36334	Wu:fa66f10	336999	wu:fa66f10	336999	wu:fa66f10	LG4												TC268519 UP|Q6NW47 (Q6NW47) Zgc:85975, complete	fa66f10.s1 zebrafish fin day3 regeneration Danio rerio cDNA clone zbr2468 3', mRNA sequence.
BM083966	Dr.30592	Heterogeneous nuclear ribonucleoprotein U	334490	hnrpu	334490	heterogeneous nuclear ribonucleoprotein U	LG20	molecular function|DNA binding|IEA|GO:0003677|ZFIN|na//cellular component|ribonucleoprotein complex|IEA|GO:0030529|ZFIN|na//cellular component|viral nucleocapsid|IEA|GO:0019013|ZFIN|na	pir:S22765	heterogeneous ribonuclear particle protein U - human	PROTGI=284156; PROTID=pir:S22765; PCT=58.24; ALN=618	ref:NP_058085.1	heterogenous nuclear ribonucleoprotein U [Mus musculus]	PROTGI=7949051; PROTID=ref:NP_058085.1; PCT=58.81; ALN=618	Hs.166463	Heterogeneous nuclear ribonucleoprotein U (scaffold attachment factor A)	Mm.2115	Heterogeneous nuclear ribonucleoprotein U	TC279466 UP|Q6PYX3 (Q6PYX3) Nuclear ribonucleoprotein U-like protein, complete	imageqc_2_2001/smj456bdff41.x1 Zebrafish WashU MPIMG EST Danio rerio cDNA clone IMAGE:4630147 3', mRNA sequence.
AW231990	Dr.14248	Wu:fj11d04	335428	wu:fj11d04	335428	wu:fj11d04	LG1		sp:Q92974	Rho guanine nucleotide exchange factor 2 (GEF-H1 protein)	PROTGI=6919894; PROTID=sp:Q92974; PCT=61.64; ALN=146	sp:Q60875	Lymphoid BLAST crisis-like 1 (LBC'S first cousin) (Oncogene LFC)	PROTGI=6226904; PROTID=sp:Q60875; PCT=61.64; ALN=146	Hs.516790	Rho/rac guanine nucleotide exchange factor (GEF) 2	Mm.239329||Mm.316598	Rho/rac guanine nucleotide exchange factor (GEF) 2||LOC433613		fj11d04.x1 Zebrafish adult olfactory Danio rerio cDNA 3', mRNA sequence.
AY029808	Dr.24766	Smoothened homolog (Drosophila)	30225	smoh	30225	smoothened homolog (Drosophila)	LG22	biological process|embryonic pattern specification|IMP|GO:0009880|ZFIN|na//biological process|hindbrain development|IMP|GO:0030902|ZFIN|na//biological process|neurogenesis|IMP|GO:0007399|ZFIN|na	ref:NP_005622.1	smoothened [Homo sapiens]	PROTGI=5032099; PROTID=ref:NP_005622.1; PCT=73.04; ALN=700	sp:P56726	Smoothened homolog precursor (SMO) [Gene: Smo or Smoh] - Mus musculus	PROTGI=6226143; PROTID=sp:P56726; PCT=69.07; ALN=781	Hs.437846	Smoothened homolog (Drosophila)	Mm.29279||Mm.359216	Smoothened homolog (Drosophila)||Similar to Smo protein	TC271754 UP|Q90X26 (Q90X26) Smoothened, complete	Danio rerio smoothened mRNA, complete cds.
BG799399																				fm96e04.y1 Zebrafish Research Genetics C32 fin Danio rerio cDNA clone 4468687 5', mRNA sequence.
AI957669	Dr.27631	Wu:fc96g12	325664	wu:fc96g12	325664	wu:fc96g12	LG6													fc96g12.x1 Zebrafish WashU MPIMG EST Danio rerio cDNA clone IMAGE:3729286 3', mRNA sequence.
AI959766	Dr.11292	Wu:fd13h03	325849	wu:fd13h03	325849	wu:fd13h03	LG11													fd13h03.x1 Zebrafish WashU MPIMG EST Danio rerio cDNA clone IMAGE:3730805 3', mRNA sequence.
BI867416																				ft54e03.x1 Gong zebrafish ovary Danio rerio cDNA clone 5154509 3', mRNA sequence.
AI477490	Dr.3579	Wu:fb61a05	322435	wu:fb61a05	322435	wu:fb61a05	LG4		sp:P24410		PROTGI=131805; PROTID=sp:P24410; PCT=42.86; ALN=182	pir:PC4012	dGTPase (EC 3.1.5.1) - mouse (fragment)	PROTGI=1083290; PROTID=pir:PC4012; PCT=62.94; ALN=170	Hs.453746	Similar to dGTPase (EC 3.1.5.1) - mouse (fragment)	Mm.123866	RAB19, member RAS oncogene family		fb57a08.x1 Zebrafish WashU MPIMG EST Danio rerio cDNA clone IMAGE:3715958 3' similar to contains element MER36 repetitive element ;, mRNA sequence.
BI890848	Dr.4123	Mki67 (FHA domain) interacting nucleolar phosphoprotein (human) - like	317644	mki67ipl	317644	mki67 (FHA domain) interacting nucleolar phosphoprotein (human) - like	LG9		pir:I55595	splicing factor - human	PROTGI=2136190; PROTID=pir:I55595; PCT=37.84; ALN=74				Hs.367842	MKI67 (FHA domain) interacting nucleolar phosphoprotein	Mm.280311	Mki67 (FHA domain) interacting nucleolar phosphoprotein	BI890848 homologue to UP|Q8JIY8 (Q8JIY8) Nopp34 nucleolar phosphoprotein-like protein, partial (20%)	ZF637-3-000103 Zebrafish shield stage whole embryo cDNA library MPMGp637 Danio rerio cDNA clone MPMGp637_24P13;MPMGp637P1324 5', mRNA sequence.
BI844240	Dr.14026	Zgc:66110	393532	zgc:66110	393532	zgc:66110		molecular function|acyltransferase activity|IEA|GO:0008415|ZFIN|na//biological process|metabolism|IEA|GO:0008152|ZFIN|na//molecular function|transferase activity|IEA|GO:0016740|ZFIN|na	ref:NP_003468.1	pyruvate dehydrogenase complex, component X [Homo sapiens]	PROTGI=4505699; PROTID=ref:NP_003468.1; PCT=57.42; ALN=447	pir:S65760	dihydrolipoamide transacylase precursor - mouse	PROTGI=2137265; PROTID=pir:S65760; PCT=25.41; ALN=415	Hs.502315	Pyruvate dehydrogenase complex, component X	Mm.315011	Pyruvate dehydrogenase complex, component X	TC291806 weakly similar to UP|Q8BKZ9 (Q8BKZ9) Mus musculus adult male corpus striatum cDNA, RIKEN full-length enriched library, clone:C030007J19 product:PYRUVATE DEHYDROGENASE PROTEIN X COMPONENT, MITOCHONDRIAL (DIHYDROLIPOAMIDE DEHYDROGENASE-BINDING PROTEIN OF PYRUVATE DEHYDROGENASE, partial (70%)	fs35d11.x1 Zebrafish adult olfactory Danio rerio cDNA clone 5069637 3' similar to SW:ODPX_HUMAN O00330 PYRUVATE DEHYDROGENASE PROTEIN X COMPONENT, MITOCHONDRIAL PRECURSOR ;contains element MER1 repetitive element ;, mRNA sequence.
AI545424	Dr.3745	Wu:fb81a08	323081	wu:fb81a08	323081	wu:fb81a08	LG24													fb81a08.x1 Zebrafish WashU MPIMG EST Danio rerio cDNA clone IMAGE:3718262 3', mRNA sequence.
AI588190	Dr.37652	Wu:fb97d04	323401	wu:fb97d04	323401	wu:fb97d04	LG23		sp:Q9Y600	Cysteine sulfinic acid decarboxylase (EC 4.1.1.29) (Sulfinoalanine	PROTGI=6685337; PROTID=sp:Q9Y600; PCT=59.38; ALN=192	pir:S61534	glutamate decarboxylase (EC 4.1.1.15) 62K isoform - mouse	PROTGI=2146999; PROTID=pir:S61534; PCT=46.46; ALN=193	Hs.279815	Cysteine sulfinic acid decarboxylase	Mm.296382	Cysteine sulfinic acid decarboxylase	TC271226 similar to UP|Q7ZZT0 (Q7ZZT0) Low density lipoprotein receptor, partial (3%)	fb97d04.x1 Zebrafish WashU MPIMG EST Danio rerio cDNA clone IMAGE:3719815 3', mRNA sequence.
AW826859	Dr.7568	Sb:cb115	321104	sb:cb115	321104	sb:cb115									Hs.221847||Hs.344350||Hs.446077	Solute carrier family 38, member 2||Homo sapiens, clone IMAGE:5303182, mRNA||Solute carrier family 38, member 4	Mm.46754||Mm.250980	Solute carrier family 38, member 2||Solute carrier family 38, member 4	TC294203 similar to UP|Q7ZZT0 (Q7ZZT0) Low density lipoprotein receptor, partial (4%)	fk53h10.y1 Zebrafish adult retina cDNA Danio rerio cDNA 5', mRNA sequence.
BI891245	Dr.1245	Wu:fd60a06	326054	wu:fd60a06	326054	wu:fd60a06	LG7		pir:I38346	elastic titin - human (fragment)	PROTGI=7512404; PROTID=pir:I38346; PCT=33.21; ALN=236	ref:NP_067375.1		PROTGI=10946748; PROTID=ref:NP_067375.1; PCT=28.92; ALN=237	Hs.307086	Chromosome 14 open reading frame 155	Mm.189552	Transcribed locus	TC279589 weakly similar to UP|P87519 (P87519) GP80, partial (15%)	ZF637-3-000500 Zebrafish shield stage whole embryo cDNA library MPMGp637 Danio rerio cDNA clone MPMGp637_13L16;MPMGp637L1613 5', mRNA sequence.
AW018998	Dr.4008	Wu:fd10h03	325766	wu:fd10h03	325766	wu:fd10h03	LG12								Hs.532786	Hypothetical protein LOC339287	Mm.258352	RIKEN cDNA 4121402D02 gene	TC293728 similar to UP|Q7Q1Y2 (Q7Q1Y2) AgCP8168, partial (9%)	fd58b09.x1 Zebrafish WashU MPIMG EST Danio rerio cDNA clone IMAGE:3733913 3', mRNA sequence.
AW077429	Dr.364	LIM homeobox 1a	30463	lhx1a	30463	LIM homeobox 1a	LG15	molecular function|DNA binding|IEA|GO:0003677|ZFIN|na//biological process|development|IEA|GO:0007275|ZFIN|na//cellular component|nucleus|IEA|GO:0005634|ZFIN|na//biological process|regulation of transcription, DNA-dependent|IEA|GO:0006355|ZFIN|na//molecular function|transcription factor activity|IEA|GO:0003700|ZFIN|na//molecular function|zinc ion binding|IEA|GO:0008270|ZFIN|na	sp:P48742	LIM/homeobox protein Lhx1 (Homeobox protein Lim-1) [Gene: LHX1 or	PROTGI=1346452; PROTID=sp:P48742; PCT=86.24; ALN=405	pir:I48637	homeotic protein lim-1 - mouse	PROTGI=2137472; PROTID=pir:I48637; PCT=87.96; ALN=405	Hs.443727	LIM homeobox 1	Mm.4965	LIM homeobox protein 1		fj36b06.x1 zebrafish adult brain Danio rerio cDNA 3', mRNA sequence.
AI558351	Dr.13336	Transcribed locus																		fb72a10.y1 Zebrafish WashU MPIMG EST Danio rerio cDNA clone IMAGE:3717402 5' similar to contains element MER25 repetitive element ;, mRNA sequence.
AI477041	Dr.26663	Eukaryotic translation initiation factor 3, subunit 6 interacting protein	406402	eif3s6ip	406402	eukaryotic translation initiation factor 3, subunit 6 interacting protein	LG13		ref:NP_057175.1	eukaryotic translation initiation factor 3 subunit 6 interacting protein [Homo sapiens]	PROTGI=7705433; PROTID=ref:NP_057175.1; PCT=91.80; ALN=559				Hs.164084||Hs.446662||Hs.446852	Similar to bA508N22.1 (HSPC025)||Transcribed locus, strongly similar to NP_057175.1 eukaryotic translation initiation factor 3, subunit 6 interacting protein [Homo sapiens]||Eukaryotic translation initiation factor 3, subunit 6 interacting protein	Mm.206404	Eukaryotic translation initiation factor 3, subunit 6 interacting protein	TC292759 GB|AAH54626.1|32451753|BC054626 zgc:64147 {Danio rerio;} , complete	fb55a01.x1 Zebrafish WashU MPIMG EST Danio rerio cDNA clone IMAGE:3715752 3' similar to WP:C17G10.8 CE16861 ALCOHOL DEHYDROGENASE ;, mRNA sequence.
BG884107	Dr.18088	Zgc:73292	324098	zgc:73292	324098	zgc:73292	LG7	cellular component|integral to membrane|IEA|GO:0016021|ZFIN|na	sp:P27701	CD82 antigen (Inducible membrane protein R2) (C33 antigen) (IA4)	PROTGI=131775; PROTID=sp:P27701; PCT=50.56; ALN=256	pir:I49561	C33/R2/IA4 - mouse	PROTGI=2119524; PROTID=pir:I49561; PCT=50.38; ALN=256	Hs.527778	Kangai 1 (suppression of tumorigenicity 6, prostate; CD82 antigen (R2 leukocyte antigen, antigen detected by monoclonal and antibody IA4))	Mm.4261	Kangai 1 (suppression of tumorigenicity 6, prostate)	TC269142 UP|Q6P946 (Q6P946) Wu:fc18f11 protein, complete	fp72a01.y1 Zebrafish adult retina cDNA Danio rerio cDNA clone 4787233 5' similar to TR:O70352 O70352 METASTASIS SUPPRESSOR HOMOLOG. ;, mRNA sequence.
AW059137	Dr.31712	Wu:fe25g07	326830	wu:fe25g07	326830	wu:fe25g07			ref:NP_061130.1	zinc finger protein 395 [Homo sapiens]	PROTGI=8923887; PROTID=ref:NP_061130.1; PCT=35.76; ALN=257				Hs.435535	Zinc finger protein 395	Mm.270087	Zinc finger protein 395		fe25g07.x1 Zebrafish WashU MPIMG EST Danio rerio cDNA clone IMAGE:3739932 3' similar to contains element MER24 repetitive element ;, mRNA sequence.
BM026015	Dr.19004	Transcribed locus																		fu77a06.x1 Gong zebrafish testis Danio rerio cDNA clone 5376683 3', mRNA sequence.
AF359430	Dr.8680	Claudin j	81589	cldnj	81589	claudin j	LG15	cellular component|integral to membrane|IEA|GO:0016021|ZFIN|na	ref:NP_001297.1	claudin 3 [Homo sapiens]	PROTGI=4502875; PROTID=ref:NP_001297.1; PCT=52.51; ALN=211	sp:Q9Z0G9	Claudin-3 (Clostridium perfringens enterotoxin receptor 2) (CPE-	PROTGI=6685291; PROTID=sp:Q9Z0G9; PCT=52.97; ALN=211	Hs.25640	Claudin 3	Mm.158662	Claudin 3	TC285411 UP|Q90XR4 (Q90XR4) Claudin j, complete	Danio rerio claudin j (cldnj) mRNA, complete cds.
BI890305	Dr.3827	Sb:cb33	321050	sb:cb33	321050	sb:cb33	LG15								Hs.549215	Kin of IRRE like 3 (Drosophila)	Mm.220710	Kin of IRRE like 3 (Drosophila)	TC282122 similar to UP|Q80W68 (Q80W68) NEPH1, partial (10%)	ZF637-2-002060 Zebrafish shield stage whole embryo cDNA library MPMGp637 Danio rerio cDNA clone MPMGP637_4N21;MPMGP637N214 5', mRNA sequence.
BI879038	Dr.2648	CAMP-regulated phosphoprotein 19	393603	arpp19	393603	cAMP-regulated phosphoprotein 19		cellular component|cellular_component unknown|ND|GO:0008372|ZFIN|na//biological process|positive regulation of gluconeogenesis|ISS|GO:0045722|ZFIN|na//molecular function|potassium channel regulator activity|ISS|GO:0015459|ZFIN|na//molecular function|receptor binding|ISS|GO:0005102|ZFIN|na	sp:P56211	cAMP-regulated phosphoprotein 19 (ARPP-19) [Contains: cAMP-regulated	PROTGI=3023326; PROTID=sp:P56211; PCT=76.42; ALN=105	ref:NP_067523.1	cyclic AMP phosphoprotein, 19kD [Mus musculus]	PROTGI=10946986; PROTID=ref:NP_067523.1; PCT=77.36; ALN=105	Hs.512908	Cyclic AMP phosphoprotein, 19 kD	Mm.247837	CAMP-regulated phosphoprotein 19		fm18a09.x1 Zebrafish adult retina cDNA Danio rerio cDNA clone 4146353 3', mRNA sequence.
BI891338																			TC300673 similar to UP|Q90ZF2 (Q90ZF2) Axial protocadherin, partial (5%)	ZF637-3-000593 Zebrafish shield stage whole embryo cDNA library MPMGp637 Danio rerio cDNA clone MPMGp637_13P22;MPMGp637P2213 5', mRNA sequence.
BI670950	Dr.14324	Transcribed locus																		fp58e11.x1 Zebrafish adult retina cDNA Danio rerio cDNA clone 4786269 3', mRNA sequence.
BI705182																			BI705182 similar to SP|Q26366|VG_DR Vestigial protein. {Drosophila melanogaster;}, partial (4%)	fr65f02.y1 Zebrafish SJD day 8 fin regeneration Danio rerio cDNA clone 4962578 5' similar to contains element LTR7 LTR7 repetitive element ;, mRNA sequence.
AF301264	Dr.3824	Hairy-related 9	140613	her9	140613	hairy-related 9	LG23	molecular function|DNA binding|IEA|GO:0003677|ZFIN|na//biological process|regulation of transcription, DNA-dependent|IEA|GO:0006355|ZFIN|na	sp:Q14469	Transcription factor HES-1 (Hairy and enhancer of split 1) (Hairy-	PROTGI=3913825; PROTID=sp:Q14469; PCT=64.84; ALN=257	pir:A53336	transcription factor HES-1 - mouse	PROTGI=539928; PROTID=pir:A53336; PCT=58.58; ALN=291	Hs.250666	Hairy and enhancer of split 1, (Drosophila)	Mm.327031	Hairy and enhancer of split 1 (Drosophila)	TC269482 UP|Q9DF41 (Q9DF41) BHLH-WRPW transcription factor, complete	Danio rerio bHLH-WRPW transcription factor (her9) mRNA, complete cds.
AF388363	Dr.23472	Sp5 transcription factor	353154	sp5	353154	Sp5 transcription factor	LG9		pir:S26638	SPR-1 protein - human	PROTGI=284120; PROTID=pir:S26638; PCT=79.31; ALN=112	ref:NP_071880.1	trans-acting transcription factor 5 [Mus musculus]	PROTGI=11967967; PROTID=ref:NP_071880.1; PCT=59.70; ALN=365	Hs.368802||Hs.443729	Sp5 transcription factor||Similar to CG14853-PB	Mm.308089	Trans-acting transcription factor 5	TC286705 UP|Q90XF6 (Q90XF6) Zinc finger buttonhead-related transcription factor 1, complete	Danio rerio zinc finger buttonhead-related transcription factor 1 (bts1) mRNA, complete cds.
BI879005																			BI879005 weakly similar to GB|AAA35758.1|3 dehydroepiandrosterone sulfotransferase {Homo sapiens;}, partial (6%)	fl96e09.x1 Zebrafish adult retina cDNA Danio rerio cDNA clone 4144624 3', mRNA sequence.
BI886272																				ZF637-1-000527 Zebrafish shield stage whole embryo cDNA library MPMGp637 Danio rerio cDNA clone MPMGp637_12M13;MPMGp637M1312 5', mRNA sequence.
AI657922	Dr.18088	Zgc:73292	324098	zgc:73292	324098	zgc:73292	LG7	cellular component|integral to membrane|IEA|GO:0016021|ZFIN|na	sp:P27701	CD82 antigen (Inducible membrane protein R2) (C33 antigen) (IA4)	PROTGI=131775; PROTID=sp:P27701; PCT=50.56; ALN=256	pir:I49561	C33/R2/IA4 - mouse	PROTGI=2119524; PROTID=pir:I49561; PCT=50.38; ALN=256	Hs.527778	Kangai 1 (suppression of tumorigenicity 6, prostate; CD82 antigen (R2 leukocyte antigen, antigen detected by monoclonal and antibody IA4))	Mm.4261	Kangai 1 (suppression of tumorigenicity 6, prostate)		fc18f11.y1 Zebrafish WashU MPIMG EST Danio rerio cDNA clone IMAGE:3721773 5', mRNA sequence.
AI496943	Dr.4444	Wu:fb53c10	322211	wu:fb53c10	322211	wu:fb53c10	LG24													fb53c10.x1 Zebrafish WashU MPIMG EST Danio rerio cDNA clone IMAGE:3715602 3', mRNA sequence.
BI843080	Dr.33533	Sb:cb570	368299	sb:cb570	368299	sb:cb570			ref:NP_000436.1	plectin 1 isoform 1 [Homo sapiens]	PROTGI=4505877; PROTID=ref:NP_000436.1; PCT=63.64; ALN=88				Hs.519872||Hs.519873	Clone IMAGE:110436 mRNA sequence||Desmoplakin	Mm.355327	Desmoplakin	TC291986 similar to UP|DESP_HUMAN (P15924) Desmoplakin (DP) (250/210 kDa paraneoplastic pemphigus antigen), partial (19%)	fr02h03.y1 zebrafish fin day3 regeneration Danio rerio cDNA clone 4926965 4926965 5', mRNA sequence.
AF197880	Dr.24216	Type I cytokeratin	30328	cki	30328	type I cytokeratin	LG19	molecular function|structural molecule activity|IEA|GO:0005198|ZFIN|na	pir:S30433	keratin 17, type I, cytoskeletal - human	PROTGI=422802; PROTID=pir:S30433; PCT=56.35; ALN=426	ref:NP_034793.1	keratin complex 1, acidic, gene 17 [Mus musculus]	PROTGI=7106335; PROTID=ref:NP_034793.1; PCT=55.63; ALN=415	Hs.2785||Hs.73082||Hs.248189||Hs.355214||Hs.432448||Hs.463032||Hs.514167	Keratin 17||Keratin, hair, acidic, 5||Keratin, hair, acidic, 6||Keratin 14 (epidermolysis bullosa simplex, Dowling-Meara, Koebner)||Keratin 16 (focal non-epidermolytic palmoplantar keratoderma)||Keratin 13||Keratin 19	Mm.4646||Mm.6974||Mm.19889||Mm.37952||Mm.46378||Mm.273177||Mm.306829	Keratin complex 1, acidic, gene 13||Keratin complex 1, acidic, gene 14||Keratin complex 1, acidic, gene 16||Keratin complex 1, acidic, gene 24||RIKEN cDNA 2310058N18 gene||Keratin complex 1, acidic, gene 19||Transcribed locus, moderately similar to XP_511487.1 similar to type I hair keratin 6 [Pan troglodytes]	TC279474 homologue to UP|Q9PUB6 (Q9PUB6) Type I cytokeratin, complete	Danio rerio type I cytokeratin (CKI) mRNA, complete cds.
BE201470	Dr.9319	Transcribed locus																		fk93c05.x1 Zebrafish Research Genetics C32 fin Danio rerio cDNA 3', mRNA sequence.
BG883207	Dr.2500	Heparan sulfate 6-O-sulfotransferase 2	378450	hs6st2	378450	heparan sulfate 6-O-sulfotransferase 2	LG14	molecular function|transferase activity|IEA|GO:0016740|ZFIN|na	ref:NP_004798.2	heparan sulfate 6-O-sulfotransferase [Homo sapiens]	PROTGI=12545389; PROTID=ref:NP_004798.2; PCT=66.57; ALN=350	ref:NP_056634.1	heparan sulfate 6-O-sulfotransferase 2 [Mus musculus]	PROTGI=7657190; PROTID=ref:NP_056634.1; PCT=60.78; ALN=396	Hs.385956	Heparan sulfate 6-O-sulfotransferase 2	Mm.252561	Heparan sulfate 6-O-sulfotransferase 2	TC280822 UP|Q800H9 (Q800H9) Heparan sulfate 6-O-sulfotransferase, complete	fp18a09.x1 zebrafish gridded kidney Danio rerio cDNA clone 4729649 3', mRNA sequence.
BG729043	Dr.12064	Transcribed locus																		fp07f02.x1 zebrafish gridded kidney Danio rerio cDNA clone 4729082 3', mRNA sequence.
BI881145	Dr.31506	Wu:fk69a12	368397	wu:fk69a12	368397	wu:fk69a12	LG25		ref:NP_009114.1	plakophilin 3 [Homo sapiens]	PROTGI=6005830; PROTID=ref:NP_009114.1; PCT=59.15; ALN=213	ref:NP_062736.1	plakophilin 3 [Mus musculus]	PROTGI=9790163; PROTID=ref:NP_062736.1; PCT=59.62; ALN=213	Hs.534395	Plakophilin 3	Mm.350037	Plakophilin 3	TC290527 weakly similar to UP|Q71TY4 (Q71TY4) Plakophilin-3, partial (41%)	fm85e08.y1 Zebrafish Research Genetics C32 fin Danio rerio cDNA clone 4467566 5' similar to TR:Q9Y446 Q9Y446 PLAKOPHILIN 3. ;, mRNA sequence.
BI839233	Dr.13775	Transcribed locus, weakly similar to NP_940891.1 similar to DLNB14 [Homo sapiens]													Hs.534613	Similar to DLNB14	Mm.259573	RIKEN cDNA D630044F24 gene	TC294324 similar to UP|Q86UT8 (Q86UT8) DLNB14 protein, partial (14%)	fs64f10.y1 Zebrafish SJD day 8 fin regeneration Danio rerio cDNA clone 5072778 5', mRNA sequence.
AI958983	Dr.957	Hypothetical protein LOC407680	407680	LOC407680	407680	hypothetical protein LOC407680			sp:Q99795	Cell surface A33 antigen precursor (Glycoprotein A33) [Gene: GPA33] -	PROTGI=2842765; PROTID=sp:Q99795; PCT=34.34; ALN=289	ref:NP_067623.1	glycoprotein A33 (transmembrane) [Mus musculus]	PROTGI=11037800; PROTID=ref:NP_067623.1; PCT=32.79; ALN=304	Hs.437229	Glycoprotein A33 (transmembrane)	Mm.46357	Glycoprotein A33 (transmembrane)	TC292049 homologue to UP|Q6NW88 (Q6NW88) LOC407680 protein (Fragment), complete	fd06b02.y1 Zebrafish WashU MPIMG EST Danio rerio cDNA clone IMAGE:3730059 5', mRNA sequence.
BM182563	Dr.24560	Zgc:86733	415159	zgc:86733	415159	zgc:86733		cellular component|intracellular|IEA|GO:0005622|ZFIN|na//biological process|protein biosynthesis|IEA|GO:0006412|ZFIN|na//cellular component|ribonucleoprotein complex|IEA|GO:0030529|ZFIN|na//cellular component|ribosome|IEA|GO:0005840|ZFIN|na//molecular function|structural constituent of ribosome|IEA|GO:0003735|ZFIN|na	ref:NP_078940.1	hypothetical protein FLJ11838 [Homo sapiens]	PROTGI=13375919; PROTID=ref:NP_078940.1; PCT=61.51; ALN=250	ref:NP_080770.1	RIKEN cDNA 6330579B17 [Mus musculus]	PROTGI=13385982; PROTID=ref:NP_080770.1; PCT=62.50; ALN=254	Hs.447582	Similar to ribosomal protein L37			TC267912 weakly similar to UP|APC1_TUPGL (Q9XSN5) Apolipoprotein C-I precursor (Apo-CI), partial (28%)	fv59d05.y1 Sugano SJD adult male Danio rerio cDNA clone 5412896 5' similar to SW:APC1_MOUSE P34928 APOLIPOPROTEIN C-I PRECURSOR ;, mRNA sequence.
BI887764																				ZF637-1-002019 Zebrafish shield stage whole embryo cDNA library MPMGp637 Danio rerio cDNA clone MPMGp637_9N18;MPMGp637N189 5', mRNA sequence.
BI887620	Dr.6046	Zgc:77262	402952	zgc:77262	402952	zgc:77262			ref:NP_002887.1	RNA binding motif protein 4 [Homo sapiens]	PROTGI=4506445; PROTID=ref:NP_002887.1; PCT=44.59; ALN=148	ref:NP_033058.1	RNA binding motif protein 4 [Mus musculus]	PROTGI=7657502; PROTID=ref:NP_033058.1; PCT=44.59; ALN=148	Hs.11170||Hs.534506	RNA binding motif protein 14||RNA binding motif protein 14	Mm.276338||Mm.329665	RNA binding motif protein 14||Transcribed locus, moderately similar to NP_006319.1 RNA binding motif protein 14 [Homo sapiens]		ZF637-1-001875 Zebrafish shield stage whole embryo cDNA library MPMGp637 Danio rerio cDNA clone MPMGp637_9L8;MPMGp637L089 5', mRNA sequence.
AA658586																				fa55e02.s1 zebrafish gridded kidney Danio rerio cDNA clone zbr1395 3', mRNA sequence.
AI626478	Dr.4398	Sb:cb742	373136	sb:cb742	373136	sb:cb742			sp:Q92817	Envoplakin (210 kDa paraneoplastic pemphigus antigen) (p210) (210 kDa	PROTGI=14194715; PROTID=sp:Q92817; PCT=50.00; ALN=282	sp:Q9D952	Envoplakin (p210) (210 kDa cornified envelope precursor) [Gene: Evpl]	PROTGI=14548038; PROTID=sp:Q9D952; PCT=48.94; ALN=282	Hs.500635||Hs.537165	Envoplakin||Transcribed locus, moderately similar to XP_511691.1 envoplakin [Pan troglodytes]	Mm.293683	Envoplakin		fc06g02.x1 Zebrafish WashU MPIMG EST Danio rerio cDNA clone IMAGE:3720626 3', mRNA sequence.
AW165108	Dr.6230	Wu:fb82g02	323132	wu:fb82g02	323132	wu:fb82g02	LG6		sp:Q9Y3E5	Peptidyl-tRNA hydrolase 2, mitochondrial precursor (EC 3.1.1.29)	PROTGI=6686183; PROTID=sp:Q9Y3E5; PCT=44.83; ALN=115									fe01f01.x1 Zebrafish WashU MPIMG EST Danio rerio cDNA clone IMAGE:3737593 3', mRNA sequence.
BI890216																				ZF637-2-001958 Zebrafish shield stage whole embryo cDNA library MPMGp637 Danio rerio cDNA clone MPMGP637_4M14;MPMGP637M144 5', mRNA sequence.
AW019162					326068	wu:fd60f10														fd60f10.x1 Zebrafish WashU MPIMG EST Danio rerio cDNA clone IMAGE:3734155 3', mRNA sequence.
AI584322	Dr.21182	Transcribed locus, weakly similar to NP_704208.1 Plasmodium falciparum 3D7 PF07_0118 gene																	TC287766 weakly similar to UP|PSAF_GUITH (O78457) Photosystem I reaction centre subunit III (PSI-F), partial (10%)	fb92b03.x1 Zebrafish WashU MPIMG EST Danio rerio cDNA clone IMAGE:3719309 3', mRNA sequence.
BG307572																				fl59h12.x1 Sugano Kawakami zebrafish DRA Danio rerio cDNA clone 3818351 3', mRNA sequence.
AB055662	Dr.31785	D3 mRNA, 3'UTR, partial sequence																	TC282369 Danio rerio D3 mRNA, 3'UTR, partial sequence	Danio rerio D3 mRNA, 3'UTR, partial sequence.
AI641660	Dr.27939	Wu:fc22b02	324224	wu:fc22b02	324224	wu:fc22b02	LG8													fc22b02.x1 Zebrafish WashU MPIMG EST Danio rerio cDNA clone IMAGE:3722091 3', mRNA sequence.
AI883326	Dr.33677	MCM6 minichromosome maintenance deficient 6, mitotin (S. cerevisiae)	378730	mcm6	378730	MCM6 minichromosome maintenance deficient 6, mitotin (S. cerevisiae)	LG6		sp:Q14566	DNA replication licensing factor MCM6 (P105MCM) [Gene: MCM6] - Homo	PROTGI=2497824; PROTID=sp:Q14566; PCT=79.80; ALN=203	sp:P97311	DNA replication licensing factor MCM6 (Mis5 homolog) [Gene: Mcm6 or	PROTGI=2497825; PROTID=sp:P97311; PCT=79.80; ALN=203	Hs.444118	MCM6 minichromosome maintenance deficient 6 (MIS5 homolog, S. pombe) (S. cerevisiae)	Mm.4933	Minichromosome maintenance deficient 6 (MIS5 homolog, S. pombe) (S. cerevisiae)	TC268983 similar to UP|O73710 (O73710) Zygotic DNA replication factor MCM6b, partial (24%)	fc60d12.y1 Zebrafish WashU MPIMG EST Danio rerio cDNA clone IMAGE:3725783 5' similar to TR:O73710 O73710 ZYGOTIC DNA REPLICATION FACTOR MCM6B. ;, mRNA sequence.
AW175575	Dr.13435	Transcribed locus, weakly similar to NP_035035.1 nuclear factor I/A [Mus musculus]							pir:S50112	nuclear factor I-X - human	PROTGI=1085349; PROTID=pir:S50112; PCT=55.50; ALN=184	ref:NP_035036.1	nuclear factor I/X [Mus musculus]	PROTGI=6754838; PROTID=ref:NP_035036.1; PCT=57.89; ALN=184	Hs.257970	Nuclear factor I/X (CCAAT-binding transcription factor)	Mm.9394||Mm.271875	Nuclear factor I/X||Transcribed locus, strongly similar to NP_035036.1 nuclear factor I/X [Mus musculus]	TC286032 similar to GB|AAD38241.1|5042400|AC007787 NFI-X3 {Homo sapiens;} , partial (18%)	fi36h11.x1 Sugano Kawakami zebrafish DRA Danio rerio cDNA clone 2639781 3' similar to gb:L31881 CCAAT BOX-BINDING TRANSCRIPTION FACTORS 2 AND 3 (HUMAN);, mRNA sequence.
AI884185	Dr.21864	Wu:fc75a09	325414	wu:fc75a09	325414	wu:fc75a09	LG1													fc75a09.x1 Zebrafish WashU MPIMG EST Danio rerio cDNA clone IMAGE:3727192 3', mRNA sequence.
BG727557	Dr.11967	Wu:fe23c11	326805	wu:fe23c11	326805	wu:fe23c11	LG3												TC270871 similar to UP|Q6PF46 (Q6PF46) MGC68931 protein, partial (87%)	fo88a04.x1 zebrafish gridded kidney Danio rerio cDNA clone 4726950 3', mRNA sequence.
BI888241																			BI888241 similar to GB|AAD49974.1|5 Contains PF|00069 Eukaryotic protein kinase domain. {Arabidopsis thaliana;}, partial (4%)	ZF637-1-002496 Zebrafish shield stage whole embryo cDNA library MPMGp637 Danio rerio cDNA clone MPMGp637_18J3;MPMGp637J0318 5', mRNA sequence.
BE606011	Dr.28162	Transcribed locus																		fl25d01.x1 Zebrafish Research Genetics C32 fin Danio rerio cDNA 3' similar to contains element MER32 repetitive element ;, mRNA sequence.
AW421072	Dr.7503	Wu:fe25c11	326821	wu:fe25c11	326821	wu:fe25c11	LG6								Hs.517948	DEAH (Asp-Glu-Ala-His) box polypeptide 30	Mm.244155||Mm.276305	Transcribed locus, moderately similar to NP_579925.1 DEAH (Asp-Glu-Ala-His) box polypeptide 30 [Mus musculus]||DEAH (Asp-Glu-Ala-His) box polypeptide 30		fj91d09.x1 zebrafish gridded kidney Danio rerio cDNA 3', mRNA sequence.
AI477305	Dr.20598	Eukaryotic translation initiation factor 3, subunit 7 zeta	336498	eif3s7	336498	eukaryotic translation initiation factor 3, subunit 7 zeta	LG3	cellular component|cellular_component unknown|ND|GO:0008372|ZFIN|na//molecular function|translation initiation factor activity|IEA|GO:0003743|ZFIN|na//biological process|translational initiation|IEA|GO:0006413|ZFIN|na	ref:NP_003744.1	eukaryotic translation initiation factor 3 subunit 7 [Homo sapiens]	PROTGI=4503523; PROTID=ref:NP_003744.1; PCT=90.55; ALN=550	sp:O70194	Eukaryotic translation initiation factor 3 subunit 7 (eIF-3 zeta)	PROTGI=6685529; PROTID=sp:O70194; PCT=87.27; ALN=550	Hs.55682	Eukaryotic translation initiation factor 3, subunit 7 zeta, 66/67kDa	Mm.3955||Mm.370460||Mm.372576	Eukaryotic translation initiation factor 3, subunit 7 (zeta)||Transcribed locus, strongly similar to XP_515104.1 similar to eukaryotic translation initiation factor 3 subunit 7; eukaryotic translation initiation factor 3, subunit 7 (zeta, 66/67kD); translation initiation factor eIF3 p66 subunit [Pan troglodytes]||Transcribed locus, moderately similar to NP_061219.1 eukaryotic translation initiati…	TC291135 UP|Q6TH15 (Q6TH15) Eukaryotic translation initiation factor 3, subunit 7 zeta, 66/67kDa, complete	fb51g07.x1 Zebrafish WashU MPIMG EST Danio rerio cDNA clone IMAGE:3715452 3' similar to TR:O15371 O15371 EIF3-P66. ;contains element KER repetitive element ;, mRNA sequence.
BI890294	Dr.4019	Wu:fd12f12	325819	wu:fd12f12	325819	wu:fd12f12	LG25		pir:A35804	nucleolin - human	PROTGI=107222; PROTID=pir:A35804; PCT=23.28; ALN=183	ref:NP_057919.1	nucleosome binding protein 1 [Mus musculus]	PROTGI=7710074; PROTID=ref:NP_057919.1; PCT=25.10; ALN=229	Hs.213061	Nuclear ubiquitous casein kinase and cyclin-dependent kinase substrate	Mm.246869	RIKEN cDNA 8430423A01 gene		ZF637-2-002049 Zebrafish shield stage whole embryo cDNA library MPMGp637 Danio rerio cDNA clone MPMGP637_4K20;MPMGP637K204 5', mRNA sequence.
BI980805	Dr.14048	Zgc:86628	436592	zgc:86628	436592	zgc:86628			ref:NP_114405.1	MLN64 N-terminal homolog [Homo sapiens]	PROTGI=14042927; PROTID=ref:NP_114405.1; PCT=68.28; ALN=227	ref:NP_067522.1	START domain containing 3 [Mus musculus]	PROTGI=10946984; PROTID=ref:NP_067522.1; PCT=65.03; ALN=183	Hs.309753	STARD3 N-terminal like	Mm.41940	STARD3 N-terminal like	TC281245 zgc:86628 [Danio rerio]	fu34e03.x1 zebrafish adult brain Danio rerio cDNA clone 5331532 3', mRNA sequence.
AI477419	Dr.31926	Wu:fb54b10	322240	wu:fb54b10	322240	wu:fb54b10	LG16													fb54b10.x1 Zebrafish WashU MPIMG EST Danio rerio cDNA clone IMAGE:3715675 3', mRNA sequence.
BI879454	Dr.31708	Wu:fc01e09	323522	wu:fc01e09	323522	wu:fc01e09	LG8		pir:T03791	outer dense fiber protein 2 - human	PROTGI=7513224; PROTID=pir:T03791; PCT=38.46; ALN=78	ref:NP_038643.1	outer dense fiber of sperm tails 2 [Mus musculus]	PROTGI=7305339; PROTID=ref:NP_038643.1; PCT=38.46; ALN=78	Hs.129055	Outer dense fiber of sperm tails 2	Mm.330116	Outer dense fiber of sperm tails 2		fm70d07.x1 Zebrafish adult retina cDNA Danio rerio cDNA clone 4200637 3', mRNA sequence.
AI942987	Dr.31587	Notch-regulated ankyrin repeat protein a	353224	nrarpa	353224	notch-regulated ankyrin repeat protein a	LG10		ref:NP_002471.1	protein phosphatase 1, regulatory (inhibitor) subunit 12A [Homo sapiens]	PROTGI=4505317; PROTID=ref:NP_002471.1; PCT=37.86; ALN=103	ref:NP_080256.1	Notch-regulated ankyrin repeat protein [Mus musculus]	PROTGI=16751909; PROTID=ref:NP_080256.1; PCT=90.09; ALN=109	Hs.535075	Similar to ankyrin-repeat protein Nrarp	Mm.46539	Notch-regulated ankyrin repeat protein		fc80e07.x1 Zebrafish WashU MPIMG EST Danio rerio cDNA clone IMAGE:3727716 3', mRNA sequence.
AI666975	Dr.31533	Zgc:100864	445134	zgc:100864	445134	zgc:100864			sp:Q13630	GDP-L-fucose synthetase (EC 1.1.1.271) (FX protein) (Red cell NADP(H)-	PROTGI=13124123; PROTID=sp:Q13630; PCT=69.50; ALN=318	ref:NP_112478.1	tissue specific transplantation antigen P35B [Mus musculus]	PROTGI=13654268; PROTID=ref:NP_112478.1; PCT=70.16; ALN=315	Hs.404119	Tissue specific transplantation antigen P35B	Mm.22596	Tissue specific transplantation antigen P35B		fc24b01.y1 Zebrafish WashU MPIMG EST Danio rerio cDNA clone IMAGE:3722281 5', mRNA sequence.
U55177	Dr.450	Carbonic anhydrase	30331	cahz	30331	carbonic anhydrase	LG2	molecular function|carbonate dehydratase activity|IEA|GO:0004089|ZFIN|na//molecular function|lyase activity|IEA|GO:0016829|ZFIN|na//biological process|one-carbon compound metabolism|IEA|GO:0006730|ZFIN|na//molecular function|zinc ion binding|IEA|GO:0008270|ZFIN|na	pir:CRHU2	carbonate dehydratase (EC 4.2.1.1) II [validated] - human	PROTGI=1070514; PROTID=pir:CRHU2; PCT=63.46; ALN=260	pir:CRMS2	carbonate dehydratase (EC 4.2.1.1) II - mouse	PROTGI=1070515; PROTID=pir:CRMS2; PCT=63.08; ALN=260	Hs.82129||Hs.127189	Carbonic anhydrase III, muscle specific||Carbonic anhydrase XIII	Mm.300||Mm.158776	Carbonic anhydrase 3||Carbonic anhydrase 13	TC279506 UP|CAHZ_BRARE (Q92051) Carbonic anhydrase (Carbonate dehydratase) , complete	Danio rerio carbonic anhydrase homolog CAH-Z mRNA, complete cds.
AI959496	Dr.12182	Wu:fd10h02	325765	wu:fd10h02	325765	wu:fd10h02	LG12													fd10h02.y1 Zebrafish WashU MPIMG EST Danio rerio cDNA clone IMAGE:3730515 5', mRNA sequence.
BI887434																			TC270877 similar to UP|Q7PN93 (Q7PN93) ENSANGP00000023986 (Fragment), partial (11%)	ZF637-1-001689 Zebrafish shield stage whole embryo cDNA library MPMGp637 Danio rerio cDNA clone MPMGP637_2N20;MPMGP637N202 5', mRNA sequence.
AJ309314	Dr.12386	Mesogenin 1	360135	msgn1	360135	mesogenin 1		biological process|mesoderm development|IEP|GO:0007498|ZFIN|na//cellular component|nucleus|IC|GO:0005634|ZFIN|na//molecular function|transcription factor activity|TAS|GO:0003700|ZFIN|na	ref:NP_061140.1	mesoderm posterior 1 [Homo sapiens]	PROTGI=14149724; PROTID=ref:NP_061140.1; PCT=43.75; ALN=105	ref:NP_062417.1	mesogenin 1 [Mus musculus]	PROTGI=9506905; PROTID=ref:NP_062417.1; PCT=69.14; ALN=81			Mm.117113	Mesogenin 1	TC272581 UP|Q90ZL1 (Q90ZL1) PMesogenin (Basic helix-loop-helix transcription factor), complete	Danio rerio mRNA for pMesogenin (zfMeso gene).
AF039412	Dr.8830	Frizzled homolog 8a	58073	fzd8a	58073	frizzled homolog 8a	LG24	molecular function|G-protein coupled receptor activity|IEA|GO:0004930|ZFIN|na//biological process|cell surface receptor linked signal transduction|IEA|GO:0007166|ZFIN|na//biological process|development|IEA|GO:0007275|ZFIN|na//cellular component|membrane|IEA|GO:0016020|ZFIN|na//molecular function|non-G-protein coupled 7TM receptor activity|IEA|GO:0004926|ZFIN|na//molecular function|transmembrane r…	ref:NP_114072.1	frizzled 8 [Homo sapiens]	PROTGI=13994190; PROTID=ref:NP_114072.1; PCT=70; ALN=576	sp:Q61091	Frizzled 8 precursor (Frizzled-8) (Fz-8) (mFz8) [Gene: Fzd8] - Mus	PROTGI=17433029; PROTID=sp:Q61091; PCT=70; ALN=576	Hs.302634	Frizzled homolog 8 (Drosophila)	Mm.184289	Frizzled homolog 8 (Drosophila)	TC293055 UP|Q9YI00 (Q9YI00) Frizzled 8a protein (Frizzled homolog 8a), complete	Danio rerio frizzled homolog (zfzC) mRNA, complete cds.
AW058839	Dr.3560	Cystathionase (cystathionine gamma-lyase)	322055	cth	322055	cystathionase (cystathionine gamma-lyase)	LG6	biological process|amino acid metabolism|IEA|GO:0006520|ZFIN|na	pir:JC1362	cystathionine gamma-lyase (EC 4.4.1.1) - human	PROTGI=345809; PROTID=pir:JC1362; PCT=68.27; ALN=394				Hs.19904||Hs.142245	Cystathionase (cystathionine gamma-lyase)||HERV-H LTR-associating 3	Mm.28301	Cystathionase (cystathionine gamma-lyase)	TC280607 GB|AAH56538.1|33989510|BC056538 zgc:85785 protein {Danio rerio;} , complete	fe48h05.x1 Zebrafish WashU MPIMG EST Danio rerio cDNA clone IMAGE:3742137 3', mRNA sequence.
BE556846	Dr.161	Eukaryotic translation initiation factor 3, subunit 4 delta	393974	eif3s4	393974	eukaryotic translation initiation factor 3, subunit 4 delta		molecular function|translation initiation factor activity|IEA|GO:0003743|ZFIN|na	ref:NP_003746.1	eukaryotic translation initiation factor 3, subunit 4 delta, 44kDa [Homo sapiens]	PROTGI=4503517; PROTID=ref:NP_003746.1; PCT=79.50; ALN=293	sp:P09405	Nucleolin (Protein C23) [Gene: Ncl or Nuc] - Mus musculus (Mouse)	PROTGI=128843; PROTID=sp:P09405; PCT=36.89; ALN=103	Hs.529059	Eukaryotic translation initiation factor 3, subunit 4 delta, 44kDa	Mm.260064	Eukaryotic translation initiation factor 3, subunit 4 (delta)	TC268698 homologue to UP|IF34_HUMAN (O75821) Eukaryotic translation initiation factor 3 subunit 4 (eIF-3 delta) (eIF3 p44) (eIF-3 RNA-binding subunit) (eIF3 p42) (eIF3g), partial (87%)	fk91d05.y1 Zebrafish Research Genetics C32 fin Danio rerio cDNA 5' similar to TR:O14801 O14801 EUKARYOTIC TRANSLATION INITIATION FACTOR 3 SUBUNIT. [1] ;, mRNA sequence.
BI885240	Dr.18223	Transcribed locus																		fo68e08.x1 zebrafish gridded kidney Danio rerio cDNA clone 4725230 3', mRNA sequence.
BI892167	Dr.21272	Wu:fb97g03	323414	wu:fb97g03	323414	wu:fb97g03	LG3												TC270501 weakly similar to UP|O33704 (O33704) AdcB protein, partial (6%)	ZF637-3-001422 Zebrafish shield stage whole embryo cDNA library MPMGp637 Danio rerio cDNA clone MPMGp637_20I5;MPMGp637I0520 5', mRNA sequence.
BI891492	Dr.33676	Wu:fc26f06	324359	wu:fc26f06	324359	wu:fc26f06	LG2		ref:NP_003893.2	far upstream element-binding protein [Homo sapiens]	PROTGI=17402900; PROTID=ref:NP_003893.2; PCT=68.00; ALN=50	ref:NP_476513.1	far upstream element (FUSE) binding protein 1 [Mus musculus]	PROTGI=16975504; PROTID=ref:NP_476513.1; PCT=65.31; ALN=49	Hs.269099	Far upstream element (FUSE) binding protein 1	Mm.278922	Far upstream element (FUSE) binding protein 1		ZF637-3-000747 Zebrafish shield stage whole embryo cDNA library MPMGp637 Danio rerio cDNA clone MPMGp637_15P8;MPMGp637P0815 5', mRNA sequence.
AI965251	Dr.3397	Wu:fc65f09	325297	wu:fc65f09	325297	wu:fc65f09	LG2		pir:T00340	hypothetical protein KIAA057 - human	PROTGI=7513024; PROTID=pir:T00340; PCT=70.65; ALN=201	ref:NP_056579.1	Greb1 protein [Mus musculus]	PROTGI=7656873; PROTID=ref:NP_056579.1; PCT=71.14; ALN=201	Hs.467733	GREB1 protein	Mm.218957	Gene regulated by estrogen in breast cancer protein	TC281851 homologue to GB|AAD08200.1|2314311|AE000621 H. pylori predicted coding region HP1145 {Helicobacter pylori 26695;} , partial (12%)	fc88e05.x1 Zebrafish WashU MPIMG EST Danio rerio cDNA clone IMAGE:3728480 3', mRNA sequence.
AI878677	Dr.31950	Wu:fb40e01	321997	wu:fb40e01	321997	wu:fb40e01	LG23		sp:P10635	Cytochrome P450 2D6 (EC 1.14.14.1) (CYPIID6) (P450-DB1) (Debrisoquine	PROTGI=117246; PROTID=sp:P10635; PCT=43.90; ALN=82	sp:P11714	Cytochrome P450 2D9 (EC 1.14.14.1) (CYPIID9) (P450-16-alpha) (CA)	PROTGI=117247; PROTID=sp:P11714; PCT=46.99; ALN=83	Hs.549456	Transcribed locus	Mm.157435||Mm.303087||Mm.323735||Mm.362627||Mm.364493||Mm.368036||Mm.373216	Cytochrome P450, family 2, subfamily d, polypeptide 22||Similar to 1300013D18Rik protein||RIKEN cDNA 1300013D18 gene||Transcribed locus, strongly similar to NP_034132.1 cytochrome P450, family 2, subfamily c, polypeptide 38 [Mus musculus]||Transcribed locus, moderately similar to NP_598456.1 cytochrome P450, family 2, subfamily d, polypeptide 13 [Mus musculus]||Transcribed locus, strongly similar…	TC294055 weakly similar to UP|Q6PHE0 (Q6PHE0) Wu:fc21h01 protein (Fragment), partial (27%)	fc64b09.x1 Zebrafish WashU MPIMG EST Danio rerio cDNA clone IMAGE:3726137 3' similar to SW:CPDH_MACFA Q29488 CYTOCHROME P450 2D17 ;, mRNA sequence.
Y13653	Dr.1323	Apolipoprotein A-I	30355	apoa	30355	apolipoprotein A-I	LG5	biological process|cholesterol metabolism|IEA|GO:0008203|ZFIN|na//cellular component|extracellular region|IDA|GO:0005576|ZFIN|na//cellular component|extracellular region|IEA|GO:0005576|ZFIN|na//molecular function|lipid binding|IEA|GO:0008289|ZFIN|na//biological process|lipid transport|IEA|GO:0006869|ZFIN|na//molecular function|lipid transporter activity|IEA|GO:0005319|ZFIN|na//biological process|…	pir:LPHUA4	apolipoprotein A-IV precursor [validated] - human	PROTGI=71797; PROTID=pir:LPHUA4; PCT=24.53; ALN=264	pir:S22420	apolipoprotein A-I precursor - mouse	PROTGI=109572; PROTID=pir:S22420; PCT=24.91; ALN=262	Hs.1247	Apolipoprotein A-IV	Mm.4533	Hypothetical LOC403343	TC268492 UP|APA1_BRARE (O42363) Apolipoprotein A-I precursor (Apo-AI), complete	Danio rerio mRNA for apolipoprotein A-I precursor protein.
AI641460	Dr.22896	Transcribed locus																		fc15d05.x1 Zebrafish WashU MPIMG EST Danio rerio cDNA clone IMAGE:3721449 3', mRNA sequence.
U57975	Dr.17815	Notch homolog 3	58066	notch3	58066	notch homolog 3	LG3	molecular function|calcium ion binding|IEA|GO:0005509|ZFIN|na//biological process|cell differentiation|IEA|GO:0030154|ZFIN|na//cellular component|membrane|IEA|GO:0016020|ZFIN|na//molecular function|receptor activity|IEA|GO:0004872|ZFIN|na//biological process|regulation of development|IEA|GO:0050793|ZFIN|na	pir:A40043	notch protein homolog TAN-1 precursor - human	PROTGI=107215; PROTID=pir:A40043; PCT=53.03; ALN=2437	sp:Q01705	Neurogenic locus notch homolog protein 1 precursor (Notch 1) (Motch A)	PROTGI=1352528; PROTID=sp:Q01705; PCT=53.45; ALN=2428	Hs.502564||Hs.533717||Hs.549056	Notch homolog 2 (Drosophila) N-terminal like||Delta-like 1 homolog (Drosophila)||Notch homolog 2 (Drosophila)	Mm.157069||Mm.254017	Delta-like 1 homolog (Drosophila)||Notch gene homolog 2 (Drosophila)	TC281643 UP|Q800E4 (Q800E4) Notch3, complete	Danio rerio Notch homologue 3 mRNA, complete cds.
AW059193	Dr.20440	Transcribed locus																	TC275339 similar to UP|O25714 (O25714) Multidrug resistance protein (MSBA), partial (3%)	fe26h09.x1 Zebrafish WashU MPIMG EST Danio rerio cDNA clone IMAGE:3740033 3', mRNA sequence.
AI522514	Dr.36086	Wu:fb20f08	321582	wu:fb20f08	321582	wu:fb20f08	LG2												TC276516 weakly similar to UP|Q6G474 (Q6G474) Hemin ABC transporter, permease protein, partial (5%)	fb20f08.x1 Zebrafish WashU MPIMG EST Danio rerio cDNA clone IMAGE:3712455 3', mRNA sequence.
BI890917	Dr.25206	Trophoblast glycoprotein-like	373095	tpbgl	373095	trophoblast glycoprotein-like		biological process|biological_process unknown|ND|GO:0000004|ZFIN|na//cellular component|cellular_component unknown|ND|GO:0008372|ZFIN|na//molecular function|molecular_function unknown|ND|GO:0005554|ZFIN|na	ref:NP_006661.1	5T4 oncofetal trophoblast glycoprotein [Homo sapiens]	PROTGI=5729718; PROTID=ref:NP_006661.1; PCT=41.49; ALN=357	ref:NP_075358.1	nogo receptor [Mus musculus]	PROTGI=12667794; PROTID=ref:NP_075358.1; PCT=31.51; ALN=271	Hs.82128	Trophoblast glycoprotein	Mm.20864	Trophoblast glycoprotein	TC293662 trophoblast glycoprotein-like [Danio rerio]	ZF637-3-000172 Zebrafish shield stage whole embryo cDNA library MPMGp637 Danio rerio cDNA clone MPMGp637_24O18;MPMGp637O1824 5', mRNA sequence.
BI888545																				ZF637-2-000300 Zebrafish shield stage whole embryo cDNA library MPMGp637 Danio rerio cDNA clone MPMGp637_18O23;MPMGp637O2318 5', mRNA sequence.
AI385123	Dr.10488	Wu:fb38c02	321910	wu:fb38c02	321910	wu:fb38c02	LG16		sp:P08138	Tumor necrosis factor receptor superfamily member 16 precursor (Low-	PROTGI=128156; PROTID=sp:P08138; PCT=38.02; ALN=179	ref:NP_150086.1	nerve growth factor receptor (TNFR superfamily, member 16) [Mus musculus]	PROTGI=15082265; PROTID=ref:NP_150086.1; PCT=38.66; ALN=179	Hs.201522	Transcribed locus, moderately similar to NP_640352.1 p75-like apoptosis-inducing death domain protein PLAIDD [Rattus norvegicus]	Mm.46680	Neurotrophin receptor associated death domain		fb07d05.y1 zebrafish fin day1 regeneration Danio rerio cDNA 5', mRNA sequence.
AJ242515	Dr.8100	GATA-binding protein 5	30482	gata5	30482	GATA-binding protein 5	LG23	molecular function|DNA binding|IEA|GO:0003677|ZFIN|na//biological process|electron transport|IEA|GO:0006118|ZFIN|na//molecular function|electron transporter activity|IEA|GO:0005489|ZFIN|na//molecular function|heme binding|IEA|GO:0020037|ZFIN|na//cellular component|nucleus|IEA|GO:0005634|ZFIN|na//biological process|positive regulation of transcription|IEA|GO:0045941|ZFIN|na//biological process|reg…	ref:NP_536721.1	GATA binding protein 5 [Homo sapiens]	PROTGI=17998698; PROTID=ref:NP_536721.1; PCT=58; ALN=331	sp:P97489	Transcription factor GATA-5 (GATA binding factor-5) [Gene: Gata5] -	PROTGI=3122138; PROTID=sp:P97489; PCT=53; ALN=383	Hs.352250	GATA binding protein 5	Mm.98950	GATA binding protein 5	TC271238 UP|Q9W6U0 (Q9W6U0) Transcription factor gata5, complete	Danio rerio mRNA for transcription factor gata5 (gata5 gene).
BI892151																			TC274721 similar to GB|CAC48387.1|15131540|HSA316534 serine/threonine protein kinase {Homo sapiens;} , partial (5%)	ZF637-3-001406 Zebrafish shield stage whole embryo cDNA library MPMGp637 Danio rerio cDNA clone MPMGp637_20F4;MPMGp637F0420 5', mRNA sequence.
BI887911																			TC270133 weakly similar to UP|Q8L685 (Q8L685) Pherophorin-dz1 protein precursor, partial (7%)	ZF637-1-002166 Zebrafish shield stage whole embryo cDNA library MPMGp637 Danio rerio cDNA clone MPMGp637_10G4;MPMGp637G0410 5', mRNA sequence.
BI887709	Dr.5648	Wu:fc04c01	323597	wu:fc04c01	323597	wu:fc04c01	LG10	cellular component|membrane|IEA|GO:0016020|ZFIN|na//biological process|transport|IEA|GO:0006810|ZFIN|na//molecular function|transporter activity|IEA|GO:0005215|ZFIN|na	pir:A49358	RNA-binding protein EWS - human	PROTGI=2119050; PROTID=pir:A49358; PCT=56.98; ALN=624	pir:A55726	RNA-binding protein Ews - mouse	PROTGI=1083465; PROTID=pir:A55726; PCT=56.98; ALN=624	Hs.374477||Hs.531482	Ewing sarcoma breakpoint region 1||Transcribed locus, strongly similar to XP_237930.2 similar to RNA-binding protein EWS [Rattus norvegicus]	Mm.142822	Ewing sarcoma breakpoint region 1	TC278964 UP|Q6NUX1 (Q6NUX1) Wu:fc04c01 protein (Fragment), complete	ZF637-1-001964 Zebrafish shield stage whole embryo cDNA library MPMGp637 Danio rerio cDNA clone MPMGp637_9K14;MPMGp637K149 5', mRNA sequence.
AI601390	Dr.31979	Wu:fc10f03	323809	wu:fc10f03	323809	wu:fc10f03														fc10f03.x1 Zebrafish WashU MPIMG EST Danio rerio cDNA clone IMAGE:3720989 3', mRNA sequence.
BM185169	Dr.11978	Hypoxia-inducible factor 1, alpha subunit, like	393376	hif1al	393376	hypoxia-inducible factor 1, alpha subunit, like		cellular component|nucleus|IEA|GO:0005634|ZFIN|na//biological process|regulation of transcription, DNA-dependent|IEA|GO:0006355|ZFIN|na//molecular function|signal transducer activity|IEA|GO:0004871|ZFIN|na//biological process|signal transduction|IEA|GO:0007165|ZFIN|na//molecular function|transcription factor activity|IEA|GO:0003700|ZFIN|na	prf:2114407A		PROTGI=1097959; PROTID=prf:2114407A; PCT=42.44; ALN=475	pir:JC4837	hypoxia-inducible factor 1 alpha - mouse	PROTGI=2137414; PROTID=pir:JC4837; PCT=42.88; ALN=489	Hs.509554	Hypoxia-inducible factor 1, alpha subunit (basic helix-loop-helix transcription factor)	Mm.3879	Hypoxia inducible factor 1, alpha subunit	TC269096 Hif3a [Danio rerio]	fv43g02.x1 Sugano SJD adult male Danio rerio cDNA clone 5411498 3', mRNA sequence.
BI883483	Dr.13129	Transcribed locus																		fn19a04.y1 Zebrafish WashU MPIMG EST Danio rerio cDNA clone 4490407 5', mRNA sequence.
BI882203	Dr.5147	Wu:fc49a04	324942	wu:fc49a04	324942	wu:fc49a04	LG17		ref:NP_055367.1	leader-binding protein 32 isoform 1 [Homo sapiens]	PROTGI=7657297; PROTID=ref:NP_055367.1; PCT=70.28; ALN=241	pir:I49257	NF2d9 - mouse	PROTGI=2137599; PROTID=pir:I49257; PCT=34.13; ALN=156	Hs.546382	Transcription factor CP2-like 2	Mm.263068||Mm.351523	Transcribed locus, strongly similar to XP_525685.1 similar to Leader-binding protein 32, isoform 1 [Pan troglodytes]||Transcription factor CP2-like 2		fm90b09.x1 Zebrafish Research Genetics C32 fin Danio rerio cDNA clone 4467809 3', mRNA sequence.
AI641480	Dr.17647	Wu:fc16b12	323989	wu:fc16b12	323989	wu:fc16b12	LG24												TC285952 GB|AAS56300.1|45269840|AY557974 YML053C {Saccharomyces cerevisiae;} , partial (6%)	fc16b12.x1 Zebrafish WashU MPIMG EST Danio rerio cDNA clone IMAGE:3721535 3', mRNA sequence.
AI545309	Dr.4951	Transcribed locus																	TC276764 homologue to UP|Q9SKV3 (Q9SKV3) F5J5.17, partial (9%)	fb80e08.x1 Zebrafish WashU MPIMG EST Danio rerio cDNA clone IMAGE:3718214 3' similar to contains element MER36 repetitive element ;, mRNA sequence.
BI846314	Dr.31531	Wu:fd23c12	325853	wu:fd23c12	325853	wu:fd23c12	LG22													fq81b06.y1 Zebrafish neuronal Danio rerio cDNA clone 4886363 5', mRNA sequence.
BI888956	Dr.24857	Zgc:101594	447901	zgc:101594	447901	zgc:101594			ref:NP_115681.1	hypothetical protein MGC3200 [Homo sapiens]	PROTGI=14150064; PROTID=ref:NP_115681.1; PCT=62.10; ALN=219				Hs.9088	Hypothetical protein LOC284615	Mm.292739	RIKEN cDNA 2010003I19 gene	TC292894 weakly similar to UP|Q6NXY9 (Q6NXY9) Polr3g protein, partial (47%)	ZF637-2-000711 Zebrafish shield stage whole embryo cDNA library MPMGp637 Danio rerio cDNA clone MPMGp637_22J2;MPMGp637J0222 5', mRNA sequence.
BI890034	Dr.5460	Wu:fb99f12	323490	wu:fb99f12	323490	wu:fb99f12	LG5		pir:S26294	polypyrimidine tract-binding protein PTB-1 [validated] - human	PROTGI=107220; PROTID=pir:S26294; PCT=76.82; ALN=212	pir:A41718	polypyrimidine tract-binding protein PTB-1 - mouse	PROTGI=110819; PROTID=pir:A41718; PCT=78.08; ALN=212	Hs.172550||Hs.269895	Polypyrimidine tract binding protein 1||Polypyrimidine tract binding protein 2	Mm.265610||Mm.326956||Mm.359239	Polypyrimidine tract binding protein 1||Similar to Ptbp1 protein||Similar to Ptbp1 protein		ZF637-2-001789 Zebrafish shield stage whole embryo cDNA library MPMGp637 Danio rerio cDNA clone MPMGP637_4N2;MPMGP637N024 5', mRNA sequence.
BI891709	Dr.4194	Zgc:85971	406555	zgc:85971	406555	zgc:85971		molecular function|DNA binding|IEA|GO:0003677|ZFIN|na	pir:T13159	E1B-55kDa-associated protein - human	PROTGI=7512403; PROTID=pir:T13159; PCT=54.98; ALN=778	ref:NP_058085.1	heterogenous nuclear ribonucleoprotein U [Mus musculus]	PROTGI=7949051; PROTID=ref:NP_058085.1; PCT=42.61; ALN=713	Hs.155218	Heterogeneous nuclear ribonucleoprotein U-like 1	Mm.254223	Heterogeneous nuclear ribonucleoprotein U-like 1	TC280647 UP|Q6NUT5 (Q6NUT5) Zgc:85971, complete	ZF637-3-000964 Zebrafish shield stage whole embryo cDNA library MPMGp637 Danio rerio cDNA clone MPMGp637_15F23;MPMGp637F2315 5', mRNA sequence.
AW826550	Dr.32535	Wu:fk53e01	335659	wu:fk53e01	335659	wu:fk53e01	LG3													fk53e01.x1 Zebrafish adult retina cDNA Danio rerio cDNA 3', mRNA sequence.
BI888210	Dr.5460	Wu:fb99f12	323490	wu:fb99f12	323490	wu:fb99f12	LG5		pir:S26294	polypyrimidine tract-binding protein PTB-1 [validated] - human	PROTGI=107220; PROTID=pir:S26294; PCT=76.82; ALN=212	pir:A41718	polypyrimidine tract-binding protein PTB-1 - mouse	PROTGI=110819; PROTID=pir:A41718; PCT=78.08; ALN=212	Hs.172550||Hs.269895	Polypyrimidine tract binding protein 1||Polypyrimidine tract binding protein 2	Mm.265610||Mm.326956||Mm.359239	Polypyrimidine tract binding protein 1||Similar to Ptbp1 protein||Similar to Ptbp1 protein	TC269062 similar to UP|Q6P736 (Q6P736) Ptb protein, partial (89%)	ZF637-1-002465 Zebrafish shield stage whole embryo cDNA library MPMGp637 Danio rerio cDNA clone MPMGp637_18F1;MPMGp637F0118 5', mRNA sequence.
AI641401	Dr.9300	Wu:fc14e10	323933	wu:fc14e10	323933	wu:fc14e10	LG18													fc14e10.x1 Zebrafish WashU MPIMG EST Danio rerio cDNA clone IMAGE:3721386 3', mRNA sequence.
AW058828	Dr.22268	Transcribed locus																		fe48f09.x1 Zebrafish WashU MPIMG EST Danio rerio cDNA clone IMAGE:3742121 3', mRNA sequence.
BG728568	Dr.14662	Transcription factor 2, hepatic	140745	tcf2	140745	transcription factor 2, hepatic	LG15	molecular function|DNA binding|IEA|GO:0003677|ZFIN|na//molecular function|DNA binding|ISS|GO:0003677|ZFIN|na//biological process|anterior/posterior pattern formation|IGI|GO:0009952|ZFIN|na//biological process|anterior/posterior pattern formation|IMP|GO:0009952|ZFIN|na//cellular component|nucleus|IC|GO:0005634|ZFIN|na//cellular component|nucleus|IEA|GO:0005634|ZFIN|na//molecular function|protein d…	pir:S34412	transcription factor HNF-1B - human	PROTGI=422866; PROTID=pir:S34412; PCT=80.82; ALN=555	pir:A39633	transcription factor HNF-1B - mouse	PROTGI=2118501; PROTID=pir:A39633; PCT=80.14; ALN=555	Hs.191144	Transcription factor 2, hepatic; LF-B3; variant hepatic nuclear factor	Mm.7226	Transcription factor 2		fo95f01.x1 zebrafish gridded kidney Danio rerio cDNA clone 4727929 3', mRNA sequence.
BE200552	Dr.3	ATPase, Na+/K+ transporting, beta 3a polypeptide	30468	atp1b3a	30468	ATPase, Na+/K+ transporting, beta 3a polypeptide	LG2	cellular component|membrane|IEA|GO:0016020|ZFIN|na//biological process|potassium ion transport|IEA|GO:0006813|ZFIN|na//biological process|sodium ion transport|IEA|GO:0006814|ZFIN|na//molecular function|sodium:potassium-exchanging ATPase activity|IEA|GO:0005391|ZFIN|na	sp:P54709	Sodium/potassium-transporting ATPase beta-3 chain (Sodium/potassium-	PROTGI=1703470; PROTID=sp:P54709; PCT=52.73; ALN=271	sp:P97370	Sodium/potassium-transporting ATPase beta-3 chain (Sodium/potassium-	PROTGI=3219780; PROTID=sp:P97370; PCT=51.76; ALN=251	Hs.477789	ATPase, Na+/K+ transporting, beta 3 polypeptide	Mm.424	ATPase, Na+/K+ transporting, beta 3 polypeptide		fk87a03.x1 Zebrafish Research Genetics C32 fin Danio rerio cDNA 3', mRNA sequence.
BI326746																				fp50f11.x3 zebrafish gridded kidney Danio rerio cDNA clone 4760205 3', mRNA sequence.
AW420304	Dr.16399	Wu:fj79f01	337502	wu:fj79f01	337502	wu:fj79f01	LG2		pir:B44265	ENL (translocation) - human	PROTGI=345835; PROTID=pir:B44265; PCT=78.48; ALN=78	ref:NP_071723.1	myeloid/lymphoid or mixed lineage-leukemia translocation to 1 homolog [Mus musculus]	PROTGI=11612511; PROTID=ref:NP_071723.1; PCT=81.33; ALN=75	Hs.234774	Myeloid/lymphoid or mixed-lineage leukemia (trithorax homolog, Drosophila); translocated to, 1	Mm.148748	Myeloid/lymphoid or mixed lineage-leukemia translocation to 1 homolog (Drosophila)		fj79f01.x1 zebrafish gridded kidney Danio rerio cDNA 3', mRNA sequence.
AW128428	Dr.59	Annexin A1a	334724	anxa1a	334724	annexin A1a	LG5	molecular function|calcium ion binding|IEA|GO:0005509|ZFIN|na//molecular function|calcium-dependent phospholipid binding|IEA|GO:0005544|ZFIN|na//molecular function|phospholipase inhibitor activity|IEA|GO:0004859|ZFIN|na	sp:P04083	Annexin A1 (Annexin I) (Lipocortin I) (Calpactin II) (Chromobindin 9)	PROTGI=113944; PROTID=sp:P04083; PCT=64.53; ALN=339	sp:P10107	Annexin A1 (Annexin I) (Lipocortin I) (Calpactin II) (Chromobindin 9)	PROTGI=113945; PROTID=sp:P10107; PCT=61.05; ALN=339	Hs.181107||Hs.386434||Hs.412117||Hs.422986||Hs.463110||Hs.480042||Hs.480653||Hs.535306	Annexin A13||Annexin A7||Annexin A6||Annexin A4||Annexin A8||Annexin A3||Annexin A5||(xs22) mRNA, 445bp	Mm.1620||Mm.3267||Mm.7214||Mm.237985||Mm.259702||Mm.265347||Mm.280231	Annexin A5||Annexin A8||Annexin A3||Annexin A13||Annexin A4||Annexin A6||Annexin A7	TC268542 UP|Q7T3A8 (Q7T3A8) Annexin A1a, complete	fe15g04.y1 Zebrafish WashU MPIMG EST Danio rerio cDNA clone IMAGE:3738966 5' similar to TR:O93446 O93446 ANNEXIN MAX3. ;, mRNA sequence.
BI865459	Dr.24902	Wu:fb52d02	322179	wu:fb52d02	322179	wu:fb52d02	LG19		sp:P05217	Tubulin beta-2 chain [Gene: Tubb2] - Homo sapiens (Human), and Mus	PROTGI=135459; PROTID=sp:P05217; PCT=72.50; ALN=40	prf:1304282B		PROTGI=225481; PROTID=prf:1304282B; PCT=72.50; ALN=40	Hs.167115	KIAA0830 protein	Mm.41423	RIKEN cDNA 2310067E08 gene	TC267995 GB|AAA28989.1|158739|DROTUBB1A beta-1 tubulin {Drosophila melanogaster;} , partial (5%)	ft23a06.x1 Zebrafish neuronal Danio rerio cDNA clone 5082154 3', mRNA sequence.
AW421191	Dr.9611	Wu:fj94a03	337666	wu:fj94a03	337666	wu:fj94a03	LG1													fj94a03.x1 zebrafish gridded kidney Danio rerio cDNA 3', mRNA sequence.
BM102179	Dr.17141	Transcribed locus																		fv14a11.x1 zebrafish adult brain Danio rerio cDNA clone 5386293 3', mRNA sequence.
AI657858	Dr.21462	Wu:fc23h08	324296	wu:fc23h08	324296	wu:fc23h08	LG22													fc23h08.y1 Zebrafish WashU MPIMG EST Danio rerio cDNA clone IMAGE:3722271 5', mRNA sequence.
AW466697	Dr.8006	Zgc:63783	406760	zgc:63783	406760	zgc:63783	LG2	molecular function|ATP binding|IEA|GO:0005524|ZFIN|na//molecular function|ATP-dependent helicase activity|IEA|GO:0008026|ZFIN|na//molecular function|helicase activity|IEA|GO:0004386|ZFIN|na//molecular function|hydrolase activity|IEA|GO:0016787|ZFIN|na//molecular function|nucleic acid binding|IEA|GO:0003676|ZFIN|na	sp:Q14240	Eukaryotic initiation factor 4A-II (eIF4A-II) (eIF-4A-II) [Gene:	PROTGI=2500513; PROTID=sp:Q14240; PCT=94.89; ALN=411	sp:P10630	Eukaryotic initiation factor 4A-II (eIF4A-II) (eIF-4A-II) [Gene:	PROTGI=2507330; PROTID=sp:P10630; PCT=95.38; ALN=411	Hs.448694||Hs.464743||Hs.478553	Transcribed locus, moderately similar to NP_001407.1 eukaryotic translation initiation factor 4A, isoform 1 [Homo sapiens]||Transcribed locus, moderately similar to NP_038534.1 eukaryotic translation initiation factor 4A2 [Mus musculus]||Eukaryotic translation initiation factor 4A, isoform 2	Mm.260084||Mm.363933	Eukaryotic translation initiation factor 4A2||Transcribed locus, moderately similar to XP_511961.1 LOC455218 [Pan troglodytes]	TC292269 homologue to UP|Q8JFP1 (Q8JFP1) Translational eukaryotic inititation factor 4AII, complete	fi64h05.x1 Sugano Kawakami zebrafish DRA Danio rerio cDNA clone 2642457 3' similar to WP:Y65B4A_165.A CE22721 ;, mRNA sequence.
BI892068	Dr.25118	Transcribed locus, weakly similar to XP_236790.2 similar to alkaline ceramidase [Rattus norvegicus]							sp:Q9NUN7	Alkaline phytoceramidase (EC 3.5.1.-) (aPHC) (Alkaline ceramidase)	PROTGI=15213934; PROTID=sp:Q9NUN7; PCT=25.64; ALN=223	sp:Q9D099	Alkaline phytoceramidase (EC 3.5.1.-) (aPHC) (Alkaline ceramidase)	PROTGI=15213930; PROTID=sp:Q9D099; PCT=24.58; ALN=227	Hs.352609	N-acylsphingosine amidohydrolase (alkaline ceramidase) 3	Mm.218784	N-acylsphingosine amidohydrolase (alkaline ceramidase) 3	TC279085 weakly similar to UP|Q8TDN7 (Q8TDN7) Alkaline ceramidase, partial (48%)	ZF637-3-001323 Zebrafish shield stage whole embryo cDNA library MPMGp637 Danio rerio cDNA clone MPMGp637_19G22;MPMGp637G2219 5', mRNA sequence.
BI890446	Dr.24763	YY1 transcription factor	322397	yy1	322397	YY1 transcription factor	LG17	molecular function|nucleic acid binding|IEA|GO:0003676|ZFIN|na//cellular component|nucleus|IEA|GO:0005634|ZFIN|na//molecular function|zinc ion binding|IEA|GO:0008270|ZFIN|na	sp:P25490	Transcriptional repressor protein YY1 (Yin and yang 1) (YY-1) (Delta	PROTGI=3915889; PROTID=sp:P25490; PCT=75.96; ALN=357	sp:Q00899	Transcriptional repressor protein YY1 (Yin and yang 1) (YY-1) (Delta	PROTGI=1174842; PROTID=sp:Q00899; PCT=75.96; ALN=357	Hs.388927	YY1 transcription factor	Mm.3868	YY1 transcription factor	BI890446 homologue to UP|Q7Q3J9 (Q7Q3J9) AgCP11343 (Fragment), partial (1%)	ZF637-2-002201 Zebrafish shield stage whole embryo cDNA library MPMGp637 Danio rerio cDNA clone MPMGp637_7K7;MPMGp637K077 5', mRNA sequence.
AI722328	Dr.3218	Wu:fb36b09	321813	wu:fb36b09	321813	wu:fb36b09	LG19												TC281043 weakly similar to UP|Q8JFR3 (Q8JFR3) SI:dZ136D19.2 (Novel opsin), partial (7%)	fc32f12.x1 Zebrafish WashU MPIMG EST Danio rerio cDNA clone IMAGE:3723119 3', mRNA sequence.
BI704359	Dr.30968	Cdh6 mRNA for cadherin 6							sp:P55285	Cadherin-6 precursor (Kidney-cadherin) (K-cadherin) [Gene: CDH6] -	PROTGI=1705545; PROTID=sp:P55285; PCT=57.14; ALN=203	sp:P97326	Cadherin-6 precursor (Kidney-cadherin) (K-cadherin) [Gene: Cdh6] - Mus	PROTGI=3023434; PROTID=sp:P97326; PCT=56.19; ALN=203	Hs.92489||Hs.130306||Hs.171054||Hs.311116	Cadherin 10, type 2 (T2-cadherin)||Cadherin 7, type 2||Cadherin 6, type 2, K-cadherin (fetal kidney)||Transcribed locus	Mm.57048||Mm.234715	Cadherin 6||RIKEN cDNA A830016G23 gene	TC279753 similar to UP|Q9DFS0 (Q9DFS0) Cadherin-6', partial (7%)	zfshTARAMA000189 Zebrafish shield stage whole embryo cDNA library MPMGp637 Danio rerio cDNA clone MPMGp637F0930 5', mRNA sequence.
AF197909	Dr.1434	Type II cytokeratin	30392	ckii	30392	type II cytokeratin	LG23	cellular component|intermediate filament|IEA|GO:0005882|ZFIN|na//molecular function|structural molecule activity|IEA|GO:0005198|ZFIN|na	sp:P13647	Keratin, type II cytoskeletal 5 (Cytokeratin 5) (K5) (CK 5) (58 kDa	PROTGI=125105; PROTID=sp:P13647; PCT=58.66; ALN=537	ref:NP_034799.1	keratin complex 2, basic, gene 6b [Mus musculus]	PROTGI=6754488; PROTID=ref:NP_034799.1; PCT=60.33; ALN=527	Hs.55278||Hs.55410||Hs.56255||Hs.80828||Hs.367762||Hs.371139||Hs.410397||Hs.433845||Hs.446417||Hs.448636||Hs.524438	Keratin 6 irs||Keratin 6 irs3||Keratin 6 irs4||Keratin 1 (epidermolytic hyperkeratosis)||Keratin 6A||Keratin 4||Keratin 3||Keratin 5 (epidermolysis bullosa simplex, Dowling-Meara/Kobner/Weber-Cockayne types)||Keratin 6E||FLJ46111 protein||Keratin 6B	Mm.46425||Mm.105867||Mm.183137||Mm.289759||Mm.291498||Mm.302399||Mm.358677||Mm.359242||Mm.370290	Keratin complex 2, basic, gene 4||RIKEN cDNA 4732456N10 gene||Keratin complex 2, basic, gene 1||Transcribed locus, moderately similar to XP_509079.1 similar to keratin 6 irs [Pan troglodytes]||Type II keratin Kb36||Keratin complex 2, basic, gene 6a||Keratin complex 2, basic, gene 6g||Similar to keratin complex 2, basic, gene 6b||Keratin complex 2, basic, gene 7	TC279257 UP|Q9PUB5 (Q9PUB5) Type II cytokeratin, complete	Danio rerio type II cytokeratin (CKII) mRNA, complete cds.
AF042191	Dr.609	Protocadherin 8	30456	pcdh8	30456	protocadherin 8	LG9	molecular function|calcium ion binding|IEA|GO:0005509|ZFIN|na//biological process|homophilic cell adhesion|IEA|GO:0007156|ZFIN|na//cellular component|membrane|IEA|GO:0016020|ZFIN|na	ref:NP_116567.1	protocadherin 8 isoform 2 precursor [Homo sapiens]	PROTGI=14589937; PROTID=ref:NP_116567.1; PCT=40.62; ALN=813	ref:NP_067518.1	protocadherin 8 [Mus musculus]	PROTGI=10946980; PROTID=ref:NP_067518.1; PCT=44.00; ALN=700	Hs.119693||Hs.130757||Hs.145256||Hs.147674||Hs.203830||Hs.231119||Hs.283084||Hs.283085||Hs.283661||Hs.283678||Hs.283803||Hs.368160||Hs.429820||Hs.533023||Hs.534470	Protocadherin beta 5||Protocadherin beta 15||Protocadherin beta 10||Protocadherin beta 16||Protocadherin beta 7||Protocadherin beta 9||Protocadherin beta 11||Protocadherin beta 6||Protocadherin beta 4||Protocadherin beta 14||Protocadherin beta 13||Protocadherin gamma subfamily C, 3||Protocadherin beta 12||Protocadherin beta 2||Protocadherin gamma subfamily B, 8 pseudogene	Mm.44755||Mm.82308||Mm.87553||Mm.118311||Mm.172449||Mm.196698||Mm.196699||Mm.196711||Mm.197441||Mm.247203||Mm.283857||Mm.286019||Mm.348054	Protocadherin beta 7||Protocadherin beta 3||Protocadherin beta 17||Protocadherin beta 19||Protocadherin beta 20||Protocadherin beta 5||Protocadherin beta 14||Protocadherin beta 4||Protocadherin beta 16||Protocadherin gamma subfamily C, 3||Protocadherin beta 15||Protocadherin beta 9||Protocadherin beta 22	TC276082 UP|O93508 (O93508) Paraxial protocadherin, complete	Danio rerio paraxial protocadherin mRNA, complete cds.
BI889241	Dr.34060	Zgc:100900	445127	zgc:100900	445127	zgc:100900		biological process|metabolism|IEA|GO:0008152|ZFIN|na//molecular function|oxidoreductase activity|IEA|GO:0016491|ZFIN|na	ref:NP_057330.1	dehydrogenase/reductase (SDR family) member 10 [Homo sapiens]	PROTGI=7705907; PROTID=ref:NP_057330.1; PCT=57.20; ALN=264	ref:NP_082066.1	dehydrogenase/reductase member 2 [Mus musculus]	PROTGI=13386260; PROTID=ref:NP_082066.1; PCT=28.92; ALN=245	Hs.18788||Hs.258399||Hs.446441	Dehydrogenase/reductase (SDR family) member 10||Transcribed locus, weakly similar to NP_057330.1 dehydrogenase/reductase (SDR family) member 10 [Homo sapiens]||Transcribed locus, strongly similar to NP_057330.1 dehydrogenase/reductase (SDR family) member 10 [Homo sapiens]	Mm.358689	Dehydrogenase/reductase (SDR family) member 10	TC271857 weakly similar to UP|Q9BPX1 (Q9BPX1) Dehydrogenase/reductase (SDR family) member 10 (ATGT502), partial (50%)	ZF637-2-000996 Zebrafish shield stage whole embryo cDNA library MPMGp637 Danio rerio cDNA clone MPMGp637_22J21;MPMGp637J2122 5', mRNA sequence.
BI891948	Dr.5820	Zgc:101557	449826	zgc:101557	449826	zgc:101557			sp:P07711	Cathepsin L precursor (EC 3.4.22.15) (Major excreted protein) (MEP)	PROTGI=115741; PROTID=sp:P07711; PCT=66.43; ALN=282	sp:P06797	Cathepsin L precursor (EC 3.4.22.15) (Major excreted protein) (MEP)	PROTGI=115742; PROTID=sp:P06797; PCT=61.62; ALN=284	Hs.87417||Hs.418123||Hs.465170||Hs.535089	Cathepsin L2||Cathepsin L||Similar to Cathepsin L, preproprotein||Similar to Cathepsin L, preproprotein	Mm.930||Mm.327050	Cathepsin L||Transcribed locus, moderately similar to XP_225137.2 similar to Cathepsin L precursor (Major excreted protein) (MEP) [Rattus norvegicus]	TC289911 similar to UP|Q75SZ8 (Q75SZ8) Cathepsin L preproprotein, partial (94%)	ZF637-3-001203 Zebrafish shield stage whole embryo cDNA library MPMGp637 Danio rerio cDNA clone MPMGp637_19L14;MPMGp637L1419 5', mRNA sequence.
AF426384																			TC270064 UP|P87357 (P87357) DeltaD transmembrane protein precursor, complete	Danio rerio deltaD protein gene, complete cds., product = deltaD protein, location = join(6538..6585,6692..6988,7395..7455,7544..7801,8418..8478,9518..9648,9744..9913,10017..10233,10515..11313,11394..11499,11553..11567), protein_id = AAL31528.1, codon_st
BF717548	Dr.29079	Wu:fb98g08	323448	wu:fb98g08	323448	wu:fb98g08	LG16												TC290760 homologue to UP|RL9_ICTPU (Q90YW0) 60S ribosomal protein L9, partial (18%)	fd46g03.y1 Zebrafish WashU MPIMG EST Danio rerio cDNA clone IMAGE:3732820 5' similar to SW:APC2_MOUSE Q05020 APOLIPOPROTEIN C-II PRECURSOR ;, mRNA sequence.
BI892272	Dr.33546	Wu:fj08a11	335381	wu:fj08a11	335381	wu:fj08a11	LG10		pir:S03700	nonhistone chromosomal protein HMG-17 - human	PROTGI=88272; PROTID=pir:S03700; PCT=52; ALN=83	pir:S01946	nonhistone chromosomal protein HMG-17 - mouse	PROTGI=91149; PROTID=pir:S01946; PCT=52; ALN=83					TC267923 similar to UP|Q98UF2 (Q98UF2) Nonhistone chromosomal protein HMG-14, partial (39%)	ZF637-3-001527 Zebrafish shield stage whole embryo cDNA library MPMGp637 Danio rerio cDNA clone MPMGp637_20C12;MPMGp637C1220 5', mRNA sequence.
BI890279	Dr.13346	Wu:fc39h12	324742	wu:fc39h12	324742	wu:fc39h12	LG7												TC291958 homologue to UP|Q7ZTM3 (Q7ZTM3) Slc7a8-prov protein, partial (40%)	ZF637-2-002034 Zebrafish shield stage whole embryo cDNA library MPMGp637 Danio rerio cDNA clone MPMGP637_4K19;MPMGP637K194 5', mRNA sequence.
AF201379	Dr.8110	Bone morphogenetic protein 7	30584	bmp7	30584	bone morphogenetic protein 7	LG11	biological process|BMP signaling pathway|IMP|GO:0030509|ZFIN|na//biological process|determination of ventral identity|TAS|GO:0048264|ZFIN|na//biological process|dorsal/ventral pattern formation|IEP|GO:0009953|ZFIN|na//biological process|growth|IEA|GO:0040007|ZFIN|na//molecular function|growth factor activity|IEA|GO:0008083|ZFIN|na	pir:BMHU7	bone morphogenetic protein 7 precursor - human	PROTGI=1070539; PROTID=pir:BMHU7; PCT=68.95; ALN=404	pir:JQ1184	osteogenic protein 1 precursor - mouse	PROTGI=91159; PROTID=pir:JQ1184; PCT=68.87; ALN=404	Hs.473163	Bone morphogenetic protein 7 (osteogenic protein 1)	Mm.595	Bone morphogenetic protein 7	TC283859 UP|Q9PTF9 (Q9PTF9) Bone morphogenetic protein 7, complete	Danio rerio bone morphogenetic protein 7 (Bmp7) mRNA, complete cds.
BI883233	Dr.13104	Zgc:64214	393394	zgc:64214	393394	zgc:64214		cellular component|intracellular|IEA|GO:0005622|ZFIN|na//biological process|protein ubiquitination|IEA|GO:0016567|ZFIN|na//cellular component|ubiquitin ligase complex|IEA|GO:0000151|ZFIN|na//molecular function|ubiquitin-protein ligase activity|IEA|GO:0004842|ZFIN|na//molecular function|zinc ion binding|IEA|GO:0008270|ZFIN|na	sp:Q14258	Zinc finger protein 147 (Tripartite motif protein 25) (Estrogen	PROTGI=12585547; PROTID=sp:Q14258; PCT=25.60; ALN=568	pir:S37583	RING finger protein rfp - mouse (fragment)	PROTGI=480989; PROTID=pir:S37583; PCT=25.64; ALN=568	Hs.293660	Tripartite motif-containing 47	Mm.5510	Tripartite motif protein 47	BI883233 weakly similar to SP|O13547|CW14_ Covalently-linked cell wall protein 14 precursor (Inner cell wallprotein)., partial (9%)	fn16h12.x1 Zebrafish WashU MPIMG EST Danio rerio cDNA clone 4490734 3', mRNA sequence.
AI641092	Dr.35852	Wu:fc18h07	324108	wu:fc18h07	324108	wu:fc18h07	LG25													fc18h07.x1 Zebrafish WashU MPIMG EST Danio rerio cDNA clone IMAGE:3721789 3', mRNA sequence.
BI892444	Dr.14960	Sb:cb164	321130	sb:cb164	321130	sb:cb164			sp:P46087	Proliferating-cell nucleolar antigen p120 (Proliferation-associated	PROTGI=1171747; PROTID=sp:P46087; PCT=75.26; ALN=284	pir:A48998	nucleolar protein p120 - mouse (fragment)	PROTGI=477430; PROTID=pir:A48998; PCT=74.91; ALN=284	Hs.534334	Nucleolar protein 1, 120kDa	Mm.29203	Nucleolar protein 1	TC292634 similar to GB|AAA36398.1|189422|HUMP120PC proliferating cell nuclear protein P120 {Homo sapiens;} , partial (49%)	ZF637-3-001699 Zebrafish shield stage whole embryo cDNA library MPMGp637 Danio rerio cDNA clone MPMGp637_20K24;MPMGp637K2420 5', mRNA sequence.
BI892200																			BI892200 weakly similar to UP|Q9SBM1 (Q9SBM1) Hydroxyproline-rich glycoprotein DZ-HRGP precursor, partial (17%)	ZF637-3-001455 Zebrafish shield stage whole embryo cDNA library MPMGp637 Danio rerio cDNA clone MPMGp637_20G7;MPMGp637G0720 5', mRNA sequence.
AW078445	Dr.21440	Wu:fe49g03	326926	wu:fe49g03	326926	wu:fe49g03	LG19												TC297002 similar to UP|Q6PNA8 (Q6PNA8) NADH dehydrogenase subunit 4, partial (4%)	fe49g03.y1 Zebrafish WashU MPIMG EST Danio rerio cDNA clone IMAGE:3742228 5', mRNA sequence.
BI890262																				ZF637-2-002017 Zebrafish shield stage whole embryo cDNA library MPMGp637 Danio rerio cDNA clone MPMGP637_4H18;MPMGP637H184 5', mRNA sequence.
BI704249	Dr.36577	Wu:fb80a10	323048	wu:fb80a10	323048	wu:fb80a10	LG15		pir:I39428	alcam - human	PROTGI=2134719; PROTID=pir:I39428; PCT=36.73; ALN=549	sp:Q61490	CD166 antigen precursor (Activated leukocyte-cell adhesion molecule)	PROTGI=5921181; PROTID=sp:Q61490; PCT=36.28; ALN=546	Hs.150693||Hs.536702	Activated leukocyte cell adhesion molecule||Transcribed locus, strongly similar to NP_001618.1 activated leukocyte cell adhesion molecule [Homo sapiens]	Mm.288282	Activated leukocyte cell adhesion molecule	TC291865 UP|Q6YNR7 (Q6YNR7) Neurolin-like cell adhesion molecule, complete	zfshTARAMA000079 Zebrafish shield stage whole embryo cDNA library MPMGp637 Danio rerio cDNA clone MPMGp637I0525 5', mRNA sequence.
AB071895	Dr.12573	SRY-box containing gene 32	116990	sox32	116990	SRY-box containing gene 32	LG7	molecular function|DNA binding|IDA|GO:0003677|ZFIN|na//biological process|determination of left/right symmetry|IMP|GO:0007368|ZFIN|na//biological process|embryonic heart tube development|IMP|GO:0035050|ZFIN|na//biological process|endoderm cell fate determination|IMP|GO:0007493|ZFIN|na//biological process|endoderm development|TAS|GO:0007492|ZFIN|na//cellular component|nucleus|IC|GO:0005634|ZFIN|na…	ref:NP_071899.1	SRY-box 17 [Homo sapiens]	PROTGI=11967991; PROTID=ref:NP_071899.1; PCT=54.10; ALN=114	sp:Q61473	Transcription factor SOX-17 [Gene: Sox17 or Sox-17] - Mus musculus	PROTGI=2495259; PROTID=sp:Q61473; PCT=53.28; ALN=114	Hs.8619	SRY (sex determining region Y)-box 18	Mm.264904	SRY-box containing gene 18	TC283197 UP|Q90Z46 (Q90Z46) Casanova, complete	Danio rerio mRNA for sox transcription factor 226D7, complete cds.
BI886470	Dr.28702	Wu:fe11d05	326730	wu:fe11d05	326730	wu:fe11d05	LG16		pir:T48680	hypothetical protein DKFZp761P1010.1 - human	PROTGI=11360265; PROTID=pir:T48680; PCT=43.38; ALN=218	pdb:1FPU		PROTGI=10835731; PROTID=pdb:1FPU; PCT=30.88; ALN=210	Hs.24979	Protein kinase STYK1	Mm.20114	Expressed sequence AI326477	TC269925 weakly similar to UP|Q9BXY2 (Q9BXY2) Kinase domain protein, partial (11%)	ZF637-1-000725 Zebrafish shield stage whole embryo cDNA library MPMGp637 Danio rerio cDNA clone MPMGp637_16B3;MPMGp637B0316 5', mRNA sequence.
BI890045																			BI890045 weakly similar to PIR|E83990|E839 lactose transport system (permease) BH2725 [imported] - Bacillus halodurans, partial (6%)	ZF637-2-001800 Zebrafish shield stage whole embryo cDNA library MPMGp637 Danio rerio cDNA clone MPMGP637_4I3;MPMGP637I034 5', mRNA sequence.
BI704281	Dr.1282	Keratin 8	352911	krt8	352911	keratin 8	LG23	cellular component|intermediate filament|IEA|GO:0005882|ZFIN|na//molecular function|structural molecule activity|IEA|GO:0005198|ZFIN|na	ref:NP_002264.1	keratin 8 [Homo sapiens]	PROTGI=4504919; PROTID=ref:NP_002264.1; PCT=64.92; ALN=511	pir:JS0658	cytokeratin EndoA - mouse	PROTGI=90422; PROTID=pir:JS0658; PCT=65.44; ALN=511	Hs.55278||Hs.55410||Hs.56255||Hs.80828||Hs.367762||Hs.371139||Hs.410397||Hs.433845||Hs.446417||Hs.448636||Hs.524438	Keratin 6 irs||Keratin 6 irs3||Keratin 6 irs4||Keratin 1 (epidermolytic hyperkeratosis)||Keratin 6A||Keratin 4||Keratin 3||Keratin 5 (epidermolysis bullosa simplex, Dowling-Meara/Kobner/Weber-Cockayne types)||Keratin 6E||FLJ46111 protein||Keratin 6B	Mm.46425||Mm.105867||Mm.183137||Mm.289759||Mm.291498||Mm.302399||Mm.358677||Mm.359242||Mm.370290	Keratin complex 2, basic, gene 4||RIKEN cDNA 4732456N10 gene||Keratin complex 2, basic, gene 1||Transcribed locus, moderately similar to XP_509079.1 similar to keratin 6 irs [Pan troglodytes]||Type II keratin Kb36||Keratin complex 2, basic, gene 6a||Keratin complex 2, basic, gene 6g||Similar to keratin complex 2, basic, gene 6b||Keratin complex 2, basic, gene 7	TC290961 UP|Q6NWF6 (Q6NWF6) Keratin 8, complete	zfshTARAMA000111 Zebrafish shield stage whole embryo cDNA library MPMGp637 Danio rerio cDNA clone MPMGp637B194 5', mRNA sequence.
AW117076																				fe18a07.x1 Zebrafish WashU MPIMG EST Danio rerio cDNA clone IMAGE:3739188 3' similar to contains element MER24 repetitive element ;, mRNA sequence.
AI957698	Dr.32846	Wu:fd02a11	325676	wu:fd02a11	325676	wu:fd02a11	LG14		ref:NP_009081.1	zinc finger protein 185 (LIM domain) [Homo sapiens]	PROTGI=6005972; PROTID=ref:NP_009081.1; PCT=41.18; ALN=116	sp:Q62394	Zinc finger protein 185 (LIM-domain protein Zfp185) (P1-A) [Gene:	PROTGI=6137307; PROTID=sp:Q62394; PCT=43.64; ALN=100	Hs.16622	Zinc finger protein 185 (LIM domain)	Mm.1161	Zinc finger protein 185	TC291152 weakly similar to GB|CAA70733.1|2370126|HSLIMDP LIM-domain protein {Homo sapiens;} , partial (10%)	fd02a11.x1 Zebrafish WashU MPIMG EST Danio rerio cDNA clone IMAGE:3729692 3' similar to TR:O00345 O00345 HSP1-A. [1] ;, mRNA sequence.
BI883252	Dr.4605	Wu:fc33h04	324596	wu:fc33h04	324596	wu:fc33h04	LG3													fn17c12.x1 Zebrafish WashU MPIMG EST Danio rerio cDNA clone 4490495 3', mRNA sequence.
AW344023	Dr.1121	Wu:fa99e04	337164	wu:fa99e04	337164	wu:fa99e04			pir:I77371	CD44R5 - human	PROTGI=2134882; PROTID=pir:I77371; PCT=33.63; ALN=113	pir:A37009	CD44 homolog membrane glycoprotein precursor - mouse	PROTGI=109640; PROTID=pir:A37009; PCT=32.28; ALN=148	Hs.502328	CD44 antigen (homing function and Indian blood group system)	Mm.330428||Mm.359634	CD44 antigen||Similar to Cd44 protein	TC280503 similar to UP|Q6WGM9 (Q6WGM9) Cytochrome oxidase subunit I (Fragment), partial (11%)	fi72f05.x1 Sugano Kawakami zebrafish DRA Danio rerio cDNA clone 2643201 3', mRNA sequence.
AI461367	Dr.27294	Wu:fb44b11	322022	wu:fb44b11	322022	wu:fb44b11	LG25		sp:Q13569	G/T mismatch-specific thymine DNA glycosylase (EC 3.2.2.-) [Gene: TDG]	PROTGI=3915101; PROTID=sp:Q13569; PCT=74.63; ALN=205	sp:P56581	G/T mismatch-specific thymine DNA glycosylase (EC 3.2.2.-) (C-JUN	PROTGI=3915099; PROTID=sp:P56581; PCT=75.38; ALN=199	Hs.527114	Thymine-DNA glycosylase	Mm.284252||Mm.298456||Mm.347607	Mismatch-specific thymine-DNA glycosylate||Thymine DNA glycosylase||Similar to Thymine DNA glycosylase		fb44b11.x1 Zebrafish WashU MPIMG EST Danio rerio cDNA clone IMAGE:3714717 3', mRNA sequence.
BG985503	Dr.33840	Id:ibd1234	338165	id:ibd1234	338165	id:ibd1234														1234t3 NICHD Zebrafish normalized I Danio rerio cDNA clone 1234, mRNA sequence.
BI889922																			TC292859 similar to UP|EPPL_MOUSE (Q8R0W0) Epiplakin, partial (6%)	ZF637-2-001677 Zebrafish shield stage whole embryo cDNA library MPMGp637 Danio rerio cDNA clone MPMGP637_3A18;MPMGP637A183 5', mRNA sequence.
X66958	Dr.11836	Caudal type homeo box transcription factor 4	30330	cdx4	30330	caudal type homeo box transcription factor 4	LG14	molecular function|DNA binding|IEA|GO:0003677|ZFIN|na//biological process|development|IEA|GO:0007275|ZFIN|na//cellular component|nucleus|IEA|GO:0005634|ZFIN|na//biological process|regulation of transcription|IEA|GO:0045449|ZFIN|na//biological process|regulation of transcription, DNA-dependent|IEA|GO:0006355|ZFIN|na//molecular function|transcription factor activity|IEA|GO:0003700|ZFIN|na	sp:O14627	Homeobox protein CDX-4 (Caudal-type homeobox protein 4) [Gene: CDX4] -	PROTGI=3023467; PROTID=sp:O14627; PCT=52.71; ALN=233	pir:A56676	homeotic protein Cdx-4 - mouse	PROTGI=1083362; PROTID=pir:A56676; PCT=55.04; ALN=233			Mm.4353	Caudal type homeo box 4	TC270138 UP|Q90262 (Q90262) Zf-cad1 protein, complete	B.rerio caudal homeobox mRNA ZF-cad1.
AF222996	Dr.20027	NocA related zinc finger 1	114429	nlz1	114429	nocA related zinc finger 1	LG5	molecular function|DNA binding|ISS|GO:0003677|ZFIN|na//biological process|brain development|IEP|GO:0007420|ZFIN|na//biological process|brain development|IMP|GO:0007420|ZFIN|na//molecular function|contributes_to transcriptional repressor activity|IPI|GO:0016564|ZFIN|na//biological process|hindbrain development|IGI|GO:0030902|ZFIN|na//molecular function|histone deacetylase binding|IPI|GO:0042826|ZF…	ref:NP_079345.1	hypothetical protein FLJ14299 [Homo sapiens]	PROTGI=13376611; PROTID=ref:NP_079345.1; PCT=54.18; ALN=552	sp:P97399	Dentin sialophosphoprotein precursor (Dentin matrix protein-3) (DMP-3)	PROTGI=17865460; PROTID=sp:P97399; PCT=26.60; ALN=186	Hs.192997||Hs.288042||Hs.449783	Transcribed locus, strongly similar to NP_116161.2 zinc finger protein 503 [Homo sapiens]||Hypothetical protein FLJ14299||Transcribed locus, strongly similar to NP_116161.2 zinc finger protein 503 [Homo sapiens]			TC292218 UP|Q90ZE2 (Q90ZE2) NocA-like Zn-finger protein, complete	Danio rerio nocA-like Zn-finger protein (nlz) mRNA, complete cds.
BM185251																				fv44g10.x1 Sugano SJD adult male Danio rerio cDNA clone 5411515 3', mRNA sequence.
AI641409	Dr.33058	Wu:fc14f09	323938	wu:fc14f09	323938	wu:fc14f09	LG15												TC297077 similar to UP|Q42411 (Q42411) Lectin (Phytohemagglutinin), partial (6%)	fc14f09.x1 Zebrafish WashU MPIMG EST Danio rerio cDNA clone IMAGE:3721385 3', mRNA sequence.
AW059366	Dr.4007	Sp5 transcription factor-like	324261	sp5l	324261	Sp5 transcription factor-like	LG23	biological process|mesoderm formation|IMP|GO:0001707|ZFIN|na//molecular function|nucleic acid binding|IEA|GO:0003676|ZFIN|na//cellular component|nucleus|IEA|GO:0005634|ZFIN|na//biological process|regulation of transcription|IMP|GO:0045449|ZFIN|na//molecular function|zinc ion binding|IEA|GO:0008270|ZFIN|na	pir:S26638	SPR-1 protein - human	PROTGI=284120; PROTID=pir:S26638; PCT=70.31; ALN=126	ref:NP_071880.1	trans-acting transcription factor 5 [Mus musculus]	PROTGI=11967967; PROTID=ref:NP_071880.1; PCT=45.07; ALN=341	Hs.368802||Hs.443729	Sp5 transcription factor||Similar to CG14853-PB	Mm.308089	Trans-acting transcription factor 5	TC281318 GB|AAR01215.1|37703321|AY338748 Spr2 {Danio rerio;} , complete	fe13b08.y1 Zebrafish WashU MPIMG EST Danio rerio cDNA clone IMAGE:3738711 5' similar to TR:O60402 O60402 BAC CLONE RG023M10 FROM 7P15.3-P21, COMPLETE SEQUENCE. ;, mRNA sequence.
AF191578	Dr.8293	GATA-binding protein 6	58076	gata6	58076	GATA-binding protein 6	LG14	molecular function|DNA binding|IEA|GO:0003677|ZFIN|na//cellular component|nucleus|IEA|GO:0005634|ZFIN|na//biological process|positive regulation of transcription|IEA|GO:0045941|ZFIN|na//biological process|regulation of transcription, DNA-dependent|IEA|GO:0006355|ZFIN|na//molecular function|transcription factor activity|IEA|GO:0003700|ZFIN|na//molecular function|transcriptional activator activity|…	sp:Q92908	Transcription factor GATA-6 (GATA binding factor-6) [Gene: GATA6] -	PROTGI=2494684; PROTID=sp:Q92908; PCT=50.88; ALN=383	sp:Q61169	Transcription factor GATA-6 (GATA binding factor-6) [Gene: Gata6] -	PROTGI=3123218; PROTID=sp:Q61169; PCT=51.46; ALN=382	Hs.514746	GATA binding protein 6	Mm.329287	GATA binding protein 6	TC275394 UP|Q9PTJ1 (Q9PTJ1) Zinc finger transcription factor Gata6, complete	Danio rerio zinc finger transcription factor Gata6 (gata6) mRNA, complete cds.
AJ245491	Dr.28455	Hypothetical protein, clone sd49					15		sp:P02647	Apolipoprotein A-I precursor (Apo-AI) [Gene: APOA1] - Homo sapiens	PROTGI=113992; PROTID=sp:P02647; PCT=28.70; ALN=115				Hs.93194||Hs.534983	Apolipoprotein A-I||Similar to Apolipoprotein A-I precursor (Apo-AI)	Mm.26743	Apolipoprotein A-I	TC268052 weakly similar to UP|Q98SI3 (Q98SI3) Apolipoprotein A-I (Fragment), partial (95%)	Danio rerio mRNA for hypothetical protein, clone sd49.
BG985518	Dr.33500	Id:ibd1327	58007	id:ibd1327	58007	id:ibd1327	LG19		pir:SAHU4F	cell surface antigen 4F2 heavy chain - human	PROTGI=70153; PROTID=pir:SAHU4F; PCT=40.14; ALN=139	sp:P10852	4F2 cell-surface antigen heavy chain (4F2hc) [Gene: Slc3a2 or Mdu1] -	PROTGI=112804; PROTID=sp:P10852; PCT=44.86; ALN=105	Hs.395460||Hs.502769||Hs.549956	Transcribed locus, strongly similar to NP_002385.2 solute carrier family 3 (activators of dibasic and neutral amino acid transport), member 2 [Homo sapiens]||Solute carrier family 3 (activators of dibasic and neutral amino acid transport), member 2||Transcribed locus	Mm.4114	Solute carrier family 3 (activators of dibasic and neutral amino acid transport), member 2	TC279578 UP|Q6P3H9 (Q6P3H9) Zgc:55813, complete	1327t3 NICHD Zebrafish normalized I Danio rerio cDNA clone 1327, mRNA sequence.
BI318080	Dr.13145	Transcribed locus																		fq58h07.x1 Zebrafish adult olfactory Danio rerio cDNA clone 4880484 3', mRNA sequence.
BM035358	Dr.13638	Transcribed locus																		ft53a10.y3 Gong zebrafish ovary Danio rerio cDNA clone 5154330 5', mRNA sequence.
AW058763	Dr.670	Wu:fa31c06	327121	wu:fa31c06	327121	wu:fa31c06	LG6		pir:T47166	hypothetical protein DKFZp762B245.1 - human (fragment)	PROTGI=11360272; PROTID=pir:T47166; PCT=84.21; ALN=19				Hs.149566||Hs.179838	Formin-like 2||Formin-like 3	Mm.29043||Mm.293200	Formin-like 3||Formin-like 2	TC281967 similar to UP|Q80VH6 (Q80VH6) Fmnl2 protein (Fragment), partial (79%)	fe47d11.x1 Zebrafish WashU MPIMG EST Danio rerio cDNA clone IMAGE:3742005 3', mRNA sequence.
AI477963	Dr.4860	Transcribed locus, strongly similar to XP_519087.1 similar to tensin-like SH2 domain containing 1; tensin-like SH2 domain-containing 1; H_NH0549I23.2; tumor endothelial marker 6; thyroid specific PTB domain protein; tensin 3 [Pan troglodytes]							ref:NP_073585.6	tensin-like SH2 domain containing 1 [Homo sapiens]	PROTGI=17511209; PROTID=ref:NP_073585.6; PCT=76.43; ALN=157	ref:NP_082160.1		PROTGI=13540492; PROTID=ref:NP_082160.1; PCT=68.46; ALN=148			Mm.359170	Similar to tensin-like SH2 domain containing 1; tumor endothelial marker 6; thyroid specific PTB domain protein; tensin 3; tensin-like SH2 domain-containing 1; H_NH0549I23.2	TC294159 similar to UP|Q8IZW7 (Q8IZW7) Tensin 3, partial (10%)	fb49f07.x1 Zebrafish WashU MPIMG EST Danio rerio cDNA clone IMAGE:3715237 3', mRNA sequence.
BI886811																				ZF637-1-001066 Zebrafish shield stage whole embryo cDNA library MPMGp637 Danio rerio cDNA clone MPMGp637_25G1;MPMGp637G0125 5', mRNA sequence.
BI891773	Dr.493	Enthoprotin	323870	enth	323870	enthoprotin	LG14		ref:NP_055481.1	enthoprotin [Homo sapiens]	PROTGI=7661968; PROTID=ref:NP_055481.1; PCT=62.88; ALN=633	sp:Q61548	Clathrin coat assembly protein AP180 (Clathrin coat associated protein	PROTGI=2492687; PROTID=sp:Q61548; PCT=25.00; ALN=270	Hs.132853	Enthoprotin	Mm.169673	RIKEN cDNA C530049I24 gene		ZF637-3-001028 Zebrafish shield stage whole embryo cDNA library MPMGp637 Danio rerio cDNA clone MPMGp637_19I3;MPMGp637I0319 5', mRNA sequence.
BI891278																				ZF637-3-000533 Zebrafish shield stage whole embryo cDNA library MPMGp637 Danio rerio cDNA clone MPMGp637_13B19;MPMGp637B1913 5', mRNA sequence.
BI850028	Dr.33484	Sb:cb95	321086	sb:cb95	321086	sb:cb95			sp:P07942	Laminin beta-1 chain precursor (Laminin B1 chain) [Gene: LAMB1] - Homo	PROTGI=126366; PROTID=sp:P07942; PCT=53.17; ALN=126	sp:P02469	Laminin beta-1 chain precursor (Laminin B1 chain) [Gene: Lamb1-1 or	PROTGI=126367; PROTID=sp:P02469; PCT=54.76; ALN=126	Hs.374311||Hs.439726	Transcribed locus, weakly similar to NP_037106.1 laminin, beta 2 [Rattus norvegicus]||Laminin, beta 2 (laminin S)	Mm.289706	Laminin, beta 2	TC270059 UP|Q8JHV7 (Q8JHV7) Laminin beta 1, complete	STR00104 segmentation stage cDNA library Danio rerio cDNA clone CB95 5', mRNA sequence.
AF134850	Dr.4387	Keratin 4	58021	krt4	58021	keratin 4	LG6	cellular component|intermediate filament|IEA|GO:0005882|ZFIN|na//molecular function|structural molecule activity|IEA|GO:0005198|ZFIN|na	ref:NP_002264.1	keratin 8 [Homo sapiens]	PROTGI=4504919; PROTID=ref:NP_002264.1; PCT=68.53; ALN=444	pir:JS0658	cytokeratin EndoA - mouse	PROTGI=90422; PROTID=pir:JS0658; PCT=66.67; ALN=454	Hs.55278||Hs.55410||Hs.56255||Hs.80828||Hs.367762||Hs.371139||Hs.410397||Hs.433845||Hs.446417||Hs.448636||Hs.524438	Keratin 6 irs||Keratin 6 irs3||Keratin 6 irs4||Keratin 1 (epidermolytic hyperkeratosis)||Keratin 6A||Keratin 4||Keratin 3||Keratin 5 (epidermolysis bullosa simplex, Dowling-Meara/Kobner/Weber-Cockayne types)||Keratin 6E||FLJ46111 protein||Keratin 6B	Mm.46425||Mm.105867||Mm.183137||Mm.289759||Mm.291498||Mm.302399||Mm.358677||Mm.359242||Mm.370290	Keratin complex 2, basic, gene 4||RIKEN cDNA 4732456N10 gene||Keratin complex 2, basic, gene 1||Transcribed locus, moderately similar to XP_509079.1 similar to keratin 6 irs [Pan troglodytes]||Type II keratin Kb36||Keratin complex 2, basic, gene 6a||Keratin complex 2, basic, gene 6g||Similar to keratin complex 2, basic, gene 6b||Keratin complex 2, basic, gene 7	TC290714 UP|Q6NY60 (Q6NY60) Krt4 protein, complete	Danio rerio type II basic cytokeratin mRNA, complete cds.
BM036509	Dr.14938	Transcribed locus, weakly similar to XP_237504.2 stoned B-like factor [Rattus norvegicus]															Mm.35296	RIKEN cDNA 4921524J06 gene	TC295576 homologue to UP|Q7TP49 (Q7TP49) Ab2-276, partial (3%)	fu78c12.y1 Gong zebrafish testis Danio rerio cDNA clone 5377150 5', mRNA sequence.
BI890287																			BI890287 similar to UP|Q9LRI5 (Q9LRI5) PsAD1, partial (65%)	ZF637-2-002042 Zebrafish shield stage whole embryo cDNA library MPMGp637 Danio rerio cDNA clone MPMGP637_4J20;MPMGP637J204 5', mRNA sequence.
AB045624	Dr.10674	Sine oculis homeobox homolog 4.3	65235	six4.3	65235	sine oculis homeobox homolog 4.3		molecular function|DNA binding|IEA|GO:0003677|ZFIN|na//biological process|development|IEA|GO:0007275|ZFIN|na//cellular component|nucleus|IEA|GO:0005634|ZFIN|na//biological process|regulation of transcription, DNA-dependent|IEA|GO:0006355|ZFIN|na//molecular function|transcription factor activity|IEA|GO:0003700|ZFIN|na	sp:Q9UIU6	Homeobox protein SIX4 (Sine oculis homeobox homolog 4) [Gene: SIX4] -	PROTGI=12230612; PROTID=sp:Q9UIU6; PCT=39.91; ALN=591	pir:S63626	homeotic protein AREC3 (clone M18) - mouse	PROTGI=2137396; PROTID=pir:S63626; PCT=40.16; ALN=589	Hs.43314||Hs.279004	Sine oculis homeobox homolog 5 (Drosophila)||Sine oculis homeobox homolog 4 (Drosophila)	Mm.3410||Mm.249575	Sine oculis-related homeobox 5 homolog (Drosophila)||Sine oculis-related homeobox 4 homolog (Drosophila)	TC297482 UP|Q9DEC0 (Q9DEC0) Homeobox protein six4.3, complete	Danio rerio mRNA for homeobox protein six4.3, complete cds.
AI959644	Dr.1015	Transcribed locus, weakly similar to NP_997126.2 mucin 19 [Mus musculus]							pir:S53362	mucin 5AC (clone JER47) - human (fragment)	PROTGI=2135766; PROTID=pir:S53362; PCT=36.72; ALN=175	ref:NP_084281.1	RIKEN cDNA A030005K14 [Mus musculus]	PROTGI=13386448; PROTID=ref:NP_084281.1; PCT=34.53; ALN=139	Hs.534742	Similar to immediate early protein homolog			TC293642 weakly similar to UP|Q9BIT0 (Q9BIT0) Fibroin 3 (Fragment), partial (3%)	fd12c08.x1 Zebrafish WashU MPIMG EST Danio rerio cDNA clone IMAGE:3730670 3', mRNA sequence.
BI892036	Dr.13394	Transcribed locus																	TC270933 UP|Q6PEG7 (Q6PEG7) Nr0b2 protein (Fragment), complete	ZF637-3-001291 Zebrafish shield stage whole embryo cDNA library MPMGp637 Danio rerio cDNA clone MPMGp637_19D20;MPMGp637D2019 5', mRNA sequence.
BM083940	Dr.31533	Zgc:100864	445134	zgc:100864	445134	zgc:100864			sp:Q13630	GDP-L-fucose synthetase (EC 1.1.1.271) (FX protein) (Red cell NADP(H)-	PROTGI=13124123; PROTID=sp:Q13630; PCT=69.50; ALN=318	ref:NP_112478.1	tissue specific transplantation antigen P35B [Mus musculus]	PROTGI=13654268; PROTID=ref:NP_112478.1; PCT=70.16; ALN=315	Hs.404119	Tissue specific transplantation antigen P35B	Mm.22596	Tissue specific transplantation antigen P35B		imageqc_2_2001/smj438bdff41.x1 Zebrafish WashU MPIMG EST Danio rerio cDNA clone IMAGE:4625643 3', mRNA sequence.
BI892128																			BI892128 weakly similar to UP|Q9SBM1 (Q9SBM1) Hydroxyproline-rich glycoprotein DZ-HRGP precursor, partial (13%)	ZF637-3-001383 Zebrafish shield stage whole embryo cDNA library MPMGp637 Danio rerio cDNA clone MPMGp637_20G2;MPMGp637G0220 5', mRNA sequence.
BI704310																				zfshTARAMA000140 Zebrafish shield stage whole embryo cDNA library MPMGp637 Danio rerio cDNA clone MPMGp637L0713 5', mRNA sequence.
AI974191	Dr.22121	Wu:fd36b01	325863	wu:fd36b01	325863	wu:fd36b01	LG1												TC284872 similar to UP|Q91X33 (Q91X33) Microsomal triglyceride transfer protein, partial (12%)	fd36b01.x1 Zebrafish WashU MPIMG EST Danio rerio cDNA clone IMAGE:3731785 3', mRNA sequence.
BI868116	Dr.13756	Transcribed locus																		ft68c04.y1 Gong zebrafish ovary Danio rerio cDNA clone 5158279 5', mRNA sequence.
AB055677	Dr.25436	D178 mRNA, 3'UTR, partial sequence																		Danio rerio D178 mRNA, 3'UTR, partial sequence.
BI887368	Dr.34662	Sb:cb312	321201	sb:cb312	321201	sb:cb312														ZF637-1-001623 Zebrafish shield stage whole embryo cDNA library MPMGp637 Danio rerio cDNA clone MPMGP637_2E16;MPMGP637E162 5', mRNA sequence.
